# Supplementary material for: Antidiabetic Effects of Gegen Qinlian Decoction via the Gut Microbiota Are Attributable to Its Key Ingredient Berberine
Source: Genomics Proteomics Bioinformatics. 2020 Dec 24;18(6):721–36. doi: 10.1016/j.gpb.2019.09.007 (PMC8377040; doi:10.1016/j.gpb.2019.09.007)
Supplement: Supplementary data 7 [file mmc7.xlsx]

## Sheet: Table S1
Table S1 List of primers for qPCR
Species	Gene	Forward (5'-3')	Reverse (5'-3')	Product size (bp)	Refseq ID
Rat	Gapdh	CCAGCCTCGTCCCGTACAC	GCCTTGACTGTGCCGTTG	201	NM_017008.4
Rat	Stat1	AGGAAGCACCAGAACCGATG	TCCAACTGTGGTGGCAACAT	209	NM_001034164.1
Rat	Nfkb1	TACCACTGTCAACAGATGGCCC	ATATGCCGTCCTCACAGTGC	264	NM_001276711.1
Rat	Ifngr1	AGACTTTGCACGTTAGCCGA	AGGCAGGAGCTCATAGGTGA	143	NM_053783.1
Note: Gapdh, lyceraldehyde-3-phosphate dehydrogenase; Stat1, signal transducer and activator of transcription 1; Nfkb1, nuclear factor kappa B subunit 1; Ifngr1, interferon gamma receptor 1; Forward, forward primers; Reverse, reverse primers; Product size, sequence length of amplicons; bp, base pair.
