# Supplementary material for: Antidiabetic Effects of Gegen Qinlian Decoction via the Gut Microbiota Are Attributable to Its Key Ingredient Berberine
Source: Genomics Proteomics Bioinformatics. 2020 Dec 24;18(6):721–36. doi: 10.1016/j.gpb.2019.09.007 (PMC8377040; doi:10.1016/j.gpb.2019.09.007)
Supplement: Supplementary data 8 [file mmc8.xlsx]

## Sheet: D vs N
Table S2 DEGs between D and N groups
Ensembl ID	Gene symbol	Entrez ID	baseMean	Log2 FC	lfcSE	Stat	P value	Adjusted P value	N4	N5	N6	D4	D5	Change
ENSRNOG00000036571	Ces2c	171118	4177.08	3.38819	0.221159	15.3202	5.60595e-53	4.58314e-49	991.567	867.23	758.342	8935.67	9332.59	Up
ENSRNOG00000026764	Pla2g4c	691810	2444.89	-7.0715	0.491605	-14.3845	6.47235e-47	3.52765e-43	2973.76	2613.8	6576.48	23.3493	37.0514	Down
ENSRNOG00000000251	St6galnac1	287920	8894.44	7.31998	0.517467	14.1458	1.9825e-45	8.10397e-42	205.119	160.219	48.1793	21897.6	22161.1	Up
ENSRNOG00000059348	LOC103694902	103694902	337.329	4.28708	0.324456	13.2131	7.37096e-40	2.41045e-36	45.372	32.6026	42.3978	648.704	917.567	Up
ENSRNOG00000017286	Ephx2	65030	1032.28	-3.02492	0.244291	-12.3824	3.25405e-35	8.86784e-32	1375.34	1575.17	1820.21	199.992	190.706	Down
ENSRNOG00000014471	B3gnt6	292325	933.291	4.11646	0.341875	12.0408	2.16804e-33	5.06424e-30	77.5105	137.863	156.101	2162.35	2132.64	Up
ENSRNOG00000051684	St8sia6	291325	573.778	-6.0647	0.511882	-11.8479	2.2075e-32	4.51186e-29	497.201	1202.57	1140.89	16.243	11.9872	Down
ENSRNOG00000019687	Art2b	293152	4529.86	3.32942	0.282601	11.7813	4.87139e-32	8.85023e-29	1205.19	1000.43	735.216	9446.31	10262.1	Up
ENSRNOG00000039398	Tesb	414826	188.48	4.14103	0.353343	11.7196	1.0119e-31	1.65456e-28	19.8502	26.0821	27.944	504.548	363.976	Up
ENSRNOG00000038422	LOC691352	691352	5276.88	-4.91077	0.443068	-11.0836	1.50764e-28	2.24104e-25	12360.1	9022.54	4429.61	236.538	335.642	Down
ENSRNOG00000032708	RT1-Bb	309622	9634.42	-3.20698	0.307268	-10.4371	1.67904e-25	2.28784e-22	10514	16812.7	17601.8	1774.55	1468.98	Down
ENSRNOG00000031607	RT1-CE3	414793	153.536	3.7352	0.371358	10.0582	8.45161e-24	1.06302e-20	17.0145	27.0136	33.7255	324.86	365.065	Up
ENSRNOG00000030712	RT1-A2	24974	3055.66	-4.35168	0.438525	-9.92346	3.29152e-23	3.84426e-20	3495.53	6604.36	4695.56	340.087	142.757	Down
ENSRNOG00000003094	Cmahp	361245	2413.98	-3.84332	0.398639	-9.64112	5.36006e-22	5.84282e-19	3545.63	5667.27	2321.28	273.085	262.629	Down
ENSRNOG00000004678	Itln1	498284	12809.5	-2.07864	0.217666	-9.54967	1.30113e-21	1.32968e-18	15957.7	20761.4	18598.2	4430.27	4300.14	Down
ENSRNOG00000050040	Akr1c12	361266	711.211	2.98971	0.327372	9.13247	6.69533e-20	6.08196e-17	240.093	197.479	127.193	1425.32	1565.97	Up
ENSRNOG00000022490	LOC100361008	100361008	257.668	-4.32738	0.479462	-9.02548	1.78914e-19	1.53969e-16	579.438	321.369	345.927	12.1822	29.4232	Down
ENSRNOG00000050210	RT1-CE10	414792	817.261	-4.37624	0.521608	-8.38991	4.86517e-17	3.78811e-14	517.052	1839.72	1602.44	64.9719	62.1156	Down
ENSRNOG00000033215	RT1-Db1	294270	3190.13	-2.39865	0.286621	-8.36873	5.82415e-17	4.32867e-14	4023.93	6111.6	4024.9	938.032	852.182	Down
ENSRNOG00000022932	Serhl2	500911	170.269	2.65847	0.325502	8.16728	3.15425e-16	2.2424e-13	61.4412	62.4107	39.507	351.254	336.732	Up
ENSRNOG00000000969	Cyp3a18	252931	455.007	-4.03074	0.495153	-8.14039	3.94003e-16	2.68431e-13	328.947	947.339	909.625	47.7138	41.4104	Down
ENSRNOG00000038999	RT1-A1	24973	8774.5	3.99577	0.507446	7.87427	3.42742e-15	2.15545e-12	517.997	2057.69	1194.85	20648.9	19453.1	Up
ENSRNOG00000005975	Rpl30	64640	2349.71	-2.03991	0.269023	-7.58265	3.38557e-14	1.97705e-11	4099.55	3106.56	2903.29	724.843	914.298	Down
ENSRNOG00000058460	RGD1563231	502832	255.772	-3.57898	0.472796	-7.56983	3.73724e-14	2.10716e-11	609.686	356.766	244.751	28.4252	39.2309	Down
ENSRNOG00000038319	Akr1c19	307096	718.471	2.63995	0.36575	7.2179	5.27964e-13	2.87758e-10	337.454	198.41	160.919	1482.17	1413.4	Up
ENSRNOG00000000456	Psmb8	24968	2768.04	1.40307	0.194571	7.2111	5.55011e-13	2.92742e-10	1812.04	1604.05	1592.81	4303.37	4527.9	Up
ENSRNOG00000012613	F13b	289055	36.9292	4.39485	0.626379	7.01628	2.27853e-12	1.12898e-09	1.8905	6.52053	3.85434	86.2908	86.09	Up
ENSRNOG00000009850	St3gal4	363040	2039.78	1.90881	0.290127	6.57921	4.72944e-11	2.20946e-08	780.776	866.298	1264.23	3569.39	3718.22	Up
ENSRNOG00000046294	Btn3a2	294268	4285.18	3.1707	0.484686	6.54176	6.07986e-11	2.76144e-08	743.912	555.176	1760.47	10018.9	8347.46	Up
ENSRNOG00000059303	LOC102552318	102552318	48.0732	3.32492	0.517896	6.42007	1.36215e-10	6.0196e-08	5.6715	10.2465	15.4174	106.595	102.436	Up
ENSRNOG00000001216	Trpm2	294329	346.64	1.84553	0.301317	6.12488	9.07497e-10	3.70962e-07	208.9	172.328	129.121	650.734	572.117	Up
ENSRNOG00000006579	Reg3g	24620	40928.2	1.57359	0.258619	6.0846	1.16779e-09	4.65721e-07	21193.4	20709.2	26670.1	78427.2	57641.1	Up
ENSRNOG00000048685	Olr1364	405150	33.0295	7.92024	1.32208	5.99073	2.08906e-09	8.13289e-07	0.94525	0	0	108.625	55.5771	Up
ENSRNOG00000015437	Tmem14c	171432	1561.34	-1.10469	0.184796	-5.97788	2.26058e-09	8.59599e-07	1989.75	1972.92	1996.55	900.47	946.99	Down
ENSRNOG00000017693	Slc2a5	65197	723.417	1.92789	0.32929	5.85469	4.77911e-09	1.69876e-06	290.192	382.848	349.782	1652.72	941.542	Up
ENSRNOG00000045560	Gvin1	499229	4214.58	-2.3648	0.406948	-5.81105	6.20804e-09	2.11474e-06	9507.32	3818.23	5332.49	1291.32	1123.53	Down
ENSRNOG00000032508	Acot5	503049	53.6995	-8.85372	1.53625	-5.76318	8.25413e-09	2.69926e-06	51.0435	121.095	96.3586	0	0	Down
ENSRNOG00000033010	Akr1c13	364773	157.865	-2.69684	0.470527	-5.73152	9.95357e-09	3.19119e-06	367.702	190.958	157.065	36.5467	37.0514	Down
ENSRNOG00000042496	Cyp4f5	286905	196.723	2.49545	0.435979	5.72379	1.04173e-08	3.27565e-06	55.7697	67.9998	82.8684	237.554	539.425	Up
ENSRNOG00000046663	Fcgr2a	116591	76.3635	-2.42974	0.439108	-5.53334	3.1419e-08	9.51355e-06	94.525	96.8764	148.392	21.3189	20.7052	Down
ENSRNOG00000011635	Ces2e	192257	40.8438	-8.45838	1.52997	-5.52848	3.23023e-08	9.60318e-06	52.934	55.8902	95.395	0	0	Down
ENSRNOG00000003737	Best2	364973	41.1893	2.60728	0.47338	5.5078	3.63343e-08	1.0609e-05	11.343	14.9041	14.4538	94.4123	70.8336	Up
ENSRNOG00000043249	Pde4c	290646	1036.7	-1.78772	0.332429	-5.37776	7.54194e-08	2.12618e-05	1033.16	1469.91	1841.41	357.346	481.668	Down
ENSRNOG00000007387	Per1	287422	799.447	-1.62769	0.306273	-5.31452	1.06937e-07	2.9636e-05	888.535	1152.27	1246.88	280.191	429.36	Down
ENSRNOG00000025160	Tmem56	365924	83.4314	-1.95738	0.370049	-5.28951	1.22645e-07	3.34227e-05	135.171	108.054	112.74	27.41	33.7822	Down
ENSRNOG00000019728	Itgam	25021	528.777	-1.2029	0.227687	-5.28312	1.27e-07	3.40423e-05	606.85	731.23	712.09	299.48	294.232	Down
ENSRNOG00000000451	RT1-Ba	309621	1460.59	-6.07829	1.16685	-5.20914	1.89721e-07	5.00343e-05	2995.5	302.739	3933.36	37.5619	33.7822	Down
ENSRNOG00000050170	Btnl7	406159	41.2793	2.78837	0.537474	5.1879	2.12675e-07	5.51976e-05	7.562	18.6301	10.5994	94.4123	75.1926	Up
ENSRNOG00000009514	Mme	24590	3025.12	1.82654	0.352276	5.18495	2.16068e-07	5.52019e-05	941.469	1975.72	1578.35	5599.77	5030.27	Up
ENSRNOG00000047836	RGD1565617	679997	27.6105	-7.89413	1.52674	-5.17058	2.33365e-07	5.78145e-05	52.934	46.5752	38.5434	0	0	Down
ENSRNOG00000039744	RT1-CE4	414783	755.347	2.23897	0.433631	5.16332	2.42612e-07	5.92081e-05	446.158	306.465	158.028	1557.3	1308.79	Up
ENSRNOG00000043203	Krt75	300247	19.1195	6.21424	1.21136	5.12999	2.89762e-07	6.96751e-05	1.8905	0	0	44.6682	49.0386	Up
ENSRNOG00000001916	Tmprss15	288291	38.9837	4.37298	0.85436	5.11843	3.08086e-07	7.19646e-05	2.83575	9.31504	0.963586	136.035	45.7694	Up
ENSRNOG00000049814	Rbm39	362251	179.825	-2.68139	0.526443	-5.09341	3.51688e-07	8.09923e-05	209.845	156.493	448.068	33.5011	51.2181	Down
ENSRNOG00000001369	Oas1a	192281	423.046	1.32422	0.26335	5.02839	4.94618e-07	0.000110788	244.82	239.396	308.348	730.934	591.733	Up
ENSRNOG00000004062	C4bpa	24235	13.2181	7.56964	1.51007	5.01276	5.36548e-07	0.00011829	0	0	0	49.7441	16.3462	Up
ENSRNOG00000056135	Tsc22d3	83514	846.982	-1.39165	0.27774	-5.01061	5.4258e-07	0.00011829	1388.57	1080.54	907.698	409.12	448.976	Down
ENSRNOG00000021924	Cyp2c22	171518	23.8149	-7.68088	1.53841	-4.99274	5.95277e-07	0.000126407	44.4267	42.8492	31.7983	0	0	Down
ENSRNOG00000023303	Dpep2	291984	41.7601	-2.41646	0.489198	-4.93963	7.82714e-07	0.000164079	60.496	61.4792	63.5967	10.1519	13.077	Down
ENSRNOG00000001973	Ugt2b7	286989	32.1516	-8.11405	1.65148	-4.91319	8.96077e-07	0.000185465	21.7407	104.328	34.6891	0	0	Down
ENSRNOG00000017606	P2rx1	25505	297.708	-1.3907	0.28523	-4.87572	1.08412e-06	0.000221581	325.166	438.738	423.014	166.491	135.129	Down
ENSRNOG00000009329	Nr1d1	252917	265.416	2.04236	0.426057	4.79363	1.63791e-06	0.000322668	175.816	77.3148	101.177	583.732	389.04	Up
ENSRNOG00000024221	Mettl24	499465	22.2786	-7.58475	1.58556	-4.78365	1.7214e-06	0.000335079	52.934	37.2601	21.1989	0	0	Down
ENSRNOG00000009734	Akr1b8	286921	1748.88	-2.33587	0.488833	-4.77847	1.76636e-06	0.000339785	1149.42	3313.36	3261.74	639.567	380.322	Down
ENSRNOG00000027115	Zc2hc1c	314321	40.1956	2.17293	0.457608	4.74844	2.04992e-06	0.000385267	19.8502	15.8356	14.4538	68.0175	82.8208	Up
ENSRNOG00000001607	Adamts1	79252	295.852	-1.45322	0.306225	-4.74559	2.07898e-06	0.000386289	474.515	305.533	409.524	136.035	153.654	Down
ENSRNOG00000000768	Ubd	29168	7565.93	-1.83701	0.389888	-4.71162	2.45756e-06	0.000442068	6041.09	13592.5	12247.2	3383.62	2565.26	Down
ENSRNOG00000037206	Ccdc77	312677	161.946	1.47376	0.312808	4.71139	2.46029e-06	0.000442068	119.101	81.9723	82.8684	259.888	265.898	Up
ENSRNOG00000050181	Chid1	293628	216.553	-3.36337	0.717075	-4.6904	2.72666e-06	0.000484604	403.622	122.958	490.465	54.8201	10.8975	Down
ENSRNOG00000054204	Gria2	29627	24.2221	3.49731	0.753159	4.64353	3.42513e-06	0.000602197	9.4525	1.86301	2.89076	57.8656	49.0386	Up
ENSRNOG00000002188	Hpse	64537	210.281	-1.51084	0.326265	-4.6307	3.6444e-06	0.000633932	254.272	318.574	279.44	122.838	76.2823	Down
ENSRNOG00000042905	RT1-T24-4	414784	281.67	-1.90623	0.412362	-4.62272	3.78733e-06	0.00065186	446.158	228.218	521.3	101.519	111.154	Down
ENSRNOG00000000446	Btnl7	406159	101.782	1.88572	0.412602	4.57031	4.86994e-06	0.000829463	35.9195	47.5067	63.5967	221.311	140.577	Up
ENSRNOG00000032902	Ybx1-ps3	29206	498.047	-1.50662	0.330195	-4.56283	5.04686e-06	0.000850734	479.242	762.901	774.723	202.022	271.347	Down
ENSRNOG00000015397	Cpne7	361433	182.845	-2.7897	0.618261	-4.51217	6.41678e-06	0.00105981	482.077	248.711	103.104	48.7289	31.6027	Down
ENSRNOG00000011330	Ces2a	246252	618.499	-1.6296	0.361788	-4.50431	6.65893e-06	0.0010888	645.606	1219.34	679.328	265.979	282.245	Down
ENSRNOG00000015179	Tradd	246756	1340.29	1.00874	0.224591	4.49148	7.07315e-06	0.00114508	861.123	905.421	1095.6	1852.71	1986.61	Up
ENSRNOG00000002031	Naa11	289482	32.6075	-4.66383	1.04048	-4.48237	7.3818e-06	0.00118333	17.9597	48.4382	92.5043	3.04556	1.08975	Down
ENSRNOG00000022957	Ctxn3	100188934	124.306	-1.78475	0.400033	-4.46152	8.1382e-06	0.00129192	233.477	163.013	124.303	52.7897	47.9489	Down
ENSRNOG00000042160	Tmem167b	499690	470.434	1.06144	0.240248	4.41811	9.95698e-06	0.00156545	288.301	376.327	318.947	684.236	684.361	Up
ENSRNOG00000042230	RGD1307182	316207	39.3771	-2.41366	0.547157	-4.41128	1.02763e-05	0.00160027	66.1675	54.0272	54.9244	15.2278	6.53848	Down
ENSRNOG00000006131	Mettl2b	363687	124.181	-1.45666	0.3305	-4.40744	1.04597e-05	0.00161346	147.459	159.287	192.717	52.7897	68.6541	Down
ENSRNOG00000011718	C1rl	408246	52.8844	-2.03295	0.463059	-4.39026	1.13216e-05	0.00173009	66.1675	79.1778	81.9048	13.1974	23.9744	Down
ENSRNOG00000014896	Adgrg3	291854	249.87	-1.04174	0.238042	-4.37628	1.20724e-05	0.00181098	322.33	309.259	312.202	157.354	148.206	Down
ENSRNOG00000013222	Cd207	502852	15.514	-7.06239	1.61785	-4.36529	1.26955e-05	0.00188177	39.7005	19.5616	18.3081	0	0	Down
ENSRNOG00000059479	Adcy1	305509	432.203	1.14793	0.26305	4.36393	1.27746e-05	0.00188177	236.312	304.602	331.474	675.099	613.528	Up
ENSRNOG00000046727	Abcc2	25303	347.654	1.72726	0.396767	4.35332	1.34089e-05	0.00195759	103.032	207.725	231.261	656.825	539.425	Up
ENSRNOG00000057989	Zp2	81828	63.7175	-6.6484	1.53166	-4.34065	1.4206e-05	0.0020556	172.035	142.52	1.92717	1.01519	1.08975	Down
ENSRNOG00000042960	Rgcc	117183	58.2266	-2.36529	0.545599	-4.33522	1.45614e-05	0.00208854	115.32	56.8217	85.7592	22.3341	10.8975	Down
ENSRNOG00000032596	RT1-T24-1	361787	88.5988	1.77376	0.414582	4.27843	1.88214e-05	0.00260804	37.81	60.5477	36.6163	123.853	184.167	Up
ENSRNOG00000023551	Sp6	363672	14.9466	3.36903	0.788326	4.27365	1.92299e-05	0.00264226	4.72625	1.86301	2.89076	31.4708	33.7822	Up
ENSRNOG00000004757	Tmem158	117582	65.6479	-1.73857	0.407301	-4.26852	1.96772e-05	0.00265902	111.539	79.1778	82.8684	27.41	27.2437	Down
ENSRNOG00000020770	Arl4d	303559	865.352	1.13997	0.267931	4.25471	2.09322e-05	0.00280543	459.391	619.45	673.547	1374.56	1199.81	Up
ENSRNOG00000000455	Tap2	24812	530.876	-1.36723	0.321643	-4.25076	2.13045e-05	0.00283212	494.366	868.161	746.779	279.176	265.898	Down
ENSRNOG00000029046	RGD1561481	501659	89.6185	1.33007	0.31461	4.22768	2.36109e-05	0.0031134	55.7697	59.6162	52.0337	140.096	140.577	Up
ENSRNOG00000047303	Med18	682988	161.942	-1.28065	0.303196	-4.22383	2.40183e-05	0.00314179	242.929	216.109	176.336	89.3364	85.0003	Down
ENSRNOG00000016043	Aqp4	25293	1696.66	1.24033	0.294304	4.21444	2.504e-05	0.00324943	1257.18	1088	949.132	2023.27	3165.72	Up
ENSRNOG00000007457	Serping1	295703	569.6	-1.02232	0.242817	-4.21027	2.55068e-05	0.00328396	773.214	727.504	643.676	390.847	312.757	Down
ENSRNOG00000054764	Flt3	140635	281.19	-1.11629	0.267412	-4.17443	2.98734e-05	0.00378652	360.14	381.916	333.401	188.825	141.667	Down
ENSRNOG00000029340	Btnl8	406160	739.05	1.89755	0.458131	4.14194	3.44382e-05	0.0042659	164.473	416.382	479.866	1490.29	1144.23	Up
ENSRNOG00000029370	Abhd3	291793	530.205	1.22263	0.296138	4.12859	3.65001e-05	0.00445383	287.356	441.533	308.348	877.121	736.669	Up
ENSRNOG00000024785	Mcpt4	54270	75.7516	-3.85137	0.934076	-4.12318	3.73672e-05	0.00452586	73.7295	21.4246	266.913	10.1519	6.53848	Down
ENSRNOG00000025581	Vwa2	307988	61.66	2.56182	0.62461	4.10147	4.10526e-05	0.00493567	39.7005	11.178	11.563	109.64	136.218	Up
ENSRNOG00000008167	Abhd6	305795	2850.57	1.1037	0.270181	4.08503	4.40707e-05	0.00518417	1501.06	2279.39	2078.46	4470.88	3923.09	Up
ENSRNOG00000007573	Hoxb9	287647	35.7135	-4.45109	1.09414	-4.0681	4.73988e-05	0.00545787	20.7955	21.4246	131.048	2.03037	3.26924	Down
ENSRNOG00000021411	LOC689766	689766	42.3846	1.97492	0.485364	4.06894	4.7227e-05	0.00545787	15.124	27.9451	15.4174	77.1542	76.2823	Up
ENSRNOG00000026791	Pgbd5	292098	39.3428	-2.04833	0.504654	-4.05887	4.93097e-05	0.0056382	69.9485	49.3697	50.1065	14.2126	13.077	Down
ENSRNOG00000014019	Tbc1d7	361227	67.7894	1.50091	0.370146	4.05491	5.01541e-05	0.00569493	31.1932	41.9177	44.325	114.716	106.795	Up
ENSRNOG00000058446	Il7r	294797	179.138	-1.55017	0.382695	-4.05066	5.10726e-05	0.00575922	316.659	232.876	180.191	99.4883	66.4746	Down
ENSRNOG00000025895	Cavin2	316384	537.874	-1.01091	0.252718	-4.00015	6.33016e-05	0.00704112	776.995	624.107	619.586	302.525	366.155	Down
ENSRNOG00000011228	Layn	500996	68.0169	1.92311	0.481222	3.9963	6.43402e-05	0.00706059	48.2077	27.9451	20.2353	139.081	104.616	Up
ENSRNOG00000016826	Pla2g2d	298579	311.207	1.21534	0.304031	3.99744	6.40317e-05	0.00706059	201.338	226.355	183.081	572.565	372.694	Up
ENSRNOG00000015858	Hyal1	367166	47.5401	1.86879	0.469497	3.98041	6.87967e-05	0.00744964	16.0692	22.3561	30.8348	95.4275	73.0131	Up
ENSRNOG00000014465	LOC100365773	100365773	10.9503	-6.56017	1.65877	-3.95484	7.65871e-05	0.00787595	25.5217	18.6301	10.5994	0	0	Down
ENSRNOG00000025384	Slc2a10	366251	175.112	1.11302	0.281428	3.9549	7.65682e-05	0.00787595	123.828	126.684	107.922	229.432	287.693	Up
ENSRNOG00000060629	LOC103694855	103694855	38.483	-3.09305	0.785541	-3.93747	8.23445e-05	0.00836282	63.3317	74.5203	40.4706	1.01519	13.077	Down
ENSRNOG00000039906	Abo3	65270	23.3609	-6.20122	1.57784	-3.93021	8.48734e-05	0.00856645	34.9742	59.6162	21.1989	1.01519	0	Down
ENSRNOG00000007907	Tmem178a	362691	113.917	-1.32788	0.338185	-3.92648	8.6199e-05	0.00864687	175.816	149.041	125.266	64.9719	54.4874	Down
ENSRNOG00000001006	Nptx2	288475	47.7211	-2.10954	0.538942	-3.91423	9.06923e-05	0.00904214	69.0032	64.2737	73.2325	8.12149	23.9744	Down
ENSRNOG00000028768	Gbp4	310917	146.669	-1.60247	0.410649	-3.90227	9.5293e-05	0.00944324	277.903	180.712	142.611	55.8352	76.2823	Down
ENSRNOG00000011446	Vill	301057	159.013	1.05466	0.271311	3.88729	0.000101372	0.00998509	107.758	108.986	116.594	212.174	249.552	Up
ENSRNOG00000052219	Gm2a	282838	2557.61	-1.00417	0.258513	-3.8844	0.000102584	0.010044	3930.35	2941.69	2725.99	1672.01	1518.02	Down
ENSRNOG00000006384	Ddx58	297989	424.997	1.59868	0.412126	3.87911	0.000104841	0.0102039	125.718	308.328	269.804	755.299	665.836	Up
ENSRNOG00000031304	Mcpt1l3	408209	17.7522	-4.18173	1.08044	-3.87038	0.000108665	0.0104517	29.3027	14.9041	41.4342	2.03037	1.08975	Down
ENSRNOG00000010128	Slc27a2	65192	39.0387	-3.88699	1.00766	-3.85743	0.000114586	0.010893	8.50725	83.8353	94.4314	4.06074	4.35899	Down
ENSRNOG00000047553	Olr1362	363546	6.41345	6.52647	1.69437	3.85186	0.000117222	0.0110792	0	0	0	23.3493	8.71798	Up
ENSRNOG00000013867	Fgf1	25317	208.141	1.12287	0.292453	3.8395	0.000123286	0.0115854	120.992	169.534	133.938	333.996	282.245	Up
ENSRNOG00000020563	Cma1	25627	115.4	-2.39879	0.625327	-3.83606	0.000125022	0.0116813	212.681	61.4792	238.006	22.3341	42.5001	Down
ENSRNOG00000020625	Mcpt1	29265	3421.64	-1.43918	0.378824	-3.79906	0.000145247	0.0134177	5304.74	2605.42	5821.99	1646.63	1729.43	Down
ENSRNOG00000050869	Cebpd	25695	325.432	-1.14641	0.302659	-3.7878	0.000151989	0.0139616	519.887	328.821	401.815	183.749	192.885	Down
ENSRNOG00000019689	Vwf	116669	236.003	-1.08459	0.287949	-3.76662	0.000165474	0.0151154	293.027	284.109	320.874	166.491	115.513	Down
ENSRNOG00000010797	Esm1	64536	36.522	-1.85993	0.495301	-3.75516	0.000173233	0.0157201	59.5507	46.5752	48.1793	15.2278	13.077	Down
ENSRNOG00000028803	Cd209e	501797	16.9188	-4.70854	1.25533	-3.75084	0.000176246	0.015834	44.4267	13.9726	24.0897	1.01519	1.08975	Down
ENSRNOG00000024848	Fga	361969	113.874	2.38169	0.639008	3.72717	0.000193644	0.017208	12.2882	76.3833	38.5434	226.387	215.77	Up
ENSRNOG00000027332	Gemin6	362688	236.507	-1.38326	0.371415	-3.7243	0.000195854	0.0172173	400.786	212.383	328.583	104.564	136.218	Down
ENSRNOG00000057092	Slfn4	114247	1331.67	1.19786	0.321567	3.72506	0.000195268	0.0172173	981.169	900.764	750.634	2563.35	1462.44	Up
ENSRNOG00000009073	Tnni1	29388	30.5991	2.70581	0.726999	3.72189	0.000197736	0.0172898	4.72625	4.65752	19.2717	57.8656	66.4746	Up
ENSRNOG00000032297	Msmo1	140910	2772.96	1.08605	0.292753	3.7098	0.00020742	0.01804	1995.42	1723.28	2021.6	3065.86	5058.61	Up
ENSRNOG00000000542	Dnah8	207117	31.0877	-2.46966	0.671267	-3.6791	0.000234055	0.0200369	46.3172	27.9451	64.5603	11.167	5.44874	Down
ENSRNOG00000017619	Aldh1a1	24188	336.07	-1.22789	0.334276	-3.67327	0.000239468	0.0203315	585.11	354.903	368.09	198.977	173.27	Down
ENSRNOG00000055229	Lnpep	171105	51.9055	-1.9406	0.528382	-3.67272	0.000239984	0.0203315	78.4557	77.3148	65.5239	28.4252	9.80772	Down
ENSRNOG00000026953	Gpr88	64443	49.3472	-1.65684	0.453467	-3.65373	0.000258461	0.021784	83.182	54.0272	66.4874	22.3341	20.7052	Down
ENSRNOG00000025501	Snx31	366915	18.9924	-3.85773	1.06328	-3.62816	0.000285452	0.0239355	10.3977	42.8492	37.5799	3.04556	1.08975	Down
ENSRNOG00000016535	Ccl22	117551	96.8756	-1.62484	0.44939	-3.61565	0.000299592	0.0248662	194.721	104.328	99.2494	44.6682	41.4104	Down
ENSRNOG00000003183	Fmod	64507	149.108	-1.38239	0.382641	-3.61276	0.000302952	0.025018	265.615	179.78	148.392	85.2756	66.4746	Down
ENSRNOG00000045973	Gzmb	171528	52.031	3.45649	0.958328	3.60679	0.000310009	0.0254721	16.0692	6.52053	8.67228	14.2126	214.68	Up
ENSRNOG00000007830	Apold1	444983	84.924	-1.49326	0.416925	-3.5816	0.000341494	0.0276424	141.787	81.9723	119.485	34.5163	46.8591	Down
ENSRNOG00000053179	LOC691277	691277	324.056	-1.2387	0.346574	-3.57413	0.000351394	0.0283036	521.778	407.999	333.401	138.065	219.039	Down
ENSRNOG00000038957	RGD1305184	307412	36.1131	-3.16161	0.886108	-3.56798	0.000359747	0.0287971	112.485	36.3286	19.2717	8.12149	4.35899	Down
ENSRNOG00000017558	Tubb2a	498736	555.477	1.02422	0.287512	3.56236	0.000367533	0.0291725	297.754	433.149	448.068	863.923	734.49	Up
ENSRNOG00000015623	Guca1b	316218	19.62	2.64553	0.743504	3.55819	0.000373416	0.0294963	1.8905	7.45203	9.63586	35.5315	43.5899	Up
ENSRNOG00000005185	Nxph3	59315	38.7116	-1.71688	0.484239	-3.54553	0.000391827	0.0306543	64.277	48.4382	48.1793	15.2278	17.436	Down
ENSRNOG00000007613	C1qtnf5	315598	154.142	-1.23171	0.349651	-3.52268	0.000427208	0.0329494	174.871	176.986	248.605	100.503	69.7438	Down
ENSRNOG00000003566	Apoh	287774	85.5396	2.34725	0.667137	3.51839	0.000434169	0.0333291	15.124	15.8356	66.4874	162.43	167.821	Up
ENSRNOG00000011070	Gnb4	294962	130.791	-1.17088	0.334542	-3.49994	0.000465357	0.0352905	189.05	185.369	130.084	72.0782	77.3721	Down
ENSRNOG00000005059	LOC100911917	100911917	26.4316	-4.77793	1.36615	-3.49738	0.000469861	0.0354041	9.4525	108.986	10.5994	2.03037	1.08975	Down
ENSRNOG00000061237	Dio1	25430	97.6653	1.11784	0.320463	3.48821	0.000486268	0.0364723	70.8937	70.7943	57.8152	132.989	155.834	Up
ENSRNOG00000000394	Srgn	56782	1216.98	-1.12472	0.323616	-3.47548	0.000509932	0.0379575	1613.54	1148.54	1898.26	842.605	581.925	Down
ENSRNOG00000001728	Fam43a	288031	173.931	1.01068	0.295314	3.42239	0.000620726	0.0451089	103.977	130.411	136.829	276.131	222.308	Up
ENSRNOG00000018148	LOC108348081	108348081	96.6924	-1.87474	0.548306	-3.41916	0.000628157	0.0454469	73.7295	198.41	136.829	24.3645	50.1284	Down
ENSRNOG00000046184	RGD1561143	304382	6.62502	-5.83474	1.71092	-3.41029	0.000648936	0.0465384	9.4525	12.1095	11.563	0	0	Down
ENSRNOG00000015353	Prss12	85266	20.889	-2.2879	0.673569	-3.39669	0.000682057	0.0484883	31.1932	26.0821	34.6891	8.12149	4.35899	Down
ENSRNOG00000047516	LOC100910771	100910771	161.104	1.28687	0.378857	3.39671	0.000682021	0.0484883	80.3462	144.383	81.9048	270.04	228.847	Up
ENSRNOG00000003070	Pigl	192263	303.145	1.03363	0.304585	3.39356	0.000689905	0.0488339	263.725	209.588	167.664	479.168	395.578	Up
ENSRNOG00000020993	Ms4a2	25316	156.245	-1.57402	0.464127	-3.39136	0.000695475	0.0488776	314.768	118.301	205.244	72.0782	70.8336	Down
ENSRNOG00000031743	Gbp2	171164	747.252	-1.09983	0.324344	-3.39095	0.000696501	0.0488776	1273.25	861.641	714.981	469.016	417.373	Down
ENSRNOG00000033796	Kcnj5	29713	62.1718	-1.30568	0.385987	-3.3827	0.000717772	0.0499417	84.1272	88.4928	72.269	36.5467	29.4232	Down
ENSRNOG00000027847	Nxpe2	100363350	15.1534	2.37476	0.702857	3.37872	0.000728229	0.0504545	5.6715	7.45203	3.85434	30.4556	28.3334	Up
ENSRNOG00000046382	Gatd1	309110	99.2878	-2.69404	0.798593	-3.37348	0.000742236	0.051208	25.5217	263.616	160.919	21.3189	25.0642	Down
ENSRNOG00000014378	Il1r2	117022	20.9233	-2.74848	0.816497	-3.36619	0.000762143	0.0519242	42.5362	38.1916	14.4538	5.07593	4.35899	Down
ENSRNOG00000045838	Hps1	114638	461.272	-1.0656	0.316886	-3.36271	0.000771813	0.0523648	415.91	707.011	626.331	293.389	263.719	Down
ENSRNOG00000017621	Spns1	361648	1484.53	1.03719	0.308653	3.36036	0.00077842	0.0525948	745.802	1065.64	1323	2254.73	2033.47	Up
ENSRNOG00000018736	Pnpla2	361676	490.641	2.35968	0.703599	3.35373	0.000797315	0.053547	370.538	76.3833	107.922	1453.75	444.617	Up
ENSRNOG00000048951	LOC100364500	100364500	117.874	-1.6493	0.491869	-3.35312	0.000799062	0.053547	116.266	150.904	218.734	30.4556	73.0131	Down
ENSRNOG00000010802	Ube3d	315863	39.39	-1.63278	0.48717	-3.35157	0.000803549	0.0536279	45.372	54.0272	62.6331	14.2126	20.7052	Down
ENSRNOG00000048199	Rps19	29287	1371.2	-1.35599	0.405185	-3.3466	0.000818096	0.054094	1976.52	988.325	2474.49	667.993	748.656	Down
ENSRNOG00000054008	Scamp5	65171	292.555	1.15343	0.344621	3.34696	0.000817036	0.054094	137.061	190.027	262.095	435.515	438.078	Up
ENSRNOG00000057058	Cd300a	501736	170.331	-1.33747	0.399745	-3.3458	0.000820458	0.054094	198.502	207.725	267.877	119.792	57.7566	Down
ENSRNOG00000025551	Rgs22	500853	38.6093	-1.96101	0.587794	-3.33622	0.000849264	0.0555453	32.1385	62.4107	70.3418	17.2582	10.8975	Down
ENSRNOG00000049096	Mcpt8l2	408240	55.1185	-1.94544	0.584832	-3.32649	0.000879457	0.0568181	75.62	43.7807	115.63	26.3948	14.1667	Down
ENSRNOG00000023657	Gprin3	502784	272.5	1.2629	0.380868	3.31584	0.000913672	0.0585861	118.156	244.985	160.919	469.016	369.424	Up
ENSRNOG00000021365	Ybey	361822	107.12	1.05331	0.318616	3.3059	0.000946704	0.0602318	72.7842	65.2053	86.7228	144.156	166.731	Up
ENSRNOG00000012083	St6galnac2	303692	132.782	1.16207	0.352737	3.29445	0.000986147	0.0622567	110.594	93.1504	62.6331	195.931	201.603	Up
ENSRNOG00000014787	Cabp5	365194	24.2477	-2.50752	0.763038	-3.28624	0.00101536	0.0638546	23.6312	27.0136	57.8152	4.06074	8.71798	Down
ENSRNOG00000029191	LOC685067	685067	265.884	-1.06055	0.32343	-3.27906	0.00104153	0.0652493	435.76	299.013	272.695	171.566	150.385	Down
ENSRNOG00000047206	LOC100911727	100911727	50.5493	1.97681	0.607015	3.2566	0.00112755	0.0698353	10.3977	40.9862	18.3081	89.3364	93.7183	Up
ENSRNOG00000058436	LOC108348215	108348215	87.2156	1.28335	0.394003	3.2572	0.00112518	0.0698353	69.0032	59.6162	37.5799	123.853	146.026	Up
ENSRNOG00000004398	Pkhd1l1	314917	64.9079	-1.29693	0.398869	-3.25151	0.00114792	0.0708288	102.087	83.8353	69.3782	36.5467	32.6924	Down
ENSRNOG00000043288	Smim13	690806	23.2431	1.85808	0.572903	3.24327	0.00118168	0.0723693	10.3977	14.9041	8.67228	37.5619	44.6796	Up
ENSRNOG00000012509	Il17f	301291	14.7355	-2.58252	0.797091	-3.23993	0.00119559	0.0729441	22.686	21.4246	22.1625	3.04556	4.35899	Down
ENSRNOG00000003018	Olfml2b	304960	77.9207	-1.33391	0.412648	-3.23255	0.0012269	0.0740514	112.485	79.1778	116.594	49.7441	31.6027	Down
ENSRNOG00000050183	RT1-CE1	309603	4.35326	5.96736	1.84668	3.2314	0.00123185	0.0740514	0	0	0	15.2278	6.53848	Up
ENSRNOG00000028993	LOC102555453	102555453	1000.72	1.26227	0.391307	3.22578	0.00125628	0.0746964	529.34	968.764	426.869	1467.96	1610.65	Up
ENSRNOG00000048561	Hprt1	24465	28.1217	-4.43309	1.37412	-3.22613	0.00125476	0.0746964	5.6715	9.31504	121.412	2.03037	2.17949	Down
ENSRNOG00000031067	Si	497756	11417.1	1.26286	0.391844	3.22285	0.0012692	0.0751911	6172.48	10138.5	5646.61	22883.3	12244.4	Up
ENSRNOG00000002418	Tgfb2	81809	75.1029	-1.21016	0.375882	-3.21952	0.00128408	0.0757976	118.156	85.6983	87.6863	43.653	40.3206	Down
ENSRNOG00000031443	Havcr2	363578	154.247	-1.21069	0.377984	-3.20303	0.0013599	0.0791308	264.67	172.328	161.882	101.519	70.8336	Down
ENSRNOG00000027042	Srd5a2	64677	19.0911	-2.76259	0.863223	-3.20032	0.00137274	0.0795946	23.6312	40.0547	23.1261	1.01519	7.62823	Down
ENSRNOG00000011475	Srcin1	56029	75.9853	-1.69306	0.532043	-3.18218	0.0014617	0.0834533	100.196	56.8217	158.028	36.5467	28.3334	Down
ENSRNOG00000046031	LOC103689996	103689996	1079.14	-1.00659	0.316277	-3.18263	0.00145943	0.0834533	984.005	1553.75	1513.79	779.663	564.489	Down
ENSRNOG00000022071	Itga2b	685269	332.913	-1.1953	0.375931	-3.17956	0.00147496	0.0837401	274.122	434.081	581.042	186.794	188.526	Down
ENSRNOG00000029744	Ces2j	685645	683.977	1.24944	0.393416	3.17587	0.00149387	0.0842284	449.939	617.587	255.35	1019.25	1077.76	Up
ENSRNOG00000012430	Cxcr5	29363	38.7084	2.57782	0.813656	3.1682	0.00153388	0.0858919	9.4525	12.1095	17.3446	135.02	19.6154	Up
ENSRNOG00000013892	Cby1	246768	105.135	-1.05511	0.333437	-3.16435	0.00155428	0.0864424	140.842	140.657	116.594	73.0934	54.4874	Down
ENSRNOG00000007395	Baat	29725	47.6591	1.30546	0.414886	3.14654	0.00165212	0.089862	35.9195	24.2191	29.8712	73.0934	75.1926	Up
ENSRNOG00000009530	Uchl3	498560	101.43	-2.43477	0.772879	-3.15026	0.00163126	0.089862	291.137	128.547	31.7983	28.4252	27.2437	Down
ENSRNOG00000019141	Ch25h	309527	38.311	-1.99358	0.633653	-3.14617	0.00165424	0.089862	84.1272	29.8081	50.1065	11.167	16.3462	Down
ENSRNOG00000023068	Cd5l	310693	53.5433	2.7369	0.869757	3.14674	0.00165104	0.089862	23.6312	13.0411	12.5266	199.992	18.5257	Up
ENSRNOG00000046958	Abo	100301568	16.978	-2.79072	0.889548	-3.13723	0.00170552	0.0914324	23.6312	35.3971	18.3081	1.01519	6.53848	Down
ENSRNOG00000005247	Surf1	64463	77.9424	-2.66816	0.85228	-3.13061	0.00174443	0.0932129	16.0692	186.301	150.319	15.2278	21.7949	Down
ENSRNOG00000026050	Epb41l4a	307514	31.063	-1.57318	0.505807	-3.11023	0.00186942	0.0979709	38.7552	43.7807	44.325	13.1974	15.2565	Down
ENSRNOG00000023465	LOC500300	500300	43.2593	-1.47108	0.473173	-3.10897	0.00187744	0.0980767	69.0032	44.7122	60.7059	23.3493	18.5257	Down
ENSRNOG00000001748	LOC100912534	100912534	19.5986	3.39005	1.09153	3.10578	0.00189779	0.0984408	6.61675	3.72601	1.92717	79.1845	6.53848	Up
ENSRNOG00000017108	Syngr1	29205	114.176	-1.26374	0.407117	-3.10411	0.00190849	0.0984408	100.196	147.178	199.462	61.9264	62.1156	Down
ENSRNOG00000029564	Trat1	498075	113.833	-1.77236	0.570858	-3.10472	0.00190457	0.0984408	275.068	120.164	80.9412	39.5923	53.3976	Down
ENSRNOG00000058193	Slc27a6	291582	202.405	-1.0081	0.32524	-3.09954	0.00193819	0.0990354	189.995	292.492	277.513	114.716	137.308	Down
ENSRNOG00000049000	Olr1670	405198	5.47696	-5.56064	1.79758	-3.09341	0.0019787	0.10079	5.6715	13.0411	8.67228	0	0	Down
ENSRNOG00000003716	Batf3	60462	126.018	-1.30971	0.424966	-3.08191	0.00205678	0.103427	241.984	135.068	119.485	65.9871	67.5643	Down
ENSRNOG00000010698	Car1	310218	62.5628	-1.78752	0.580149	-3.08114	0.00206209	0.103427	146.514	55.8902	59.7423	22.3341	28.3334	Down
ENSRNOG00000015354	Aox1	54349	87.4242	-1.12186	0.3647	-3.07612	0.00209714	0.104544	99.2512	129.479	105.994	59.896	42.5001	Down
ENSRNOG00000006859	Insig1	64194	4649.48	1.28799	0.419301	3.07176	0.00212801	0.10544	1743.99	3310.56	3791.71	5102.33	9298.81	Up
ENSRNOG00000015751	Cyp4f18	290623	36.165	-1.67406	0.545905	-3.06658	0.00216526	0.106639	58.6055	40.9862	50.1065	21.3189	9.80772	Down
ENSRNOG00000009531	Col9a3	362285	18.0493	2.49537	0.815244	3.06089	0.00220678	0.108346	3.781	5.58902	9.63586	53.8049	17.436	Up
ENSRNOG00000015076	Cyp26b1	312495	109.091	-1.24857	0.408409	-3.05715	0.0022345	0.108346	197.557	109.917	118.521	64.9719	54.4874	Down
ENSRNOG00000048841	Btnl7	406159	238.93	1.5185	0.497105	3.05469	0.00225293	0.108346	62.3865	216.109	132.011	407.09	377.053	Up
ENSRNOG00000003205	Ldb2	289664	48.3937	-1.33	0.436093	-3.04982	0.00228979	0.109796	70.8937	61.4792	58.7788	20.3037	30.5129	Down
ENSRNOG00000003108	Acbd4	303577	368.751	-1.03067	0.338521	-3.04463	0.0023297	0.111383	333.673	544.93	511.664	264.964	188.526	Down
ENSRNOG00000029644	Clec2l	296985	14.4853	-3.08464	1.01446	-3.04066	0.00236061	0.112532	8.50725	32.6026	26.0168	2.03037	3.26924	Down
ENSRNOG00000018649	Slc35c2	311637	1817.15	-1.98122	0.651887	-3.03921	0.00237198	0.112745	600.234	2656.65	4516.33	602.005	710.515	Down
ENSRNOG00000013794	Rbp1	25056	162.895	-1.20629	0.397552	-3.0343	0.00241099	0.11359	283.575	177.917	170.555	112.686	69.7438	Down
ENSRNOG00000019711	Isoc1	364879	46.1868	-2.66264	0.877752	-3.03348	0.00241754	0.11359	46.3172	146.246	16.381	12.1822	9.80772	Down
ENSRNOG00000047854	RT1-DMa	294274	160.815	1.17028	0.385947	3.03224	0.00242748	0.11373	69.0032	107.123	145.502	241.614	240.834	Up
ENSRNOG00000024657	Mfsd4a	498228	71.3444	-1.08982	0.360287	-3.02486	0.00248748	0.115877	78.4557	97.8079	95.395	43.653	41.4104	Down
ENSRNOG00000012557	Lgals5	25475	427.725	1.62451	0.53739	3.02297	0.00250305	0.116271	429.143	140.657	130.084	663.932	774.81	Up
ENSRNOG00000037753	Slc10a2	29500	2668.93	1.59834	0.529658	3.01769	0.00254712	0.117983	550.135	1567.72	2302.97	5105.37	3818.47	Up
ENSRNOG00000046984	St6galnac6	407765	223.848	-1.08759	0.360757	-3.01474	0.00257202	0.1188	229.696	229.15	393.143	129.944	137.308	Down
ENSRNOG00000057443	Nos2	24599	34.4314	1.87257	0.62151	3.01294	0.00258731	0.119169	7.562	26.0821	16.381	73.0934	49.0386	Up
ENSRNOG00000015331	Gdf3	500311	13.8454	-3.02595	1.0051	-3.01059	0.00260743	0.119759	25.5217	29.8081	8.67228	3.04556	2.17949	Down
ENSRNOG00000009022	Rtkn	297383	99.6217	1.09049	0.362877	3.00512	0.00265474	0.120913	76.5652	79.1778	50.1065	160.399	131.859	Up
ENSRNOG00000022802	Tmem184b	362959	1023.31	1.13995	0.380092	2.99914	0.00270745	0.12263	395.114	883.065	793.995	1518.72	1525.65	Up
ENSRNOG00000043186	Ppil6	685567	212.168	1.11698	0.372334	2.99994	0.00270033	0.12263	90.744	170.465	172.482	289.328	337.822	Up
ENSRNOG00000052226	Ndufa1	363441	118.452	4.80325	1.60312	2.9962	0.00273367	0.123136	6.61675	14.9041	8.67228	552.261	9.80772	Up
ENSRNOG00000031782	Col6a4	315981	966.879	-1.27342	0.427001	-2.98223	0.0028616	0.128192	656.949	1458.73	1673.75	594.899	450.066	Down
ENSRNOG00000009822	Tlr2	310553	128.646	1.68608	0.567755	2.96972	0.00298068	0.132079	95.4702	81.9723	26.9804	153.293	285.514	Up
ENSRNOG00000025108	Ankrd35	365881	10.294	-3.35806	1.13051	-2.9704	0.00297415	0.132079	22.686	10.2465	15.4174	2.03037	1.08975	Down
ENSRNOG00000020315	Taf13	310784	718.123	1.20877	0.407339	2.96749	0.00300243	0.132498	712.718	369.807	330.51	901.485	1276.09	Up
ENSRNOG00000061155	LOC100911851	100911851	46.0328	-3.18771	1.07495	-2.96543	0.00302255	0.132498	3.781	93.1504	117.558	9.13668	6.53848	Down
ENSRNOG00000020743	Cyp2s1	308445	99.7223	1.51274	0.511473	2.95761	0.00310033	0.135183	57.6602	69.8628	44.325	239.584	87.1798	Up
ENSRNOG00000037835	Catip	690437	21.4644	-1.96398	0.664619	-2.95504	0.00312625	0.135612	38.7552	28.8766	24.0897	10.1519	5.44874	Down
ENSRNOG00000052604	LOC100361907	100361907	105.481	-1.08486	0.36819	-2.94647	0.00321422	0.137941	146.514	157.424	97.3222	62.9415	63.2053	Down
ENSRNOG00000036604	Ifit2	294091	132.26	-1.03265	0.350714	-2.94443	0.00323547	0.13849	196.612	178.849	123.339	87.306	75.1926	Down
ENSRNOG00000042721	Gimd1	362042	334.305	1.01327	0.344671	2.93982	0.00328406	0.139113	268.451	285.04	158.992	429.424	529.617	Up
ENSRNOG00000047943	LOC108348106	108348106	55.3476	1.98885	0.67763	2.93501	0.00333541	0.140855	34.9742	15.8356	25.0532	39.5923	161.283	Up
ENSRNOG00000013282	Mctp1	309928	58.6122	-1.3065	0.44562	-2.93186	0.00336936	0.141303	101.142	68.9313	60.7059	27.41	34.8719	Down
ENSRNOG00000042220	Vsx1	689704	36.8718	-1.9647	0.670937	-2.92829	0.0034083	0.142166	62.3865	61.4792	33.7255	21.3189	5.44874	Down
ENSRNOG00000028668	Slc28a2	60423	4055.99	1.09598	0.374826	2.92398	0.00345588	0.143056	1637.17	3143.82	3581.65	5343.94	6573.36	Up
ENSRNOG00000001892	Tbx1	360737	42.997	-1.28034	0.438529	-2.91963	0.0035045	0.144702	60.496	48.4382	59.7423	22.3341	23.9744	Down
ENSRNOG00000000341	Nid2	302248	202.967	-1.00206	0.345761	-2.89812	0.00375407	0.152694	178.652	314.848	267.877	124.868	128.59	Down
ENSRNOG00000020525	Col5a3	60379	72.0056	-1.09379	0.378518	-2.88966	0.00385662	0.156088	97.3607	89.4243	87.6863	51.7745	33.7822	Down
ENSRNOG00000060898	LOC100910418	100910418	31.9311	-2.86142	0.993348	-2.88059	0.00396935	0.159859	19.8502	105.26	21.1989	11.167	2.17949	Down
ENSRNOG00000010326	Col20a1	311716	80.8637	1.04514	0.363814	2.87272	0.00406952	0.163491	44.4267	69.8628	55.888	120.807	113.334	Up
ENSRNOG00000001379	Cyp3a62	170509	3420.58	1.15778	0.403178	2.87164	0.00408354	0.163652	1232.61	2703.22	2939.9	4571.38	5655.79	Up
ENSRNOG00000009468	Il12a	84405	28.1588	-1.68164	0.586846	-2.86555	0.00416291	0.165529	51.9887	27.9451	36.6163	11.167	13.077	Down
ENSRNOG00000027592	Rerg	502916	44.709	-1.27258	0.444189	-2.86494	0.00417086	0.165529	69.9485	49.3697	55.888	24.3645	23.9744	Down
ENSRNOG00000050172	Thpo	81811	21.4895	2.71893	0.94855	2.86641	0.00415159	0.165529	9.4525	3.72601	6.7451	10.1519	77.3721	Up
ENSRNOG00000028356	Chchd10	361824	212.902	3.39764	1.18705	2.86226	0.00420628	0.16653	23.6312	52.1642	56.8516	858.848	73.0131	Up
ENSRNOG00000016326	Cx3cl1	89808	882.318	1.08691	0.380185	2.85891	0.00425097	0.167784	362.031	805.751	658.129	1428.37	1157.31	Up
ENSRNOG00000049913	LOC100910990	100910990	34.5719	2.55217	0.893121	2.85759	0.00426875	0.167784	3.781	9.31504	22.1625	114.716	22.8847	Up
ENSRNOG00000003143	RGD1310166	303395	9.27588	-4.83886	1.69746	-2.85065	0.00436306	0.170263	6.61675	24.2191	14.4538	0	1.08975	Down
ENSRNOG00000005535	Ikzf4	100361923	16.6859	-2.05293	0.722518	-2.84136	0.00449217	0.174884	17.9597	28.8766	25.0532	6.09112	5.44874	Down
ENSRNOG00000046165	Mptx1	289243	151.358	-5.19692	1.8333	-2.83474	0.00458633	0.176866	14.1787	37.2601	691.855	9.13668	4.35899	Down
ENSRNOG00000019854	Napsa	60575	1180.89	1.24298	0.43862	2.83384	0.00459918	0.176944	616.303	462.026	1212.19	2073.01	1540.9	Up
ENSRNOG00000049911	LOC102556347	102556347	656.424	-1.38641	0.491524	-2.82064	0.00479283	0.183102	736.35	539.341	1339.38	206.083	460.963	Down
ENSRNOG00000005695	Mgp	25333	185.93	-1.93799	0.689373	-2.81124	0.00493512	0.187225	524.614	184.438	82.8684	83.2453	54.4874	Down
ENSRNOG00000002462	B9d1	287383	34.1121	-3.70406	1.32866	-2.78781	0.00530652	0.197692	138.006	22.3561	1.92717	6.09112	2.17949	Down
ENSRNOG00000029029	LOC103690070	103690070	459.734	-3.53164	1.26752	-2.78627	0.00533192	0.197692	1144.7	68.9313	959.732	44.6682	80.6413	Down
ENSRNOG00000023013	2019-03-03	364878	371.571	1.31874	0.475324	2.77441	0.00553027	0.204121	116.266	211.451	370.017	629.415	530.707	Up
ENSRNOG00000018106	Neu3	117185	96.9533	-1.09737	0.395723	-2.77308	0.00555279	0.204359	95.4702	157.424	116.594	47.7138	67.5643	Down
ENSRNOG00000037607	Rplp2	140662	355.342	3.58242	1.29244	2.77183	0.00557423	0.204359	94.525	53.0957	50.1065	1499.43	79.5515	Up
ENSRNOG00000045581	LOC103691893	103691893	4.15361	-5.16175	1.86202	-2.77212	0.00556927	0.204359	5.6715	9.31504	5.78152	0	0	Down
ENSRNOG00000046912	Nr1d2	259241	730.428	1.09576	0.39553	2.77036	0.00559942	0.204824	763.762	379.122	363.272	1168.48	977.503	Up
ENSRNOG00000046547	Rbm24	690139	80.7013	-1.2622	0.456504	-2.76491	0.00569379	0.206905	142.733	70.7943	102.14	35.5315	52.3079	Down
ENSRNOG00000058916	Ccdc65	362994	55.717	-1.34346	0.485776	-2.76558	0.00568209	0.206905	104.923	54.9587	60.7059	26.3948	31.6027	Down
ENSRNOG00000050015	LOC687508	687508	66.5603	1.07304	0.390488	2.74795	0.00599691	0.216458	40.6457	38.1916	59.7423	100.503	93.7183	Up
ENSRNOG00000014090	Retsat	246298	8740.59	1.11136	0.405424	2.74123	0.00612092	0.219963	6163.97	8494.38	3250.18	12996.4	12798	Up
ENSRNOG00000037845	Cysltr1	114099	53.1501	-1.06548	0.390274	-2.73007	0.00633206	0.225077	69.9485	68.9313	62.6331	30.4556	33.7822	Down
ENSRNOG00000005589	Dhrs7	299135	436.742	1.17904	0.433233	2.7215	0.0064987	0.228026	295.863	421.971	152.247	631.446	682.182	Up
ENSRNOG00000027271	RGD1359290	360649	3065.33	-4.14966	1.52841	-2.71502	0.00662715	0.229577	9277.63	5321.68	172.482	220.295	334.552	Down
ENSRNOG00000002876	Eef2kmt	302931	48.2119	1.1915	0.439342	2.712	0.00668787	0.230656	41.591	28.8766	25.0532	65.9871	79.5515	Up
ENSRNOG00000024382	Fcgr3a	304966	60.6445	-1.28916	0.475466	-2.71137	0.00670061	0.230656	112.485	68.9313	56.8516	35.5315	29.4232	Down
ENSRNOG00000001608	Nxpe3	681096	65.1479	-1.29484	0.478007	-2.70882	0.00675229	0.23146	98.306	84.7668	73.2325	48.7289	20.7052	Down
ENSRNOG00000009802	Fam124a	691938	19.4509	-1.90616	0.705199	-2.703	0.00687157	0.234077	34.029	16.7671	31.7983	8.12149	6.53848	Down
ENSRNOG00000013771	Clca5	308016	424.196	-1.08742	0.406911	-2.67237	0.00753165	0.249797	350.688	633.422	630.185	178.673	328.014	Down
ENSRNOG00000039762	Gpr82	100362441	18.6658	-1.71477	0.643539	-2.6646	0.00770801	0.253589	29.3027	25.1506	23.1261	8.12149	7.62823	Down
ENSRNOG00000018471	LOC100362339	100362339	461.51	-1.35735	0.510138	-2.66074	0.00779681	0.255995	623.865	255.232	952.023	234.508	241.924	Down
ENSRNOG00000059714	Hsp90aa1	299331	593.739	-1.73218	0.651514	-2.65869	0.00784441	0.25675	1445.29	449.916	577.188	97.4579	398.847	Down
ENSRNOG00000056153	Fam46b	313019	23.8617	-1.5628	0.589427	-2.65139	0.00801609	0.261098	37.81	32.6026	26.9804	13.1974	8.71798	Down
ENSRNOG00000047557	LOC100359498	100359498	16.2939	-4.65258	1.76377	-2.63786	0.00834307	0.267413	74.6747	3.72601	0.963586	1.01519	1.08975	Down
ENSRNOG00000050560	LOC103690054	103690054	53.422	-2.59582	0.984769	-2.63596	0.00838986	0.267413	18.905	195.616	26.0168	9.13668	17.436	Down
ENSRNOG00000050827	Pdcd5	292814	63.0376	4.1426	1.57244	2.6345	0.00842621	0.267512	4.72625	8.38353	11.563	6.09112	284.424	Up
ENSRNOG00000015873	Spns3	497946	30.7994	-1.86496	0.709402	-2.62892	0.00856554	0.269337	61.4412	43.7807	25.0532	18.2734	5.44874	Down
ENSRNOG00000057256	Slc19a3	316559	110.682	1.86866	0.712132	2.62403	0.00868958	0.270915	13.2335	40.9862	106.958	193.901	198.334	Up
ENSRNOG00000018122	Tspan17	306771	42.409	-1.30053	0.496649	-2.61861	0.00882896	0.272897	70.8937	38.1916	57.8152	23.3493	21.7949	Down
ENSRNOG00000009505	Cd164l2	100359977	8.22112	-2.99608	1.14599	-2.61439	0.00893858	0.275764	9.4525	13.0411	15.4174	1.01519	2.17949	Down
ENSRNOG00000049491	RT1-DMb	294273	532.734	1.05738	0.404929	2.61127	0.00902076	0.277253	210.791	386.574	518.409	839.559	708.336	Up
ENSRNOG00000013850	Hes5	79225	7.73314	2.8658	1.09992	2.60547	0.00917477	0.28093	0.94525	3.72601	1.92717	23.3493	8.71798	Up
ENSRNOG00000031833	RGD1562392	367201	9.36549	-2.76776	1.06406	-2.60114	0.00929152	0.283443	17.9597	9.31504	15.4174	3.04556	1.08975	Down
ENSRNOG00000027212	Tekt3	287392	6.64817	-4.35621	1.67733	-2.59711	0.00940115	0.286254	9.4525	10.2465	12.5266	1.01519	0	Down
ENSRNOG00000012358	Pcyt1b	286936	13.7752	-2.06929	0.798568	-2.59125	0.00956267	0.290631	18.905	26.0821	14.4538	5.07593	4.35899	Down
ENSRNOG00000015774	Mreg	501162	45.7024	1.2609	0.486948	2.58939	0.00961448	0.291123	36.8647	25.1506	26.0168	90.3516	50.1284	Up
ENSRNOG00000028083	Tmem35b	100361631	96.5117	-1.0672	0.413308	-2.5821	0.00982	0.294537	149.349	89.4243	127.193	44.6682	71.9233	Down
ENSRNOG00000029128	Cyp2d5	286963	82.6404	2.10187	0.813627	2.58334	0.00978491	0.294537	7.562	80.1093	19.2717	132.989	173.27	Up
ENSRNOG00000036826	Glycam1	25258	10.9257	4.7702	1.84779	2.58157	0.0098353	0.294537	1.8905	0	0.963586	51.7745	0	Up
ENSRNOG00000025923	Zmiz2	289783	106.276	1.74594	0.676627	2.58035	0.00986993	0.294978	92.6345	47.5067	24.0897	283.237	83.9105	Up
ENSRNOG00000023841	Cd99l2	171485	87.6331	1.68869	0.65509	2.5778	0.00994321	0.295603	92.6345	20.4931	26.0168	157.354	141.667	Up
ENSRNOG00000013290	Nrip3	361625	46.2827	1.11541	0.434333	2.5681	0.0102259	0.302358	22.686	36.3286	35.6527	67.0023	69.7438	Up
ENSRNOG00000007758	Hsd17b6	286964	209.185	-3.72201	1.452	-2.56337	0.0103663	0.303218	864.904	65.2053	65.5239	27.41	22.8847	Down
ENSRNOG00000022426	LOC102546864	102546864	52.8323	-1.02658	0.400038	-2.5662	0.0102819	0.303218	62.3865	60.5477	76.1233	33.5011	31.6027	Down
ENSRNOG00000004393	Fcamr	681070	49.4441	2.12278	0.832368	2.55029	0.0107633	0.310937	21.7407	22.3561	19.2717	167.506	16.3462	Up
ENSRNOG00000002919	Gfap	24387	71.3273	-1.24292	0.490636	-2.53328	0.0113002	0.32078	53.8792	113.643	110.812	46.6986	31.6027	Down
ENSRNOG00000013291	Cyp2c23	83790	7.24697	-3.43512	1.35801	-2.52953	0.0114217	0.322583	5.6715	13.0411	15.4174	1.01519	1.08975	Down
ENSRNOG00000042432	Nek11	315978	22.5684	-1.5326	0.606038	-2.52888	0.0114426	0.322583	31.1932	35.3971	25.0532	8.12149	13.077	Down
ENSRNOG00000008873	Ino80b	500225	19.7512	2.09639	0.829781	2.52643	0.0115227	0.32317	10.3977	5.58902	9.63586	13.1974	59.9361	Up
ENSRNOG00000054962	Dao	114027	48.5954	-1.15599	0.459845	-2.51386	0.0119417	0.330948	61.4412	77.3148	48.1793	23.3493	32.6924	Down
ENSRNOG00000060241	LOC497796	497796	14.9317	-2.8396	1.13031	-2.51223	0.0119969	0.331916	47.2625	5.58902	15.4174	2.03037	4.35899	Down
ENSRNOG00000019706	Phox2a	116648	6.42337	-4.30684	1.71506	-2.51118	0.0120327	0.332343	9.4525	14.9041	6.7451	1.01519	0	Down
ENSRNOG00000048771	Igsf7	287813	42.4231	-2.22959	0.888788	-2.50857	0.0121219	0.334242	123.828	50.3012	11.563	11.167	15.2565	Down
ENSRNOG00000015024	Mcoln3	308022	34.4275	-1.38693	0.553472	-2.50586	0.0122153	0.334619	34.029	57.7532	45.2885	12.1822	22.8847	Down
ENSRNOG00000046168	Ppm1l	310506	627.889	-1.07309	0.428322	-2.50535	0.0122331	0.334619	1191.01	753.586	439.395	367.497	387.95	Down
ENSRNOG00000019110	Zfp334	311639	24.4671	-1.51881	0.60695	-2.50236	0.0123369	0.336763	44.4267	30.7396	24.0897	12.1822	10.8975	Down
ENSRNOG00000018978	Scart1	293591	31.894	-1.9767	0.791176	-2.49844	0.0124743	0.339945	49.153	13.0411	74.1961	12.1822	10.8975	Down
ENSRNOG00000031849	RGD1310110	361032	13.332	2.34606	0.940714	2.49392	0.0126342	0.343159	4.72625	2.79451	7.70869	41.6226	9.80772	Up
ENSRNOG00000029886	Hba1	25632	1778.76	-1.50868	0.60527	-2.49257	0.0126823	0.343893	4335.86	1733.53	1136.07	455.819	1232.5	Down
ENSRNOG00000027357	Sox17	312936	36.2667	-1.18724	0.477069	-2.48862	0.0128241	0.345847	53.8792	38.1916	48.1793	19.2885	21.7949	Down
ENSRNOG00000042741	Adgb	292477	24.4043	-1.52259	0.612911	-2.4842	0.0129842	0.347243	33.0837	41.9177	24.0897	14.2126	8.71798	Down
ENSRNOG00000009342	Fcnb	114091	11.4246	-3.09898	1.25127	-2.47666	0.0132618	0.352591	33.0837	7.45203	12.5266	4.06074	0	Down
ENSRNOG00000011542	Apopt1	299341	22.0368	-3.01004	1.21669	-2.47395	0.0133628	0.354701	9.4525	5.58902	86.7228	4.06074	4.35899	Down
ENSRNOG00000014163	Zfp536	292820	25.7044	-1.44347	0.583698	-2.47297	0.0133994	0.355094	45.372	27.9451	29.8712	11.167	14.1667	Down
ENSRNOG00000042468	LOC680920	680920	6.46737	-4.31585	1.74758	-2.46962	0.0135258	0.357864	4.72625	11.178	15.4174	1.01519	0	Down
ENSRNOG00000002419	Plp1	24943	64.7757	-1.18744	0.482402	-2.46153	0.0138348	0.364105	121.937	69.8628	58.7788	40.6074	32.6924	Down
ENSRNOG00000031689	Trim15	100910806	741.673	1.0052	0.408432	2.46111	0.0138507	0.364105	282.63	596.162	707.272	1090.31	1031.99	Up
ENSRNOG00000036827	Ppp1r1a	58977	51.5991	-1.17118	0.475723	-2.46189	0.0138207	0.364105	88.8535	45.6437	64.5603	28.4252	30.5129	Down
ENSRNOG00000047387	Lnpep	171105	71.3185	1.51377	0.615011	2.46138	0.0138405	0.364105	31.1932	52.1642	39.507	185.779	47.9489	Up
ENSRNOG00000008153	Crtam	300649	21.131	-1.6292	0.662908	-2.45766	0.0139847	0.365278	34.9742	27.9451	24.0897	13.1974	5.44874	Down
ENSRNOG00000046379	LOC100912604	100912604	38.2625	-2.992	1.21725	-2.458	0.0139712	0.365278	6.61675	159.287	10.5994	6.09112	8.71798	Down
ENSRNOG00000012235	Ppp1r17	266705	12.8356	-2.8669	1.16798	-2.45457	0.0141051	0.365923	34.029	10.2465	14.4538	0	5.44874	Down
ENSRNOG00000021796	RGD1565166	287059	147.012	1.10429	0.449645	2.4559	0.0140531	0.365923	67.1127	84.7668	150.319	263.948	168.911	Up
ENSRNOG00000019902	Folr1	171049	120.499	-1.5052	0.613514	-2.4534	0.0141511	0.366116	82.2367	308.328	97.3222	56.8504	57.7566	Down
ENSRNOG00000020400	Mef2b	498607	71.9439	1.31249	0.536546	2.44618	0.0144379	0.371769	39.7005	42.8492	52.9972	167.506	56.6669	Up
ENSRNOG00000026978	Oscp1	362595	54.4489	-1.03958	0.425715	-2.44196	0.0146076	0.375549	60.496	71.7258	73.2325	25.3797	41.4104	Down
ENSRNOG00000002085	Thegl	498350	45.3532	-1.83487	0.751845	-2.4405	0.0146671	0.376486	97.3607	77.3148	16.381	18.2734	17.436	Down
ENSRNOG00000000853	Aif1	29427	529.3	-1.06571	0.437376	-2.4366	0.0148262	0.379378	1065.3	516.053	425.905	347.194	292.052	Down
ENSRNOG00000048597	Pak2	29432	157.344	1.7891	0.735381	2.43289	0.014979	0.380904	60.496	16.7671	160.919	291.358	257.18	Up
ENSRNOG00000050431	Aspnl1	103690027	15.7688	3.46359	1.42604	2.42882	0.0151481	0.383311	8.50725	0.931504	0	63.9567	5.44874	Up
ENSRNOG00000050193	Gtf2ird1	246770	72.9342	1.71338	0.706052	2.4267	0.0152369	0.383881	44.4267	39.1232	30.8348	34.5163	215.77	Up
ENSRNOG00000028879	Slc4a8	315311	48.9172	1.31005	0.542784	2.41358	0.0157966	0.397369	17.0145	26.0821	49.1429	77.1542	75.1926	Up
ENSRNOG00000011181	Cpa3	54242	320.48	-1.12365	0.466256	-2.40994	0.0159549	0.398397	614.412	203.068	409.524	185.779	189.616	Down
ENSRNOG00000032368	Tlr11	498491	67.0844	-1.30726	0.542244	-2.41083	0.0159162	0.398397	132.335	62.4107	69.3782	23.3493	47.9489	Down
ENSRNOG00000059891	Mrgbp	311713	12.5604	-2.33368	0.968063	-2.41066	0.0159235	0.398397	13.2335	32.6026	9.63586	4.06074	3.26924	Down
ENSRNOG00000002331	Aldh3a1	25375	23.6068	-2.12064	0.880761	-2.40773	0.0160518	0.399488	36.8647	56.8217	8.67228	9.13668	6.53848	Down
ENSRNOG00000004863	Mpped2	362185	27.1709	-1.62709	0.677326	-2.40222	0.0162959	0.404945	60.496	22.3561	28.9076	13.1974	10.8975	Down
ENSRNOG00000018254	Sncaip	307309	30.0528	-1.46474	0.613858	-2.38613	0.0170269	0.41415	59.5507	31.6711	29.8712	18.2734	10.8975	Down
ENSRNOG00000042289	Plcxd2	363781	786.343	1.29932	0.544625	2.38571	0.0170462	0.41415	172.981	541.204	774.723	1296.39	1146.41	Up
ENSRNOG00000024889	Snip1	313588	37.3348	-1.97174	0.829914	-2.37584	0.017509	0.42302	24.5765	24.2191	110.812	17.2582	9.80772	Down
ENSRNOG00000005868	Ttc21b	295654	169.204	-1.03374	0.435753	-2.3723	0.0176775	0.426039	324.221	143.452	170.555	108.625	99.167	Down
ENSRNOG00000043151	Cntln	679640	15.9414	-2.13216	0.901507	-2.36511	0.0180247	0.430589	41.591	10.2465	17.3446	5.07593	5.44874	Down
ENSRNOG00000047098	Hbb-b1	361619	6.88536	-3.35601	1.41995	-2.36347	0.0181047	0.431048	16.0692	3.72601	12.5266	1.01519	1.08975	Down
ENSRNOG00000020263	Atp1a3	24213	14.2509	-1.7912	0.761274	-2.35289	0.0186279	0.438883	20.7955	14.9041	24.0897	7.1063	4.35899	Down
ENSRNOG00000052093	Smok2a	292316	5.3834	2.81846	1.19881	2.35105	0.0187203	0.439009	0.94525	2.79451	0.963586	9.13668	13.077	Up
ENSRNOG00000009332	Rec114	300751	14.3682	-2.79203	1.18971	-2.34681	0.0189348	0.441923	13.2335	48.4382	3.85434	3.04556	3.26924	Down
ENSRNOG00000018217	Syt5	54309	70.5848	1.14886	0.490251	2.34342	0.019108	0.442541	27.4122	46.5752	68.4146	86.2908	124.231	Up
ENSRNOG00000003171	Mpz	24564	7.09118	3.63841	1.55944	2.33315	0.0196404	0.449147	0.94525	0	2.89076	29.4404	2.17949	Up
ENSRNOG00000020039	Slc5a2	64522	7.63881	-2.91299	1.25196	-2.32674	0.0199792	0.454353	9.4525	9.31504	16.381	3.04556	0	Down
ENSRNOG00000000168	Gatm	81660	65.2416	-1.031	0.444199	-2.32104	0.0202846	0.456567	101.142	71.7258	73.2325	51.7745	28.3334	Down
ENSRNOG00000011071	Nt5e	58813	3983.96	1.45154	0.62473	2.32347	0.0201541	0.456567	568.095	2979.88	3507.45	5609.92	7254.45	Up
ENSRNOG00000040153	LOC108348062	108348062	79.4389	-3.91267	1.68472	-2.32244	0.0202093	0.456567	7.562	339.067	33.7255	8.12149	8.71798	Down
ENSRNOG00000059765	Asic1	79123	12.1512	1.7281	0.74452	2.3211	0.0202815	0.456567	4.72625	6.52053	7.70869	24.3645	17.436	Up
ENSRNOG00000005067	Zfp36l2	298765	192.77	-1.34356	0.580684	-2.31375	0.0206817	0.457466	137.061	477.861	148.392	103.549	96.9875	Down
ENSRNOG00000015518	Rbp4	25703	61.1302	-1.07329	0.462912	-2.31857	0.0204183	0.457466	107.758	54.0272	70.3418	37.5619	35.9617	Down
ENSRNOG00000025805	Ms4a14	293743	10.7865	-2.97895	1.29002	-2.30923	0.0209309	0.457466	19.8502	27.9451	1.92717	2.03037	2.17949	Down
ENSRNOG00000027940	Plppr3	314614	10.3736	-2.0063	0.8691	-2.30848	0.0209725	0.457466	16.0692	14.9041	13.4902	3.04556	4.35899	Down
ENSRNOG00000032720	Rpl10l	299106	49.8453	-1.66396	0.717779	-2.31821	0.020438	0.457466	26.467	50.3012	129.121	18.2734	25.0642	Down
ENSRNOG00000047321	Hba2	360504	688.332	-1.42475	0.61443	-2.31882	0.0204049	0.457466	1775.18	563.56	418.196	232.478	452.245	Down
ENSRNOG00000048864	LOC102551539	102551539	10.5172	2.16191	0.93329	2.31644	0.0205341	0.457466	3.781	7.45203	1.92717	12.1822	27.2437	Up
ENSRNOG00000050675	Myl4	688228	16.8483	1.92831	0.832579	2.31607	0.0205544	0.457466	4.72625	3.72601	15.4174	38.5771	21.7949	Up
ENSRNOG00000057264	Tex49	300207	115.81	-1.04114	0.449879	-2.31426	0.0206533	0.457466	215.517	108.054	113.703	57.8656	83.9105	Down
ENSRNOG00000058308	Asic2	25364	19.3256	-1.45577	0.630242	-2.30987	0.0208956	0.457466	28.3575	20.4931	28.9076	10.1519	8.71798	Down
ENSRNOG00000018215	Slc22a6	29509	6.25747	-3.2306	1.40129	-2.30544	0.0211417	0.459691	8.50725	13.0411	7.70869	2.03037	0	Down
ENSRNOG00000018237	Gstp1	24426	2373.66	-1.03987	0.451502	-2.30313	0.0212715	0.460677	1439.62	3104.7	4418.04	1563.39	1342.57	Down
ENSRNOG00000017539	Mmp9	81687	135.967	-1.09554	0.475906	-2.302	0.0213351	0.460969	124.773	128.547	264.986	100.503	61.0258	Down
ENSRNOG00000025587	Plagl1	25157	20.2827	-1.75408	0.763543	-2.2973	0.0216019	0.465366	30.248	13.0411	41.4342	10.1519	6.53848	Down
ENSRNOG00000056324	LOC102548818	102548818	34.3225	1.42009	0.620499	2.28863	0.022101	0.470538	8.50725	24.2191	28.9076	45.6834	64.2951	Up
ENSRNOG00000046744	Ankrd29	498823	77.0229	1.60284	0.701055	2.28632	0.0222353	0.472782	10.3977	46.5752	70.3418	95.4275	162.372	Up
ENSRNOG00000000563	Adamts14	309837	106.333	-1.01814	0.445664	-2.28454	0.02234	0.474391	82.2367	143.452	174.409	78.1693	53.3976	Down
ENSRNOG00000056562	Olfml1	361621	42.3742	-1.28046	0.563745	-2.27135	0.0231256	0.48665	66.1675	55.8902	44.325	33.5011	11.9872	Down
ENSRNOG00000010344	B4galnt3	500306	48.2674	-1.02548	0.454751	-2.25504	0.024131	0.501355	49.153	62.4107	70.3418	36.5467	22.8847	Down
ENSRNOG00000046338	LOC100909824	100909824	27.5823	-1.30922	0.581207	-2.2526	0.0242846	0.50136	47.2625	33.5341	27.944	18.2734	10.8975	Down
ENSRNOG00000046643	Cyp3a9	171352	7503.45	1.46075	0.648189	2.25358	0.0242225	0.50136	931.071	6171.21	6131.3	11947.7	12335.9	Up
ENSRNOG00000027564	Tsga10ip	361707	43.0765	1.3112	0.583665	2.2465	0.0246719	0.506717	14.1787	43.7807	23.1261	55.8352	78.4618	Up
ENSRNOG00000049054	Ntsr2	64636	11.1467	-2.14486	0.95624	-2.24302	0.0248957	0.508837	9.4525	13.9726	25.0532	5.07593	2.17949	Down
ENSRNOG00000023536	Adgrd1	689257	792.346	1.50752	0.673619	2.23794	0.0252248	0.510091	92.6345	507.669	767.978	1352.23	1241.22	Up
ENSRNOG00000012956	Tgm2	56083	2261.53	-1.03896	0.464628	-2.23612	0.025344	0.510974	1241.11	3574.18	3722.33	1411.11	1358.91	Down
ENSRNOG00000009597	Cyp4a1	50549	12.2505	2.08591	0.933876	2.2336	0.0255093	0.511156	1.8905	11.178	2.89076	21.3189	23.9744	Up
ENSRNOG00000020030	Crlf1	290655	10.2102	-1.97851	0.887575	-2.22911	0.0258063	0.512942	15.124	11.178	17.3446	3.04556	4.35899	Down
ENSRNOG00000047104	Hells	294071	27.8545	1.58132	0.709242	2.22959	0.0257744	0.512942	6.61675	17.6986	22.1625	27.41	65.3848	Up
ENSRNOG00000047364	Cox7a1	100910772	66.0103	1.89722	0.850681	2.23023	0.0257319	0.512942	15.124	9.31504	70.3418	60.9112	174.36	Up
ENSRNOG00000002525	Ptgs2	29527	90.8881	-1.10061	0.493989	-2.22799	0.0258809	0.513566	148.404	60.5477	137.793	61.9264	45.7694	Down
ENSRNOG00000050425	RGD1561777	499463	96.1559	-1.12113	0.504209	-2.22354	0.0261792	0.517602	65.2222	131.342	171.518	68.0175	44.6796	Down
ENSRNOG00000019206	NUpr1	100912108	76.7051	-4.05363	1.82537	-2.22071	0.0263703	0.520121	346.907	10.2465	11.563	6.09112	8.71798	Down
ENSRNOG00000006715	Ccr1	57301	70.5867	-1.0784	0.486152	-2.21823	0.0265391	0.521842	119.101	93.1504	55.888	32.486	52.3079	Down
ENSRNOG00000018858	Myct1	292264	26.7299	-1.23421	0.556445	-2.21802	0.0265533	0.521842	44.4267	29.8081	29.8712	13.1974	16.3462	Down
ENSRNOG00000013042	Htr1b	25075	22.893	-1.54197	0.696052	-2.21531	0.0267391	0.524234	30.248	23.2876	39.507	5.07593	16.3462	Down
ENSRNOG00000020948	Pth1r	56813	35.9515	-1.18693	0.537525	-2.20813	0.0272349	0.527628	62.3865	38.1916	38.5434	25.3797	15.2565	Down
ENSRNOG00000019305	Sh3tc2	307393	16.9958	-1.43732	0.651401	-2.20651	0.0273485	0.528943	23.6312	20.4931	24.0897	9.13668	7.62823	Down
ENSRNOG00000011675	Zfp40	690661	33.7274	-1.49994	0.681487	-2.20098	0.0277371	0.532312	68.058	25.1506	43.3614	23.3493	8.71798	Down
ENSRNOG00000058439	Fam50a	293862	70.2132	1.06174	0.482862	2.19886	0.0278882	0.533957	53.8792	40.9862	52.0337	143.141	61.0258	Up
ENSRNOG00000012356	Slc36a1	155205	690.064	1.05154	0.478942	2.19556	0.0281237	0.535381	207.01	685.587	555.989	995.898	1005.84	Up
ENSRNOG00000012964	Ccr6	308163	85.846	-1.1973	0.545339	-2.19552	0.0281263	0.535381	171.09	93.1504	68.4146	64.9719	31.6027	Down
ENSRNOG00000018644	Slc6a7	117100	54.7478	1.17268	0.535583	2.18954	0.0285573	0.54044	25.5217	54.9587	28.9076	106.595	57.7566	Up
ENSRNOG00000003221	Myoc	81523	18.3717	-2.21354	1.01168	-2.18799	0.0286705	0.540705	58.6055	13.0411	8.67228	6.09112	5.44874	Down
ENSRNOG00000010519	Cyp39a1	301264	8.79725	-2.62544	1.19974	-2.18834	0.0286448	0.540705	17.0145	14.9041	7.70869	0	4.35899	Down
ENSRNOG00000030058	LOC100359600	100359600	171.188	-1.54978	0.70826	-2.18816	0.0286583	0.540705	106.813	92.2189	498.174	79.1845	79.5515	Down
ENSRNOG00000050885	Sult1c2	171072	27.5556	-1.29271	0.591341	-2.18606	0.0288113	0.54211	39.7005	22.3561	46.2521	14.2126	15.2565	Down
ENSRNOG00000054129	Ctla4	63835	53.5116	-1.46352	0.670287	-2.18342	0.0290052	0.543881	130.444	47.5067	37.5799	33.5011	18.5257	Down
ENSRNOG00000004262	LOC102546716	102546716	16.5922	1.60021	0.735155	2.17669	0.0295034	0.546951	7.562	11.178	8.67228	15.2278	40.3206	Up
ENSRNOG00000016672	Fam217a	498735	7.32776	2.10358	0.965765	2.17815	0.0293947	0.546951	3.781	1.86301	3.85434	16.243	10.8975	Up
ENSRNOG00000018812	Rpp25	315705	51.1895	1.09632	0.50305	2.17934	0.0293062	0.546951	34.029	22.3561	49.1429	58.8808	91.5388	Up
ENSRNOG00000017311	Me3	361602	41.5687	1.078	0.49557	2.17527	0.0296098	0.547136	18.905	28.8766	38.5434	51.7745	69.7438	Up
ENSRNOG00000018851	Ppp2r2b	60660	15.3726	-1.77605	0.816975	-2.17394	0.0297098	0.54829	34.029	13.9726	16.381	8.12149	4.35899	Down
ENSRNOG00000036648	LOC103691261	103691261	8.9803	-2.68883	1.23984	-2.1687	0.0301058	0.553053	28.3575	5.58902	6.7451	2.03037	2.17949	Down
ENSRNOG00000014835	Il1rl1	25556	98.6989	-1.01155	0.467059	-2.16579	0.0303273	0.555298	91.6892	93.1504	185.972	50.7593	71.9233	Down
ENSRNOG00000011557	S100a8	116547	3.97097	-5.09638	2.35368	-2.16528	0.0303659	0.555383	17.9597	0.931504	0.963586	0	0	Down
ENSRNOG00000008943	Penk	29237	15.4155	-1.50831	0.697452	-2.16259	0.0305723	0.555585	18.905	21.4246	22.1625	9.13668	5.44874	Down
ENSRNOG00000011313	Sorcs1	309533	17.9465	-1.4335	0.662666	-2.16324	0.0305229	0.555585	27.4122	19.5616	25.0532	11.167	6.53848	Down
ENSRNOG00000011841	Map2	25595	27.3606	-1.15499	0.534199	-2.1621	0.0306106	0.555585	34.029	28.8766	42.3978	16.243	15.2565	Down
ENSRNOG00000011483	S100a9	94195	11.8821	-2.24166	1.04257	-2.15012	0.0315455	0.56593	34.029	7.45203	10.5994	4.06074	3.26924	Down
ENSRNOG00000060460	Clec1a	500337	28.5042	-1.30385	0.607204	-2.14731	0.0317689	0.56647	46.3172	43.7807	22.1625	18.2734	11.9872	Down
ENSRNOG00000024640	Oacyl	291549	4.5512	-3.79021	1.76918	-2.14235	0.0321652	0.572289	8.50725	7.45203	5.78152	1.01519	0	Down
ENSRNOG00000007607	Nr4a1	79240	175.175	-1.0021	0.468072	-2.14092	0.0322806	0.573094	328.947	121.095	207.171	123.853	94.808	Down
ENSRNOG00000047880	LOC103689975	103689975	94.6648	-1.09084	0.510695	-2.136	0.0326796	0.575803	121.937	147.178	91.5407	83.2453	29.4232	Down
ENSRNOG00000019830	Hsd17b1	25322	28.1813	-1.3384	0.626867	-2.13506	0.0327563	0.575912	56.715	31.6711	23.1261	15.2278	14.1667	Down
ENSRNOG00000049598	LOC100912571	100912571	132.544	-1.85937	0.871794	-2.13281	0.0329403	0.576049	52.934	53.0957	453.849	53.8049	49.0386	Down
ENSRNOG00000010266	Cd180	294706	35.9733	2.03726	0.956054	2.13091	0.0330969	0.576679	27.4122	13.0411	7.70869	120.807	10.8975	Up
ENSRNOG00000021916	Slc16a12	309525	23.2472	-1.26776	0.596107	-2.12673	0.0334422	0.580659	36.8647	21.4246	32.7619	13.1974	11.9872	Down
ENSRNOG00000035510	Mir196c	100314204	4.96713	-3.90349	1.83591	-2.12618	0.033488	0.580659	2.83575	8.38353	12.5266	0	1.08975	Down
ENSRNOG00000054959	LOC103694874	103694874	8.68811	-3.10095	1.45896	-2.12545	0.0335487	0.580718	16.0692	23.2876	0.963586	2.03037	1.08975	Down
ENSRNOG00000048608	Rsl1d1	302898	23.6496	-2.04779	0.965248	-2.12152	0.0338783	0.582485	20.7955	22.3561	58.7788	15.2278	1.08975	Down
ENSRNOG00000018680	Rpl17	291434	5530.87	1.07335	0.507469	2.1151	0.0344214	0.586168	2979.43	1822.95	6706.56	7630.14	8515.28	Up
ENSRNOG00000001958	Ift57	303968	49.4396	-1.05465	0.501212	-2.10419	0.0353618	0.594245	87.9082	57.7532	41.4342	27.41	32.6924	Down
ENSRNOG00000008492	Cfap45	304984	23.3931	-1.2098	0.575674	-2.10153	0.0355945	0.595097	24.5765	34.4656	31.7983	15.2278	10.8975	Down
ENSRNOG00000048161	Tlr9	338457	28.7939	1.32397	0.630434	2.10009	0.0357214	0.596146	14.1787	18.6301	21.1989	65.9871	23.9744	Up
ENSRNOG00000014661	Zfp385d	305691	5.11704	2.7365	1.30413	2.09833	0.0358762	0.596252	1.8905	2.79451	0	12.1822	8.71798	Up
ENSRNOG00000023622	LOC100910021	100910021	18.4902	5.54406	2.64093	2.09928	0.0357922	0.596252	0	0	2.89076	86.2908	3.26924	Up
ENSRNOG00000016853	Dsg1	291755	11.1151	2.41437	1.15249	2.09491	0.0361786	0.599347	5.6715	6.52053	0	32.486	10.8975	Up
ENSRNOG00000009919	Acod1	306127	21.2876	2.79051	1.33353	2.09256	0.0363881	0.601599	13.2335	0.931504	4.81793	85.2756	2.17949	Up
ENSRNOG00000012471	Thbs4	29220	100.281	-1.00253	0.4796	-2.09035	0.0365863	0.602439	194.721	102.465	79.0141	60.9112	64.2951	Down
ENSRNOG00000056996	Cfap65	301521	103.404	1.03115	0.493674	2.08874	0.0367315	0.603615	34.9742	87.5613	96.3586	169.536	128.59	Up
ENSRNOG00000027869	Sox5	140587	13.1407	-1.64343	0.788667	-2.08381	0.0371771	0.605657	16.0692	13.0411	25.0532	6.09112	5.44874	Down
ENSRNOG00000033527	Pappa1	313262	30.2473	1.20984	0.580573	2.08387	0.0371716	0.605657	28.3575	18.6301	12.5266	56.8504	34.8719	Up
ENSRNOG00000060376	LOC100910237	100910237	18.4259	2.29739	1.10278	2.08327	0.0372262	0.605657	0.94525	18.6301	1.92717	32.486	38.1412	Up
ENSRNOG00000001854	Tmtc1	362465	61.7899	-1.02262	0.492477	-2.07649	0.037849	0.61153	46.3172	100.602	85.7592	44.6682	31.6027	Down
ENSRNOG00000001287	Gper1	171104	4.37406	-3.72979	1.79795	-2.07446	0.0380364	0.61306	9.4525	4.65752	6.7451	1.01519	0	Down
ENSRNOG00000030788	Olr35	293140	5.73914	-3.07455	1.48316	-2.07297	0.0381747	0.61306	15.124	2.79451	8.67228	1.01519	1.08975	Down
ENSRNOG00000048567	Ankmy1	684015	11.1798	1.54753	0.746796	2.07223	0.0382438	0.61306	6.61675	5.58902	6.7451	16.243	20.7052	Up
ENSRNOG00000047782	LOC100911562	100911562	135.202	-1.04841	0.50625	-2.07093	0.038365	0.613202	127.609	274.794	108.885	101.519	63.2053	Down
ENSRNOG00000010626	Sphk1	170897	200.53	1.59755	0.77267	2.06757	0.0386808	0.616097	17.9597	218.903	95.395	397.953	272.437	Up
ENSRNOG00000022242	Cxcl9	246759	151.981	-1.2907	0.624384	-2.06716	0.0387192	0.616097	388.498	95.9449	112.74	84.2605	78.4618	Down
ENSRNOG00000048417	Obp2b	286933	17.406	1.28747	0.622871	2.067	0.0387345	0.616097	9.4525	13.0411	10.5994	22.3341	31.6027	Up
ENSRNOG00000002824	Rlim	317241	27.2935	-1.95027	0.944406	-2.06508	0.0389156	0.61743	45.372	65.2053	5.78152	8.12149	11.9872	Down
ENSRNOG00000010263	Cldn11	84588	9.97971	1.79138	0.868126	2.0635	0.0390653	0.61743	3.781	8.38353	2.89076	15.2278	19.6154	Up
ENSRNOG00000028382	Rfxapl1	103691557	9.35546	-2.09705	1.01571	-2.06463	0.0389585	0.61743	10.3977	22.3561	7.70869	3.04556	3.26924	Down
ENSRNOG00000033261	Fam107a	361018	31.9731	-1.295	0.627633	-2.06332	0.0390826	0.61743	34.9742	47.5067	43.3614	26.3948	7.62823	Down
ENSRNOG00000046468	Ptgfr	25652	4.37039	-3.72889	1.81014	-2.06	0.0393985	0.621221	10.3977	4.65752	5.78152	1.01519	0	Down
ENSRNOG00000002624	Edaradd	498769	32.345	-1.1644	0.566236	-2.05639	0.0397451	0.62328	36.8647	55.8902	31.7983	13.1974	23.9744	Down
ENSRNOG00000049298	LOC100909595	100909595	8.56413	-3.07795	1.49687	-2.05626	0.0397579	0.62328	33.0837	3.72601	2.89076	2.03037	1.08975	Down
ENSRNOG00000017381	Itih4	54404	4.36423	-3.71001	1.81174	-2.04776	0.0405836	0.631983	7.562	9.31504	3.85434	0	1.08975	Down
ENSRNOG00000009741	Cyp4a3	298423	4.88485	3.02432	1.48729	2.03344	0.0420081	0.645559	0	0.931504	2.89076	16.243	4.35899	Up
ENSRNOG00000048430	Myo18b	304551	5.36679	-2.94709	1.4499	-2.03261	0.042092	0.645635	5.6715	8.38353	10.5994	0	2.17949	Down
ENSRNOG00000003384	Hs3st3b1	303218	41.7884	-1.00613	0.495468	-2.03067	0.0422886	0.648043	45.372	60.5477	51.0701	34.5163	17.436	Down
ENSRNOG00000042318	Pglyrp2	299567	10.3156	-2.00753	0.990036	-2.02773	0.0425875	0.650185	18.905	19.5616	5.78152	4.06074	3.26924	Down
ENSRNOG00000008534	Dusp15	362238	5.14059	-2.92551	1.44368	-2.02642	0.0427213	0.651619	6.61675	8.38353	8.67228	2.03037	0	Down
ENSRNOG00000048710	LOC498424	498424	6.52108	2.81425	1.39636	2.01542	0.0438606	0.659869	0.94525	0	4.81793	20.3037	6.53848	Up
ENSRNOG00000052099	LOC103694869	103694869	76.3446	1.36577	0.677556	2.01573	0.0438285	0.659869	53.8792	34.4656	52.0337	37.5619	203.783	Up
ENSRNOG00000027079	NEWGENE_1306455	103689950	71.7088	1.7466	0.867607	2.01313	0.0441014	0.660955	41.591	32.6026	36.6163	232.478	15.2565	Up
ENSRNOG00000014367	Ephb6	312275	79.1563	-1.14665	0.5706	-2.00955	0.0444793	0.662369	161.638	54.9587	87.6863	59.896	31.6027	Down
ENSRNOG00000013552	Scd	246074	26.3429	1.46907	0.73386	2.00184	0.0453022	0.669139	12.2882	18.6301	15.4174	69.0327	16.3462	Up
ENSRNOG00000004647	Il10	25325	13.4695	-1.86479	0.932668	-1.99941	0.0455635	0.670946	30.248	7.45203	19.2717	7.1063	3.26924	Down
ENSRNOG00000009114	Fam110b	500400	20.6371	-1.29826	0.649429	-1.99908	0.0455994	0.670946	34.9742	28.8766	17.3446	12.1822	9.80772	Down
ENSRNOG00000022839	Ifit3	309526	90.9288	-1.36858	0.687825	-1.98972	0.0466217	0.679825	43.4815	229.15	88.6499	34.5163	58.8463	Down
ENSRNOG00000002070	Mrpl1	289491	124.156	1.53777	0.773552	1.98793	0.0468191	0.68083	45.372	132.274	33.7255	63.9567	345.45	Up
ENSRNOG00000008970	Pcdh17	306055	11.3755	-1.7346	0.873161	-1.98658	0.0469694	0.68083	23.6312	10.2465	13.4902	4.06074	5.44874	Down
ENSRNOG00000052376	Bend6	363212	12.7124	-1.57961	0.795046	-1.98681	0.0469433	0.68083	22.686	17.6986	11.563	5.07593	6.53848	Down
ENSRNOG00000048881	RGD1563400	360777	11.9662	-2.27803	1.14737	-1.98544	0.0470958	0.68087	24.5765	24.2191	3.85434	6.09112	1.08975	Down
ENSRNOG00000061299	LOC100134871	100134871	168.185	-1.26457	0.637318	-1.98421	0.047233	0.682249	376.209	95.0134	186.936	48.7289	134.039	Down
ENSRNOG00000039582	RGD1561161	294747	10.7937	-1.6439	0.828727	-1.98364	0.0472959	0.682555	17.9597	13.9726	12.5266	4.06074	5.44874	Down
ENSRNOG00000003289	Lap3	289668	18392.3	1.03688	0.523164	1.98195	0.0474853	0.684082	4569.34	18212.8	16055.3	26337	26787.1	Up
ENSRNOG00000036675	Btbd16	361658	6.29437	-2.60943	1.31787	-1.98004	0.0476986	0.686004	13.2335	6.52053	8.67228	3.04556	0	Down
ENSRNOG00000054251	Clec7a	502902	16.4998	-1.76388	0.893095	-1.97502	0.0482654	0.691663	42.5362	14.9041	11.563	9.13668	4.35899	Down
ENSRNOG00000013887	Adra2b	24174	18.5174	-1.2836	0.650589	-1.97298	0.0484983	0.691969	20.7955	31.6711	20.2353	11.167	8.71798	Down
ENSRNOG00000047000	LOC100911225	100911225	89.4955	1.23133	0.625679	1.96799	0.0490695	0.698898	87.9082	60.5477	26.0168	199.992	73.0131	Up
ENSRNOG00000003681	Lct	116569	89.9176	1.80691	0.91942	1.96527	0.0493826	0.700364	6.61675	108.986	19.2717	195.931	118.782	Up
ENSRNOG00000031346	Ift22	288585	30.0983	-1.03959	0.528806	-1.96591	0.0493085	0.700364	49.153	30.7396	33.7255	17.2582	19.6154	Down
ENSRNOG00000058372	Ac1576	102552783	19.2971	1.15488	0.587819	1.96469	0.0494502	0.700659	15.124	10.2465	13.4902	31.4708	26.1539	Up
ENSRNOG00000015812	Tm4sf1	295061	72.1991	-1.02628	0.523407	-1.96077	0.0499057	0.703455	140.842	52.1642	79.0141	49.7441	39.2309	Down
ENSRNOG00000002986	Efhc2	302507	2.64579	-4.51082	2.1631	-2.08535	0.0370374	NA	8.50725	2.79451	1.92717	0	0	Down
ENSRNOG00000005008	Angpt4	296269	2.63662	-4.5064	2.21223	-2.03704	0.0416463	NA	7.562	4.65752	0.963586	0	0	Down
ENSRNOG00000006830	Tgm6	296152	2.62562	-4.50106	2.23309	-2.01562	0.04384	NA	3.781	8.38353	0.963586	0	0	Down
ENSRNOG00000009203	RGD1561795	500945	2.64304	-4.50954	2.12763	-2.11952	0.0340467	NA	7.562	3.72601	1.92717	0	0	Down
ENSRNOG00000012817	Lrrc17	502715	3.22486	-4.79556	1.9586	-2.44846	0.0143467	NA	6.61675	3.72601	5.78152	0	0	Down
ENSRNOG00000029478	Cyp4f39	299566	2.65771	-4.51632	2.04091	-2.21289	0.0269053	NA	3.781	3.72601	5.78152	0	0	Down
ENSRNOG00000031675	Panx3	315567	3.23677	-4.80041	2.14687	-2.23601	0.0253512	NA	8.50725	0.931504	6.7451	0	0	Down
ENSRNOG00000031726	Oas1e	494201	2.47599	-4.41369	2.2507	-1.96103	0.0498758	NA	0.94525	3.72601	7.70869	0	0	Down
ENSRNOG00000037171	Tdgf1	680246	2.27594	-4.29281	2.12057	-2.02436	0.0429327	NA	2.83575	3.72601	4.81793	0	0	Down
ENSRNOG00000039001	Agrp	25582	3.09306	3.42745	1.66891	2.0537	0.0400044	NA	0	0.931504	0.963586	8.12149	5.44874	Up
ENSRNOG00000045683	LOC102553715	102553715	3.2486	5.54515	2.81578	1.96932	0.0489168	NA	0	0	0	16.243	0	Up
ENSRNOG00000050034	LOC501297	501297	3.2766	4.51249	1.91899	2.3515	0.0186979	NA	0	0.931504	0	12.1822	3.26924	Up
ENSRNOG00000053687	Znf660	108351806	2.65954	-4.51725	2.10874	-2.14216	0.0321808	NA	6.61675	1.86301	4.81793	0	0	Down
ENSRNOG00000060366	Hist2h3c2	310678	2.45491	-4.40303	2.08208	-2.11473	0.0344528	NA	4.72625	4.65752	2.89076	0	0	Down
Note: R package DESeq2 was used to perform differential expression analysis. baseMean, the average of the normalized counts taken over all samples; Log2FC, log2 fold change between the groups; lfcSE, standard error of the log2 FC estimate; Stat, Wald statistic; P value, Wald test P value; Adjusted P value, BH adjusted P value. Up, upregulated genes in D group compared to N group; Down, downregula…

## Sheet: M vs N
Table S2 DEGs between M and N groups
Ensembl ID	Gene symbol	Entrez ID	baseMean	Log2 FC	lfcSE	Stat	P value	Adjusted P value	N4	N5	N6	M4	M6	Change
ENSRNOG00000026764	Pla2g4c	691810	2600.21	-7.40774	0.490838	-15.092	1.8278e-51	1.53937e-47	3175.65	2772.55	7001.69	29.7397	21.4391	Down
ENSRNOG00000036571	Ces2c	171118	5128.33	3.62105	0.264435	13.6935	1.10994e-42	6.23194e-39	1058.89	919.901	807.374	13202.1	9653.35	Up
ENSRNOG00000000251	St6galnac1	287920	7709.02	7.02005	0.522626	13.4323	3.91305e-41	1.64778e-37	219.045	169.949	51.2944	20420.9	17683.9	Up
ENSRNOG00000030712	RT1-A2	24974	3250.22	-4.35256	0.331191	-13.1421	1.88793e-39	6.36006e-36	3732.86	7005.48	4999.15	259.651	253.97	Down
ENSRNOG00000017286	Ephx2	65030	1096.16	-3.06901	0.245453	-12.5034	7.15077e-36	2.00746e-32	1468.72	1670.84	1937.9	201.315	202.022	Down
ENSRNOG00000014471	B3gnt6	292325	1056.4	4.21324	0.344232	12.2395	1.91149e-34	4.59959e-31	82.7729	146.236	166.194	2530.16	2356.65	Up
ENSRNOG00000051684	St8sia6	291325	609.143	-6.32904	0.532355	-11.8888	1.35405e-32	2.85095e-29	530.958	1275.61	1214.65	8.00685	16.4916	Down
ENSRNOG00000032708	RT1-Bb	309622	10192.2	-3.33423	0.301355	-11.0641	1.87259e-28	3.15418e-25	11227.8	17833.8	18739.9	1553.33	1606.28	Down
ENSRNOG00000050827	Pdcd5	292814	155.13	5.42362	0.506627	10.7054	9.6063e-27	1.47099e-23	5.04713	8.89271	12.3107	265.37	484.028	Up
ENSRNOG00000038422	LOC691352	691352	5647.4	-4.60939	0.447627	-10.2974	7.23999e-25	1.01625e-21	13199.3	9570.53	4716.01	446.096	305.094	Down
ENSRNOG00000003094	Cmahp	361245	2569.01	-3.8277	0.401382	-9.53629	1.48034e-21	1.91806e-18	3786.36	6011.47	2471.36	269.945	305.919	Down
ENSRNOG00000022490	LOC100361008	100361008	277.78	-3.8513	0.410256	-9.38756	6.14039e-21	7.38776e-18	618.778	340.887	368.294	26.3082	34.6323	Down
ENSRNOG00000050040	Akr1c12	361266	738.598	2.94693	0.32985	8.93414	4.10362e-19	4.32008e-16	256.394	209.473	135.417	1602.51	1489.19	Up
ENSRNOG00000031607	RT1-CE3	414793	134.198	3.41465	0.383088	8.91349	4.94516e-19	4.89979e-16	18.1697	28.6543	35.9061	320.274	267.988	Up
ENSRNOG00000004678	Itln1	498284	12388.6	-3.67119	0.419067	-8.76039	1.94574e-18	1.82078e-15	17041.1	22022.3	19800.7	845.294	2233.79	Down
ENSRNOG00000033215	RT1-Db1	294270	3364.31	-2.51504	0.294561	-8.53827	1.36248e-17	1.20788e-14	4297.13	6482.78	4285.13	804.116	952.389	Down
ENSRNOG00000039398	Tesb	414826	174.181	3.91615	0.459176	8.52866	1.48054e-17	1.24691e-14	21.1979	27.6662	29.7508	549.041	243.251	Up
ENSRNOG00000058460	RGD1563231	502832	267.429	-4.20845	0.499474	-8.42578	3.58364e-17	2.87442e-14	651.08	378.434	260.576	29.7397	17.3162	Down
ENSRNOG00000050210	RT1-CE10	414792	872.469	-4.19963	0.517344	-8.11768	4.75167e-16	3.63805e-13	552.156	1951.45	1706.05	74.3493	78.335	Down
ENSRNOG00000038999	RT1-A1	24973	8716.7	3.88861	0.508587	7.6459	2.07482e-14	1.45618e-11	553.166	2182.67	1272.1	20576.5	18999.1	Up
ENSRNOG00000022932	Serhl2	500911	162.37	2.4598	0.328954	7.47764	7.56712e-14	5.09842e-11	65.6127	66.2013	42.0614	312.267	325.709	Up
ENSRNOG00000019687	Art2b	293152	5361.62	3.50369	0.485456	7.21731	5.30268e-13	3.18994e-10	1287.02	1061.2	782.753	18013.1	5664.04	Up
ENSRNOG00000038319	Akr1c19	307096	804.747	2.72927	0.386163	7.06767	1.57553e-12	8.84609e-10	360.365	210.461	171.323	1898.77	1382.82	Up
ENSRNOG00000005975	Rpl30	64640	2544.98	-1.87128	0.265709	-7.04259	1.88699e-12	1.02531e-09	4377.88	3295.24	3091	897.911	1062.88	Down
ENSRNOG00000001216	Trpm2	294329	423.839	2.12023	0.319289	6.64046	3.12701e-11	1.42355e-08	223.083	182.795	137.469	901.342	674.506	Up
ENSRNOG00000059303	LOC102552318	102552318	52.1009	3.35473	0.50502	6.64277	3.07852e-11	1.42355e-08	6.05656	10.8689	16.4142	116.671	110.494	Up
ENSRNOG00000037607	Rplp2	140662	480.802	3.96485	0.605157	6.55176	5.68611e-11	2.52044e-08	100.943	56.3205	53.3462	1799.25	394.149	Up
ENSRNOG00000025160	Tmem56	365924	86.109	-2.29075	0.369878	-6.19326	5.8932e-10	2.54526e-07	144.348	114.617	120.029	25.1644	26.3865	Down
ENSRNOG00000016043	Aqp4	25293	2000	1.47366	0.238845	6.16991	6.83271e-10	2.87725e-07	1342.54	1154.08	1010.5	3034.59	3458.29	Up
ENSRNOG00000046094	Cd151	64315	194.287	2.98863	0.493267	6.05885	1.37097e-09	5.63234e-07	26.2451	58.2966	69.7604	537.603	279.532	Up
ENSRNOG00000009734	Akr1b8	286921	1762.19	-3.20116	0.534673	-5.98714	2.13562e-09	8.17556e-07	1227.46	3514.59	3472.63	419.788	176.46	Down
ENSRNOG00000032508	Acot5	503049	57.1096	-9.05769	1.53236	-5.91095	3.40148e-09	1.21903e-06	54.509	128.45	102.589	0	0	Down
ENSRNOG00000018454	Apoe	25728	1560.76	-1.49192	0.256499	-5.81646	6.01052e-09	2.10919e-06	2097.59	1786.45	2425.2	669.144	825.404	Down
ENSRNOG00000011635	Ces2e	192257	43.4751	-8.66349	1.52597	-5.67737	1.36782e-08	4.70193e-06	56.5279	59.2847	101.563	0	0	Down
ENSRNOG00000000969	Cyp3a18	252931	488.78	-3.70944	0.660059	-5.61987	1.91104e-08	6.19031e-06	351.28	1004.88	968.438	99.5137	19.7899	Down
ENSRNOG00000033010	Akr1c13	364773	168.358	-2.67262	0.475531	-5.62028	1.9065e-08	6.19031e-06	392.667	202.556	167.22	33.1712	46.1765	Down
ENSRNOG00000043203	Krt75	300247	25.6473	6.55291	1.16527	5.62351	1.87121e-08	6.19031e-06	2.01885	0	0	65.1986	61.0189	Up
ENSRNOG00000046294	Btn3a2	294268	3511.23	2.71901	0.484512	5.61186	2.00164e-08	6.36144e-06	794.418	588.895	1874.3	7274.79	7023.77	Up
ENSRNOG00000050170	Btnl7	406159	49.2515	2.98379	0.533448	5.59341	2.22652e-08	6.84261e-06	8.07541	19.7616	11.2848	124.678	82.4579	Up
ENSRNOG00000015437	Tmem14c	171432	1671.84	-1.06841	0.191294	-5.58516	2.33492e-08	7.0231e-06	2124.84	2092.75	2125.64	974.548	1041.44	Down
ENSRNOG00000006579	Reg3g	24620	50798	1.89507	0.340159	5.57112	2.53107e-08	7.47955e-06	22632.3	21967	28394.5	118525	62471	Up
ENSRNOG00000009850	St3gal4	363040	2602.49	2.26261	0.407116	5.55764	2.73447e-08	7.80668e-06	833.786	918.913	1345.97	6809.25	3104.54	Up
ENSRNOG00000058439	Fam50a	293862	120.223	2.08963	0.37596	5.55813	2.72687e-08	7.80668e-06	57.5373	43.4755	55.398	275.664	169.039	Up
ENSRNOG00000012613	F13b	289055	29.0006	3.91542	0.708378	5.52731	3.25186e-08	9.12905e-06	2.01885	6.91655	4.10355	85.7876	46.1765	Up
ENSRNOG00000000456	Psmb8	24968	2706.15	1.20573	0.219722	5.48753	4.07588e-08	1.10975e-05	1935.07	1701.47	1695.79	3715.18	4483.24	Up
ENSRNOG00000043249	Pde4c	290646	1102.17	-1.79438	0.327016	-5.48715	4.08481e-08	1.10975e-05	1103.3	1559.19	1960.47	392.335	495.572	Down
ENSRNOG00000047836	RGD1565617	679997	29.3935	-8.09945	1.52165	-5.32281	1.02176e-07	2.68784e-05	56.5279	49.4039	41.0355	0	0	Down
ENSRNOG00000001006	Nptx2	288475	49.808	-2.33815	0.445252	-5.25129	1.51038e-07	3.79713e-05	73.6881	68.1774	77.9675	16.0137	13.1933	Down
ENSRNOG00000045560	Gvin1	499229	4539.98	-2.23303	0.426228	-5.23904	1.6141e-07	3.99823e-05	10152.8	4050.13	5677.26	1661.99	1157.71	Down
ENSRNOG00000000451	RT1-Ba	309621	1556	-6.15224	1.17954	-5.2158	1.83028e-07	4.40417e-05	3198.87	321.125	4187.68	43.4657	28.8603	Down
ENSRNOG00000048685	Olr1364	405150	18.8965	7.01205	1.34971	5.19523	2.0447e-07	4.85082e-05	1.00943	0	0	57.1918	36.2815	Up
ENSRNOG00000004062	C4bpa	24235	12.1881	7.3637	1.4212	5.18132	2.20317e-07	5.1542e-05	0	0	0	26.3082	34.6323	Up
ENSRNOG00000024785	Mcpt4	54270	78.4085	-5.29789	1.0278	-5.1546	2.54174e-07	5.8648e-05	78.7352	22.7258	284.171	2.28767	4.1229	Down
ENSRNOG00000021924	Cyp2c22	171518	25.3498	-7.88607	1.53219	-5.14692	2.64804e-07	6.02751e-05	47.443	45.4516	33.8543	0	0	Down
ENSRNOG00000059714	Hsp90aa1	299331	577.008	-2.81035	0.549538	-5.11403	3.15363e-07	7.08264e-05	1543.41	477.242	614.507	85.7876	164.091	Down
ENSRNOG00000001973	Ugt2b7	286989	34.1627	-8.31678	1.64205	-5.06488	4.0866e-07	9.05721e-05	23.2168	110.665	36.932	0	0	Down
ENSRNOG00000054204	Gria2	29627	27.3686	3.59419	0.724261	4.96257	6.95676e-07	0.00015023	10.0943	1.97616	3.07766	54.9041	66.7909	Up
ENSRNOG00000039906	Abo3	65270	24.6311	-7.84507	1.58755	-4.94163	7.74737e-07	0.000165186	37.3488	63.237	22.5695	0	0	Down
ENSRNOG00000039744	RT1-CE4	414783	759.814	2.12949	0.43431	4.90316	9.43091e-07	0.000198568	476.449	325.078	168.246	1498.42	1330.87	Up
ENSRNOG00000005505	Wbp11	297695	216.889	-2.67383	0.54867	-4.87329	1.09756e-06	0.000228239	303.837	350.768	326.232	84.6438	18.9653	Down
ENSRNOG00000006131	Mettl2b	363687	130.842	-1.53401	0.315175	-4.86717	1.1321e-06	0.00023255	157.47	168.961	205.178	64.0548	58.5451	Down
ENSRNOG00000020563	Cma1	25627	118.605	-2.93971	0.605733	-4.85314	1.21519e-06	0.00024661	227.121	65.2132	253.394	21.7329	25.562	Down
ENSRNOG00000025384	Slc2a10	366251	199.131	1.27063	0.262421	4.84196	1.28566e-06	0.000257805	132.235	134.379	114.899	321.418	292.726	Up
ENSRNOG00000000455	Tap2	24812	548.495	-1.58381	0.328428	-4.8224	1.41843e-06	0.000281082	527.93	920.889	795.063	226.479	272.111	Down
ENSRNOG00000011446	Vill	301057	181.81	1.22895	0.257204	4.77811	1.76946e-06	0.000346568	115.075	115.605	124.132	272.233	282.006	Up
ENSRNOG00000024657	Mfsd4a	498228	68.4481	-1.87266	0.395423	-4.73584	2.18147e-06	0.000422353	83.7824	103.748	101.563	30.8835	22.2636	Down
ENSRNOG00000032596	RT1-T24-1	361787	101.675	1.93212	0.411556	4.69469	2.67017e-06	0.000511095	40.377	64.2251	38.9837	142.979	221.812	Up
ENSRNOG00000000768	Ubd	29168	8099.23	-1.77881	0.379378	-4.68874	2.74888e-06	0.000520249	6451.24	14418	13039	3306.83	3281	Down
ENSRNOG00000002031	Naa11	289482	34.2026	-5.86851	1.25416	-4.67922	2.87971e-06	0.000538953	19.1791	51.3801	98.4853	1.14384	0.824579	Down
ENSRNOG00000048016	Mff	301563	104.963	2.16209	0.467166	4.62809	3.69047e-06	0.000683102	62.5844	37.547	31.8025	137.26	255.62	Up
ENSRNOG00000057092	Slfn4	114247	1950	1.89449	0.410083	4.61978	3.84151e-06	0.000703331	1047.78	955.472	799.167	4956.24	1991.36	Up
ENSRNOG00000061237	Dio1	25430	120.489	1.46452	0.317864	4.60739	4.07751e-06	0.000738512	75.707	75.094	61.5533	171.575	218.514	Up
ENSRNOG00000025581	Vwa2	307988	74.8491	2.79498	0.611117	4.57356	4.79498e-06	0.000850175	42.3959	11.8569	12.3107	130.397	177.285	Up
ENSRNOG00000014685	Nlrp6	171390	379.865	2.05479	0.451434	4.55169	5.32161e-06	0.000933721	122.141	222.318	159.013	980.267	415.588	Up
ENSRNOG00000004757	Tmem158	117582	68.7135	-1.88112	0.416289	-4.51879	6.21948e-06	0.00106899	119.112	83.9867	88.2264	21.7329	30.5094	Down
ENSRNOG00000024221	Mettl24	499465	24.1178	-5.36058	1.188	-4.51226	6.41404e-06	0.00109129	56.5279	39.5231	22.5695	1.14384	0.824579	Down
ENSRNOG00000032902	Ybx1-ps3	29206	529.639	-1.5075	0.334393	-4.50816	6.53924e-06	0.00110147	511.779	809.236	824.814	210.466	291.901	Down
ENSRNOG00000060629	LOC103694855	103694855	39.7832	-3.89762	0.866332	-4.49899	6.82764e-06	0.00113866	67.6316	79.0463	43.0873	9.15068	0	Down
ENSRNOG00000046663	Fcgr2a	116591	86.0902	-1.81397	0.403451	-4.49615	6.91946e-06	0.00114266	100.943	102.76	157.987	36.6027	32.1586	Down
ENSRNOG00000056135	Tsc22d3	83514	911.25	-1.3177	0.29433	-4.47696	7.57121e-06	0.00123815	1482.85	1146.17	966.387	423.219	537.626	Down
ENSRNOG00000046005	Scd2	83792	874.46	-1.20313	0.27027	-4.45156	8.52472e-06	0.00138068	1156.8	1172.85	1059.74	587.931	394.974	Down
ENSRNOG00000053179	LOC691277	691277	337.994	-1.37584	0.309439	-4.44624	8.73855e-06	0.00140183	557.203	432.778	354.957	157.849	187.18	Down
ENSRNOG00000049096	Mcpt8l2	408240	55.9015	-2.52096	0.570859	-4.41608	1.00509e-05	0.00155319	80.7541	46.4397	123.107	16.0137	13.1933	Down
ENSRNOG00000057443	Nos2	24599	49.0947	2.43872	0.552028	4.41774	9.97376e-06	0.00155319	8.07541	27.6662	17.4401	89.2191	103.072	Up
ENSRNOG00000047880	LOC103689975	103689975	92.4258	-1.70209	0.386887	-4.39944	1.0853e-05	0.00166189	130.216	156.116	97.4594	35.4589	42.8781	Down
ENSRNOG00000007387	Per1	287422	896.005	-1.25046	0.288638	-4.33227	1.47578e-05	0.00216157	948.861	1222.25	1327.5	570.774	410.641	Down
ENSRNOG00000037206	Ccdc77	312677	166.261	1.39305	0.321542	4.33239	1.47497e-05	0.00216157	127.188	86.9509	88.2264	243.637	285.304	Up
ENSRNOG00000010128	Slc27a2	65192	40.827	-4.54759	1.05038	-4.32946	1.49478e-05	0.00217052	9.08484	88.9271	100.537	2.28767	3.29832	Down
ENSRNOG00000002946	Socs3	89829	263.789	1.61723	0.374041	4.32367	1.53454e-05	0.00220921	150.405	129.438	152.857	590.219	296.024	Up
ENSRNOG00000001728	Fam43a	288031	363.156	2.4304	0.566101	4.29322	1.76098e-05	0.00251373	111.037	138.331	145.676	1160.99	259.743	Up
ENSRNOG00000012965	Themis2	500561	128.755	-1.28888	0.307434	-4.19239	2.76036e-05	0.00369597	147.376	171.926	186.712	65.1986	72.563	Down
ENSRNOG00000055229	Lnpep	171105	56.9899	-1.67477	0.399512	-4.19203	2.76473e-05	0.00369597	83.7824	82.0105	69.7604	26.3082	23.0882	Down
ENSRNOG00000029370	Abhd3	291793	699.219	1.70059	0.40641	4.18442	2.85889e-05	0.00379175	306.866	468.349	328.284	1641.4	751.192	Up
ENSRNOG00000053384	Bmp7	85272	248.239	1.38307	0.33123	4.17556	2.97257e-05	0.00391171	113.056	165.009	175.427	331.712	455.992	Up
ENSRNOG00000045686	Nfs1	84594	53.1074	3.50119	0.848163	4.12797	3.65973e-05	0.00474189	5.04713	15.8093	10.2589	27.452	206.969	Up
ENSRNOG00000014465	LOC100365773	100365773	11.6602	-6.76582	1.64316	-4.11756	3.82898e-05	0.00492331	27.2545	19.7616	11.2848	0	0	Down
ENSRNOG00000015397	Cpne7	361433	199.517	-2.43828	0.595996	-4.09109	4.2935e-05	0.00543757	514.807	263.817	109.77	51.4726	57.7206	Down
ENSRNOG00000000394	Srgn	56782	1277.9	-1.21251	0.299859	-4.0436	5.26356e-05	0.00651907	1723.09	1218.3	2021	666.856	760.262	Down
ENSRNOG00000027332	Gemin6	362688	245.74	-1.56305	0.388408	-4.02425	5.71583e-05	0.00697662	427.997	225.282	349.828	90.363	135.231	Down
ENSRNOG00000009329	Nr1d1	252917	338.772	2.38611	0.593307	4.02171	5.77768e-05	0.00700138	187.753	82.0105	107.718	1050.04	266.339	Up
ENSRNOG00000009565	Pdk4	89813	643.51	-1.32368	0.332683	-3.9788	6.92632e-05	0.00833004	578.401	932.746	1029.99	311.123	365.289	Down
ENSRNOG00000011228	Layn	500996	74.8404	1.98473	0.499026	3.9772	6.97302e-05	0.00833004	51.4807	29.6424	21.5437	169.288	102.248	Up
ENSRNOG00000057058	Cd300a	501736	184.356	-1.23214	0.310551	-3.9676	7.26005e-05	0.00861185	211.979	220.341	285.197	114.384	89.8792	Down
ENSRNOG00000006151	Reg3b	24618	58351.8	1.52561	0.385299	3.95955	7.5092e-05	0.00884511	40772.7	22671.5	36493.9	124591	67229.6	Up
ENSRNOG00000029744	Ces2j	685645	854.116	1.60906	0.407612	3.94752	7.89652e-05	0.00907121	480.487	655.096	271.86	1655.13	1208.01	Up
ENSRNOG00000019894	Izumo1r	690037	47.4189	-1.73006	0.438817	-3.94255	8.06195e-05	0.00911379	71.6693	70.1536	55.398	21.7329	18.1407	Down
ENSRNOG00000025551	Rgs22	500853	39.9714	-2.26884	0.575394	-3.94311	8.0431e-05	0.00911379	34.3205	66.2013	74.8898	13.726	10.7195	Down
ENSRNOG00000001916	Tmprss15	288291	39.9695	4.31464	1.09561	3.9381	8.21307e-05	0.00916165	3.02828	9.88078	1.02589	172.719	13.1933	Up
ENSRNOG00000047303	Med18	682988	173.647	-1.22833	0.312279	-3.93346	8.37333e-05	0.00927897	259.423	229.234	187.738	84.6438	107.195	Down
ENSRNOG00000000446	Btnl7	406159	91.5358	1.52823	0.388844	3.93018	8.48814e-05	0.00934472	38.3582	50.392	67.7086	169.288	131.933	Up
ENSRNOG00000046031	LOC103689996	103689996	1124.24	-1.13277	0.29226	-3.8759	0.000106232	0.0114704	1050.81	1648.11	1611.67	659.993	650.593	Down
ENSRNOG00000050193	Gtf2ird1	246770	80.4702	1.78384	0.46105	3.86907	0.00010925	0.011721	47.443	41.4993	32.8284	189.877	90.7037	Up
ENSRNOG00000046165	Mptx1	289243	158.644	-8.07903	2.0921	-3.86169	0.000112607	0.0120047	15.1414	39.5231	736.588	1.14384	0.824579	Down
ENSRNOG00000042220	Vsx1	689704	37.1819	-2.67608	0.694736	-3.85193	0.000117189	0.0122604	66.6221	65.2132	35.9061	14.8699	3.29832	Down
ENSRNOG00000042330	Ms4a18	100359485	1179.9	1.18691	0.308373	3.84895	0.000118627	0.0123343	581.429	992.031	769.416	1938.8	1617.82	Up
ENSRNOG00000013222	Cd207	502852	17.3787	-3.79178	0.988355	-3.83646	0.00012482	0.0127665	42.3959	20.7496	19.4919	3.43151	0.824579	Down
ENSRNOG00000017606	P2rx1	25505	335.272	-1.02618	0.267513	-3.83599	0.000125057	0.0127665	347.243	465.385	450.365	204.746	208.619	Down
ENSRNOG00000010941	Tifa	310877	788.25	1.96393	0.515795	3.80758	0.000140332	0.01407	338.158	294.447	461.65	2223.62	623.382	Up
ENSRNOG00000011718	C1rl	408246	60.0894	-1.46137	0.385969	-3.78624	0.000152944	0.0150655	70.6598	83.9867	87.2005	29.7397	28.8603	Down
ENSRNOG00000017693	Slc2a5	65197	646.248	1.56135	0.415089	3.76147	0.000168916	0.0165419	309.894	406.1	372.397	1523.59	619.259	Up
ENSRNOG00000028768	Gbp4	310917	159.09	-1.45875	0.392858	-3.71318	0.000204668	0.0199273	296.771	191.687	151.831	74.3493	80.8088	Down
ENSRNOG00000042721	Gimd1	362042	444.503	1.53301	0.41402	3.70276	0.000213269	0.0206454	286.677	302.352	169.272	971.116	493.099	Up
ENSRNOG00000000542	Dnah8	207117	33.4141	-2.33128	0.631729	-3.69032	0.000223971	0.0214351	49.4619	29.6424	68.7345	6.86301	12.3687	Down
ENSRNOG00000026791	Pgbd5	292098	41.8066	-2.03625	0.551777	-3.69034	0.000223954	0.0214351	74.6975	52.3682	53.3462	8.00685	20.6145	Down
ENSRNOG00000017577	Bphl	361239	80.0059	-1.41585	0.385859	-3.66934	0.000243179	0.0224076	115.075	81.0224	124.132	37.7466	42.0536	Down
ENSRNOG00000028803	Cd209e	501797	18.7633	-3.3321	0.908162	-3.66906	0.000243445	0.0224076	47.443	14.8212	25.6472	3.43151	2.47374	Down
ENSRNOG00000048951	LOC100364500	100364500	119.551	-2.07887	0.566468	-3.66987	0.000242671	0.0224076	124.159	160.069	232.877	17.1575	63.4926	Down
ENSRNOG00000049743	Gstm5	64352	38.7091	3.77557	1.02734	3.67511	0.000237748	0.0224076	11.1037	3.95231	4.10355	10.2945	164.091	Up
ENSRNOG00000011330	Ces2a	246252	679.894	-1.38087	0.376811	-3.66461	0.000247715	0.0225541	689.438	1293.39	723.251	401.486	291.901	Down
ENSRNOG00000042496	Cyp4f5	286905	130.455	1.55685	0.425715	3.65701	0.00025517	0.023108	59.5561	72.1297	88.2264	290.534	141.828	Up
ENSRNOG00000012843	Aspg	246266	123.347	-1.23108	0.340634	-3.61408	0.000301417	0.0268628	129.207	165.009	185.686	76.637	60.1943	Down
ENSRNOG00000021685	Cdk5r1	116671	30.1641	-1.95677	0.544413	-3.59427	0.000325304	0.0288391	37.3488	53.3562	37.9579	11.4384	10.7195	Down
ENSRNOG00000010344	B4galnt3	500306	47.2229	-1.59383	0.443628	-3.59272	0.000327242	0.0288589	52.4902	66.2013	74.8898	19.4452	23.0882	Down
ENSRNOG00000038957	RGD1305184	307412	38.8567	-2.97684	0.836544	-3.5585	0.000372977	0.0327209	120.122	38.5351	20.5178	6.86301	8.24579	Down
ENSRNOG00000021182	Sv2a	117559	87.813	-1.22048	0.344086	-3.54701	0.000389632	0.0336562	130.216	103.748	107.718	44.6096	52.7731	Down
ENSRNOG00000049944	Slc25a22	309111	268.378	-2.25158	0.634653	-3.54773	0.000388565	0.0336562	121.131	669.917	385.734	104.089	61.0189	Down
ENSRNOG00000021365	Ybey	361822	116.648	1.11135	0.313651	3.54326	0.000395208	0.0339637	77.7258	69.1655	92.3299	160.137	183.881	Up
ENSRNOG00000023386	LOC103690018	103690018	51.9943	-3.11639	0.880211	-3.5405	0.000399364	0.0341419	139.301	88.9271	13.3365	6.86301	11.5441	Down
ENSRNOG00000027212	Tekt3	287392	6.85993	-5.99972	1.69545	-3.53872	0.000402069	0.0341419	10.0943	10.8689	13.3365	0	0	Down
ENSRNOG00000028083	Tmem35b	100361631	98.344	-1.34755	0.380892	-3.53787	0.000403363	0.0341419	159.489	94.8555	135.417	49.1849	52.7731	Down
ENSRNOG00000045973	Gzmb	171528	57.1051	3.50906	0.993213	3.53304	0.000410809	0.0344262	17.1602	6.91655	9.23299	11.4384	240.777	Up
ENSRNOG00000025979	Gramd2	300761	57.7954	1.79775	0.51028	3.52306	0.000426595	0.0353969	35.3299	19.7616	31.8025	136.116	65.9664	Up
ENSRNOG00000013291	Cyp2c23	83790	7.26077	-6.08177	1.73633	-3.50267	0.000460625	0.0380332	6.05656	13.8331	16.4142	0	0	Down
ENSRNOG00000045569	NEWGENE_1309551	108348063	16.0652	-3.66358	1.05488	-3.47299	0.000514699	0.0416808	28.2639	37.547	10.2589	3.43151	0.824579	Down
ENSRNOG00000015623	Guca1b	316218	20.0071	2.57432	0.743599	3.46197	0.000536243	0.0432176	2.01885	7.90463	10.2589	32.0274	47.8256	Up
ENSRNOG00000049911	LOC102556347	102556347	689.06	-1.48888	0.431386	-3.45139	0.000557709	0.0447336	786.343	572.097	1425.98	279.096	381.78	Down
ENSRNOG00000029644	Clec2l	296985	14.7681	-4.12049	1.19453	-3.44947	0.000561694	0.0448397	9.08484	34.5827	27.699	0	2.47374	Down
ENSRNOG00000020625	Mcpt1	29265	3692.06	-1.34681	0.391414	-3.44089	0.000579795	0.0458501	5664.9	2763.66	6198.42	1689.44	2143.91	Down
ENSRNOG00000050015	LOC687508	687508	125.751	2.28838	0.665603	3.43805	0.000585919	0.0461178	43.4053	40.5112	63.6051	409.493	71.7384	Up
ENSRNOG00000010698	Car1	310218	63.9299	-2.1888	0.636932	-3.43647	0.000589341	0.0461714	156.461	59.2847	63.6051	11.4384	28.8603	Down
ENSRNOG00000046727	Abcc2	25303	394.047	1.85724	0.542728	3.42204	0.000621523	0.0482439	110.027	220.341	246.213	1058.05	335.604	Up
ENSRNOG00000012083	St6galnac2	303692	153.516	1.3584	0.397896	3.41396	0.000640266	0.0491328	118.103	98.8078	66.6827	183.014	300.972	Up
ENSRNOG00000017539	Mmp9	81687	135.662	-1.5372	0.450027	-3.4158	0.000635947	0.0491328	133.244	136.355	282.119	60.6233	65.9664	Down
ENSRNOG00000009530	Uchl3	498560	106.57	-2.62934	0.770751	-3.4114	0.000646302	0.0492593	310.903	136.355	33.8543	22.8767	28.8603	Down
ENSRNOG00000013771	Clca5	308016	439.341	-1.25389	0.367953	-3.40775	0.000655002	0.0494747	374.497	671.893	670.931	199.027	280.357	Down
ENSRNOG00000023686	Upk3b	360790	19.1025	-2.41503	0.713286	-3.38578	0.000709769	0.0533721	21.1979	25.69	37.9579	5.71918	4.94748	Down
ENSRNOG00000009802	Fam124a	691938	19.6281	-2.56984	0.759423	-3.38393	0.00071455	0.0534928	36.3393	17.7854	33.8543	6.86301	3.29832	Down
ENSRNOG00000007573	Hoxb9	287647	39.3912	-3.27038	0.967868	-3.37896	0.000727617	0.0539083	22.2074	22.7258	139.521	3.43151	9.07037	Down
ENSRNOG00000013867	Fgf1	25317	211.677	1.00896	0.29867	3.37817	0.000729701	0.0539083	129.207	179.83	142.598	336.288	270.462	Up
ENSRNOG00000010165	Tnfaip2	299339	144.536	1.01519	0.300758	3.37545	0.000736958	0.0540653	104.98	96.8317	105.666	237.918	177.285	Up
ENSRNOG00000021243	Siglec1	311426	49.945	1.34145	0.397471	3.37497	0.000738246	0.0540653	33.3111	29.6424	29.7508	86.9315	70.0893	Up
ENSRNOG00000042468	LOC680920	680920	6.66366	-5.95773	1.77159	-3.36293	0.000771193	0.0562337	5.04713	11.8569	16.4142	0	0	Down
ENSRNOG00000031689	Trim15	100910806	979.032	1.51168	0.450262	3.35733	0.000786977	0.056892	301.818	632.37	753.002	2048.61	1159.36	Up
ENSRNOG00000031067	Si	497756	18569.1	2.15781	0.644643	3.3473	0.000816014	0.0582413	6591.55	10754.2	6011.7	60193.2	9294.66	Up
ENSRNOG00000006759	Ankrd24	299639	9.01587	3.27414	0.978646	3.34558	0.000821113	0.0583579	3.02828	1.97616	1.02589	21.7329	17.3162	Up
ENSRNOG00000005589	Dhrs7	299135	520.007	1.43988	0.430752	3.34271	0.000829647	0.0587167	315.95	447.6	162.09	820.13	854.264	Up
ENSRNOG00000048771	Igsf7	287813	42.4106	-3.19275	0.956559	-3.33775	0.000844612	0.0595257	132.235	53.3562	12.3107	3.43151	10.7195	Down
ENSRNOG00000014787	Cabp5	365194	24.7378	-3.13589	0.943068	-3.3252	0.000883536	0.061497	25.2357	28.6543	61.5533	0	8.24579	Down
ENSRNOG00000012557	Lgals5	25475	493.58	1.79198	0.540295	3.31668	0.000910946	0.0626336	458.279	149.2	138.495	762.938	958.986	Up
ENSRNOG00000013862	Dusp2	311406	138.941	-1.16152	0.350112	-3.31757	0.00090804	0.0626336	174.631	212.437	148.754	64.0548	94.8266	Down
ENSRNOG00000014090	Retsat	246298	10425.1	1.38053	0.416734	3.31274	0.000923878	0.0632306	6582.47	9010.29	3460.32	18653.7	14418.6	Up
ENSRNOG00000012235	Ppp1r17	266705	12.9768	-4.36321	1.31938	-3.30703	0.000942922	0.0635303	36.3393	10.8689	15.3883	2.28767	0	Down
ENSRNOG00000008167	Abhd6	305795	2921.07	1.01021	0.30679	3.29285	0.000991768	0.066029	1602.97	2417.83	2212.84	4965.39	3406.34	Up
ENSRNOG00000047396	Rmnd5b	497900	33.9176	-3.37401	1.02798	-3.28218	0.0010301	0.0683108	29.2734	11.8569	117.977	8.00685	2.47374	Down
ENSRNOG00000047914	Gng11	64199	18.136	4.66932	1.42353	3.28009	0.00103775	0.0685483	4.0377	0.988078	0	82.3561	3.29832	Up
ENSRNOG00000046958	Abo	100301568	18.5882	-2.37204	0.725914	-3.26766	0.00108441	0.0710731	25.2357	37.547	19.4919	5.71918	4.94748	Down
ENSRNOG00000029564	Trat1	498075	120.208	-1.85707	0.569243	-3.26234	0.00110495	0.0721384	293.743	127.462	86.1746	54.9041	38.7552	Down
ENSRNOG00000020993	Ms4a2	25316	168.012	-1.50241	0.46113	-3.25811	0.00112159	0.0726616	336.139	125.486	218.514	76.637	83.2825	Down
ENSRNOG00000002188	Hpse	64537	241.845	-1.00591	0.309144	-3.25387	0.00113846	0.0729135	271.536	337.923	297.508	181.87	120.389	Down
ENSRNOG00000022071	Itga2b	685269	353.195	-1.21372	0.375456	-3.23265	0.0012265	0.0782146	292.734	460.445	618.611	192.164	202.022	Down
ENSRNOG00000057989	Zp2	81828	67.6174	-7.76741	2.4035	-3.23171	0.00123052	0.0782146	183.716	151.176	2.05178	1.14384	0	Down
ENSRNOG00000052604	LOC100361907	100361907	108.565	-1.30846	0.407589	-3.21024	0.00132626	0.0833562	156.461	166.985	103.615	72.0616	43.7027	Down
ENSRNOG00000006859	Insig1	64194	5069.2	1.34469	0.419169	3.20799	0.00133666	0.0836976	1862.39	3511.63	4036.87	10243	5692.07	Up
ENSRNOG00000002331	Aldh3a1	25375	23.6792	-2.92768	0.913099	-3.20631	0.00134447	0.0838752	39.3676	60.2728	9.23299	4.57534	4.94748	Down
ENSRNOG00000003114	B4galt4	303923	225.068	1.23818	0.388007	3.19112	0.00141721	0.0877629	120.122	165.997	150.806	457.534	230.882	Up
ENSRNOG00000061155	LOC100911851	100911851	48.5853	-3.35855	1.06304	-3.15939	0.00158102	0.0964882	4.0377	98.8078	125.158	9.15068	5.77206	Down
ENSRNOG00000020315	Taf13	310784	772.409	1.23184	0.392348	3.13966	0.00169142	0.101029	761.107	392.267	351.88	1143.84	1212.96	Up
ENSRNOG00000032297	Msmo1	140910	2999.24	1.12465	0.357895	3.14241	0.00167564	0.101029	2130.9	1827.95	2152.31	6009.71	2875.31	Up
ENSRNOG00000046984	St6galnac6	407765	230.104	-1.30602	0.415848	-3.14061	0.00168595	0.101029	245.291	243.067	418.562	86.9315	156.67	Down
ENSRNOG00000047206	LOC100911727	100911727	51.2297	1.88125	0.599152	3.13985	0.00169034	0.101029	11.1037	43.4755	19.4919	88.0753	94.0021	Up
ENSRNOG00000028993	LOC102555453	102555453	1056.75	1.24564	0.39746	3.13401	0.00172434	0.102632	565.279	1027.6	454.468	1450.38	1786.04	Up
ENSRNOG00000030747	LOC682793	682793	163.301	1.0162	0.325176	3.12507	0.00177765	0.105432	144.348	94.8555	108.744	210.466	258.093	Up
ENSRNOG00000043288	Smim13	690806	23.418	1.74753	0.560687	3.11676	0.0018285	0.107611	11.1037	15.8093	9.23299	38.8904	42.0536	Up
ENSRNOG00000020465	Ripk3	246240	1035.06	1.11123	0.357349	3.10964	0.00187313	0.109173	637.957	727.226	755.054	2053.18	1001.86	Up
ENSRNOG00000024848	Fga	361969	230.142	3.49355	1.12401	3.10811	0.00188287	0.109362	13.1225	81.0224	41.0355	840.719	174.811	Up
ENSRNOG00000002824	Rlim	317241	26.7231	-3.08035	0.992537	-3.10351	0.00191237	0.110315	48.4525	69.1655	6.15533	5.71918	4.1229	Down
ENSRNOG00000042230	RGD1307182	316207	47.4341	-1.29226	0.416558	-3.10223	0.00192068	0.110416	70.6598	57.3085	58.4756	25.1644	25.562	Down
ENSRNOG00000019477	Zmynd15	287457	181.265	1.18755	0.386268	3.07442	0.00210913	0.119617	105.99	159.081	94.3817	337.431	209.443	Up
ENSRNOG00000039582	RGD1561161	294747	9.96211	-3.51874	1.14579	-3.07102	0.00213332	0.120583	19.1791	14.8212	13.3365	0	2.47374	Down
ENSRNOG00000060241	LOC497796	497796	15.3502	-3.64303	1.1879	-3.06678	0.00216382	0.121897	50.4713	5.92847	16.4142	2.28767	1.64916	Down
ENSRNOG00000025501	Snx31	366915	21.5102	-2.57377	0.844364	-3.04817	0.0023024	0.127992	11.1037	45.4516	40.0096	6.86301	4.1229	Down
ENSRNOG00000019902	Folr1	171049	121.962	-1.92657	0.635934	-3.02951	0.00244954	0.133961	87.8201	327.054	103.615	58.3356	32.9832	Down
ENSRNOG00000042432	Nek11	315978	22.9589	-1.87985	0.62294	-3.01771	0.0025469	0.138387	33.3111	37.547	26.6731	5.71918	11.5441	Down
ENSRNOG00000047553	Olr1362	363546	3.58036	5.59584	1.86366	3.00261	0.00267673	0.143589	0	0	0	8.00685	9.89495	Up
ENSRNOG00000022268	Pnpla3	362972	19.5991	1.81681	0.606951	2.99333	0.00275949	0.147091	13.1225	7.90463	8.2071	36.6027	32.1586	Up
ENSRNOG00000010802	Ube3d	315863	42.1231	-1.62017	0.541706	-2.99087	0.00278184	0.147387	48.4525	57.3085	66.6827	27.452	10.7195	Down
ENSRNOG00000016326	Cx3cl1	89808	959.501	1.14093	0.38148	2.99079	0.00278253	0.147387	386.61	854.688	700.682	1586.5	1269.03	Up
ENSRNOG00000009505	Cd164l2	100359977	8.29708	-4.7793	1.6001	-2.98688	0.00281837	0.148817	10.0943	13.8331	16.4142	1.14384	0	Down
ENSRNOG00000006360	Reg3a	171162	3.607	5.59896	1.87796	2.9814	0.00286932	0.150564	0	0	0	11.4384	6.59664	Up
ENSRNOG00000001608	Nxpe3	681096	71.2722	-1.13297	0.381478	-2.96995	0.00297847	0.155806	104.98	89.9151	77.9675	48.0411	35.4569	Down
ENSRNOG00000020539	Muc1	24571	45.0177	1.32497	0.447039	2.96387	0.00303796	0.157058	26.2451	36.5589	21.5437	64.0548	76.6859	Up
ENSRNOG00000031041	Rps4y2	690845	229.486	-1.1473	0.386893	-2.96542	0.0030227	0.157058	185.734	303.34	392.915	132.685	132.757	Down
ENSRNOG00000035510	Mir196c	100314204	5.05151	-5.55802	1.87562	-2.96329	0.00304368	0.157058	3.02828	8.89271	13.3365	0	0	Down
ENSRNOG00000003143	RGD1310166	303395	10.1875	-3.49634	1.18671	-2.94624	0.00321659	0.16462	7.06598	25.69	15.3883	1.14384	1.64916	Down
ENSRNOG00000007229	Nr0b2	117274	332.278	-1.83997	0.62469	-2.94542	0.00322516	0.16462	244.281	433.766	723.251	51.4726	208.619	Down
ENSRNOG00000031189	Ido1	66029	28.8933	-2.24386	0.763355	-2.93947	0.0032877	0.166801	64.6033	46.4397	15.3883	11.4384	6.59664	Down
ENSRNOG00000007378	Acox2	252898	4.43695	-5.3712	1.82822	-2.93793	0.0033041	0.16713	5.04713	7.90463	9.23299	0	0	Down
ENSRNOG00000013290	Nrip3	361625	51.5586	1.22487	0.418436	2.92726	0.00341967	0.171943	24.2262	38.5351	37.9579	81.2123	75.8613	Up
ENSRNOG00000057404	Slc47a1	360539	4.45403	-5.37589	1.85259	-2.90182	0.00371003	0.183799	9.08484	3.95231	9.23299	0	0	Down
ENSRNOG00000059765	Asic1	79123	15.0784	2.0472	0.706767	2.89657	0.00377272	0.185812	5.04713	6.91655	8.2071	20.589	34.6323	Up
ENSRNOG00000008203	Synpr	66030	13.578	2.14991	0.745376	2.88433	0.0039225	0.192626	3.02828	5.92847	8.2071	25.1644	25.562	Up
ENSRNOG00000012165	Ccdc129	500139	55.5917	-1.2707	0.442214	-2.87349	0.00405963	0.196298	51.4807	82.9986	83.0969	33.1712	27.2111	Down
ENSRNOG00000059540	Gcnt3	286976	5890.73	1.06235	0.369782	2.8729	0.00406721	0.196298	3139.32	4021.48	5150.98	11201.6	5940.27	Up
ENSRNOG00000018649	Slc35c2	311637	1954.17	-1.87422	0.652885	-2.87067	0.00409598	0.197122	640.986	2818	4808.34	822.417	681.103	Down
ENSRNOG00000046439	Vps37c	308178	38.6232	-1.5925	0.556307	-2.86263	0.00420135	0.201617	45.4242	72.1297	41.0355	11.4384	23.0882	Down
ENSRNOG00000017975	Dnajb13	308857	115.443	-1.05572	0.370539	-2.84916	0.00438349	0.207403	171.602	154.14	111.822	57.1918	82.4579	Down
ENSRNOG00000050374	LOC100910143	100910143	60.5494	1.85742	0.651833	2.84954	0.00437823	0.207403	57.5373	16.7973	14.3624	90.363	123.687	Up
ENSRNOG00000002462	B9d1	287383	36.5329	-3.5976	1.26619	-2.84128	0.00449335	0.211929	147.376	23.7139	2.05178	4.57534	4.94748	Down
ENSRNOG00000046184	RGD1561143	304382	7.27875	-4.58381	1.61382	-2.84036	0.00450633	0.211929	10.0943	12.845	12.3107	1.14384	0	Down
ENSRNOG00000031304	Mcpt1l3	408209	19.8921	-2.80174	0.987589	-2.83695	0.00455468	0.213099	31.2922	15.8093	44.1132	0	8.24579	Down
ENSRNOG00000000782	Trim10	294210	6.21279	3.32555	1.17576	2.82844	0.00467761	0.216455	1.00943	1.97616	1.02589	17.1575	9.89495	Up
ENSRNOG00000020743	Cyp2s1	308445	94.1747	1.23482	0.436981	2.8258	0.00471629	0.217647	61.575	74.1059	47.1909	189.877	98.125	Up
ENSRNOG00000027115	Zc2hc1c	314321	30.2649	1.4679	0.519746	2.82426	0.00473893	0.218094	21.1979	16.7973	15.3883	37.7466	60.1943	Up
ENSRNOG00000007395	Baat	29725	58.9325	1.63123	0.577933	2.82252	0.0047648	0.21846	38.3582	25.69	31.8025	150.986	47.8256	Up
ENSRNOG00000012393	S100a13	295213	335.612	1.01535	0.3598	2.82198	0.00477281	0.21846	336.139	180.818	197.996	446.096	517.011	Up
ENSRNOG00000002919	Gfap	24387	75.1987	-1.30546	0.464604	-2.80984	0.00495655	0.224854	57.5373	120.546	117.977	41.1781	38.7552	Down
ENSRNOG00000017108	Syngr1	29205	120.546	-1.30721	0.465469	-2.80837	0.00497924	0.224854	106.999	156.116	212.359	42.3219	84.9317	Down
ENSRNOG00000020883	Dhdh	691002	90.9529	1.25468	0.446759	2.80841	0.00497871	0.224854	88.8295	39.5231	47.1909	140.692	138.529	Up
ENSRNOG00000002876	Eef2kmt	302931	51.237	1.18728	0.423385	2.80427	0.00504314	0.226809	44.4148	30.6304	26.6731	77.7808	76.6859	Up
ENSRNOG00000017786	Acta1	29437	258.838	-1.32175	0.471692	-2.80214	0.00507642	0.226809	205.923	270.733	544.747	158.993	113.792	Down
ENSRNOG00000061740	Smarcb1	361825	133.239	-1.79926	0.645953	-2.78544	0.00534549	0.234477	54.509	264.805	240.058	40.0342	66.7909	Down
ENSRNOG00000023303	Dpep2	291984	51.757	-1.09597	0.393916	-2.78223	0.00539866	0.235745	64.6033	65.2132	67.7086	27.452	33.8078	Down
ENSRNOG00000049925	Cd79al	681236	45.4584	-2.62864	0.945131	-2.78125	0.00541502	0.235745	118.103	7.90463	78.9934	14.8699	7.42122	Down
ENSRNOG00000002085	Thegl	498350	46.9938	-2.09589	0.7556	-2.77381	0.00554035	0.23849	103.971	82.0105	17.4401	12.5822	18.9653	Down
ENSRNOG00000018106	Neu3	117185	104.07	-1.03777	0.373989	-2.77488	0.00552227	0.23849	101.952	166.985	124.132	57.1918	70.0893	Down
ENSRNOG00000054129	Ctla4	63835	54.7664	-1.80074	0.650313	-2.76904	0.00562217	0.240355	139.301	50.392	40.0096	25.1644	18.9653	Down
ENSRNOG00000049814	Rbm39	362251	207.575	-1.76604	0.638588	-2.76553	0.00568301	0.242341	224.093	165.997	477.038	136.116	34.6323	Down
ENSRNOG00000028082	Tal2	685229	4.26629	-5.31319	1.92485	-2.76032	0.0057745	0.245002	6.05656	2.96424	12.3107	0	0	Down
ENSRNOG00000013042	Htr1b	25075	23.8881	-1.67596	0.607967	-2.75667	0.00583934	0.24531	32.3016	24.702	42.0614	8.00685	12.3687	Down
ENSRNOG00000014004	Ncoa7	498995	353.028	1.08487	0.394128	2.75258	0.00591284	0.24531	298.79	215.401	216.462	698.883	335.604	Up
ENSRNOG00000027271	RGD1359290	360649	3260.41	-4.21219	1.52673	-2.75896	0.00579864	0.24531	9907.52	5644.89	183.634	335.144	230.882	Down
ENSRNOG00000029340	Btnl8	406160	584.759	1.25521	0.457493	2.74368	0.00607542	0.250206	175.64	441.671	510.892	982.554	813.035	Up
ENSRNOG00000019518	Pde4c	290646	40.2605	-1.33553	0.487597	-2.739	0.00616267	0.252564	70.6598	43.4755	45.1391	20.589	21.4391	Down
ENSRNOG00000033796	Kcnj5	29713	69.5527	-1.00477	0.367657	-2.7329	0.00627795	0.254623	89.8389	93.8675	76.9416	49.1849	37.9307	Down
ENSRNOG00000053410	Adcy10	59320	10.986	-2.70487	0.989945	-2.73234	0.00628862	0.254623	15.1414	12.845	21.5437	4.57534	0.824579	Down
ENSRNOG00000027847	Nxpe2	100363350	14.072	2.12755	0.779385	2.72978	0.00633764	0.255386	6.05656	7.90463	4.10355	16.0137	36.2815	Up
ENSRNOG00000007407	Ndufa12	299739	75.4382	1.11174	0.409615	2.7141	0.00664561	0.267157	44.4148	63.237	47.1909	84.6438	137.705	Up
ENSRNOG00000031833	RGD1562392	367201	9.98325	-2.70515	1.00148	-2.70116	0.00690975	0.273854	19.1791	9.88078	16.4142	1.14384	3.29832	Down
ENSRNOG00000014367	Ephb6	312275	80.9034	-1.43122	0.533337	-2.68352	0.00728523	0.284715	172.612	58.2966	93.3558	42.3219	37.9307	Down
ENSRNOG00000019711	Isoc1	364879	50.3379	-2.33312	0.871202	-2.67805	0.00740518	0.287403	49.4619	155.128	17.4401	20.589	9.07037	Down
ENSRNOG00000006589	Mif	81683	67.5546	4.08814	1.52769	2.67604	0.00744985	0.287615	4.0377	6.91655	16.4142	299.685	10.7195	Up
ENSRNOG00000008161	Pdzk1ip1	81916	67.617	-1.18012	0.440929	-2.67645	0.00744067	0.287615	118.103	62.2489	81.0452	35.4589	41.229	Down
ENSRNOG00000048567	Ankmy1	684015	13.8611	1.87777	0.701904	2.67525	0.00746738	0.287615	7.06598	5.92847	7.18122	19.4452	29.6849	Up
ENSRNOG00000004854	Has2	25694	58.0226	1.08389	0.406704	2.66505	0.00769763	0.294011	48.4525	33.5947	37.9579	98.3698	71.7384	Up
ENSRNOG00000059443	Zfp622	294846	8.70445	-3.33087	1.25042	-2.66381	0.00772619	0.294434	11.1037	21.7377	8.2071	0	2.47374	Down
ENSRNOG00000005185	Nxph3	59315	44.153	-1.19543	0.450797	-2.65182	0.00800603	0.303724	68.641	51.3801	51.2944	20.589	28.8603	Down
ENSRNOG00000022636	Alpk1	310879	577.739	1.12576	0.425477	2.64587	0.00814819	0.307731	256.394	463.409	456.52	1154.13	558.24	Up
ENSRNOG00000011483	S100a9	94195	12.1219	-2.90452	1.09824	-2.64471	0.00817614	0.308096	36.3393	7.90463	11.2848	3.43151	1.64916	Down
ENSRNOG00000015460	Tm4sf20	691066	5629.44	1.1177	0.423215	2.64097	0.00826686	0.310127	2557.89	3907.85	5038.14	11288.5	5354.82	Up
ENSRNOG00000005067	Zfp36l2	298765	199.69	-1.52969	0.579563	-2.63939	0.00830561	0.310888	146.367	506.884	157.987	85.7876	101.423	Down
ENSRNOG00000037835	Catip	690437	24.0282	-1.5458	0.586025	-2.63776	0.00834545	0.311687	41.3865	30.6304	25.6472	12.5822	9.89495	Down
ENSRNOG00000014164	Paqr5	315741	24.5329	-1.60033	0.607597	-2.63387	0.00844183	0.314589	37.3488	26.6781	36.932	6.86301	14.8424	Down
ENSRNOG00000023068	Cd5l	310693	42.7689	2.20236	0.836989	2.63129	0.00850607	0.316283	25.2357	13.8331	13.3365	144.123	17.3162	Up
ENSRNOG00000061215	Crym	117024	28.8576	-1.62546	0.618945	-2.62619	0.00863476	0.320361	27.2545	58.2966	32.8284	16.0137	9.89495	Down
ENSRNOG00000010640	Agtr1b	81638	32.3745	-1.75782	0.670642	-2.6211	0.00876461	0.322339	76.7164	24.702	33.8543	12.5822	14.0179	Down
ENSRNOG00000022256	Cxcl10	245920	178.329	1.44279	0.550335	2.62166	0.00875035	0.322339	185.734	82.9986	48.2167	324.849	249.848	Up
ENSRNOG00000018812	Rpp25	315705	57.4271	1.2261	0.468093	2.61936	0.0088096	0.323193	36.3393	23.7139	52.3203	76.637	98.125	Up
ENSRNOG00000022298	Cxcl11	305236	122.629	1.02646	0.395036	2.5984	0.00936593	0.339999	119.112	77.0701	63.6051	202.459	150.898	Up
ENSRNOG00000050181	Chid1	293628	234.946	-2.98215	1.14902	-2.59538	0.00944868	0.342266	431.025	130.426	522.177	10.2945	80.8088	Down
ENSRNOG00000011475	Srcin1	56029	85.2235	-1.30446	0.506305	-2.57643	0.00998263	0.359289	106.999	60.2728	168.246	46.8972	43.7027	Down
ENSRNOG00000059348	LOC103694902	103694902	191.794	3.28087	1.27707	2.56905	0.0101978	0.363922	48.4525	34.5827	45.1391	790.39	40.4044	Up
ENSRNOG00000047000	LOC100911225	100911225	45.3742	-1.58521	0.62078	-2.55358	0.0106622	0.375721	93.8766	64.2251	27.699	17.1575	23.9128	Down
ENSRNOG00000033261	Fam107a	361018	33.2289	-1.43937	0.563852	-2.55273	0.0106881	0.375846	37.3488	50.392	46.165	9.15068	23.0882	Down
ENSRNOG00000012509	Il17f	301291	17.094	-1.6809	0.659716	-2.54791	0.010837	0.379497	24.2262	22.7258	23.5954	9.15068	5.77206	Down
ENSRNOG00000027767	Slc38a5	192208	8.54663	2.29149	0.901796	2.54103	0.0110527	0.384293	4.0377	3.95231	2.05178	13.726	18.9653	Up
ENSRNOG00000001379	Cyp3a62	170509	3574.94	1.11494	0.439798	2.53512	0.0112409	0.389295	1316.29	2867.4	3129.98	6708.59	3852.44	Up
ENSRNOG00000014361	Edn1	24323	61.4797	-1.17679	0.464408	-2.53395	0.0112786	0.389295	100.943	85.9628	50.2685	38.8904	31.334	Down
ENSRNOG00000015353	Prss12	85266	23.939	-1.62228	0.640203	-2.53401	0.0112765	0.389295	33.3111	27.6662	36.932	16.0137	5.77206	Down
ENSRNOG00000010468	Elovl6	171402	112.451	1.7218	0.679838	2.53266	0.01132	0.389811	46.4336	110.665	18.466	253.931	132.757	Up
ENSRNOG00000029090	LOC100359656	100359656	3.45216	-5.0077	1.99102	-2.51514	0.0118985	0.401981	4.0377	2.96424	10.2589	0	0	Down
ENSRNOG00000037753	Slc10a2	29500	2662.44	1.4575	0.579397	2.51556	0.0118845	0.401981	587.486	1662.94	2451.87	5975.39	2634.53	Up
ENSRNOG00000009177	Fcer1a	25047	47.4863	-1.50595	0.599389	-2.51248	0.0119886	0.403066	93.8766	28.6543	69.7604	22.8767	22.2636	Down
ENSRNOG00000023657	Gprin3	502784	269.5	1.08656	0.43396	2.50383	0.0122858	0.409786	126.178	259.865	171.323	514.726	275.41	Up
ENSRNOG00000056001	Sftpd	25350	5.65477	-4.20035	1.6795	-2.50095	0.0123859	0.410786	7.06598	11.8569	8.2071	1.14384	0	Down
ENSRNOG00000027042	Srd5a2	64677	22.2514	-1.67106	0.66928	-2.4968	0.0125319	0.413896	25.2357	42.4874	24.6213	5.71918	13.1933	Down
ENSRNOG00000018736	Pnpla2	361676	143.631	-1.64078	0.658642	-2.49116	0.0127328	0.418888	395.695	81.0224	114.899	66.3424	60.1943	Down
ENSRNOG00000014378	Il1r2	117022	24.2654	-1.77526	0.713289	-2.48884	0.0128159	0.420803	45.4242	40.5112	15.3883	12.5822	7.42122	Down
ENSRNOG00000019278	Fsd2	308779	8.21277	2.42071	0.972895	2.48815	0.012841	0.420804	2.01885	4.94039	2.05178	11.4384	20.6145	Up
ENSRNOG00000015076	Cyp26b1	312495	119.312	-1.07558	0.432807	-2.48512	0.0129507	0.422756	210.97	116.593	126.184	53.7603	89.0546	Down
ENSRNOG00000013954	Alpl	25586	75.8718	1.01122	0.410036	2.46618	0.0136561	0.438976	39.3676	62.2489	60.5274	86.9315	130.284	Up
ENSRNOG00000042522	Fam109b	688685	34.3478	-1.27733	0.518141	-2.46523	0.0136926	0.439312	57.5373	45.4516	31.8025	17.1575	19.7899	Down
ENSRNOG00000046424	Mfn2	64476	408.665	1.25894	0.511128	2.46305	0.0137759	0.441093	166.555	161.057	459.598	736.63	519.485	Up
ENSRNOG00000055451	Gcnt4	310011	109.294	1.45655	0.591513	2.46241	0.0138005	0.441093	20.1885	92.8794	80.0193	181.87	171.513	Up
ENSRNOG00000011675	Zfp40	690661	36.1002	-1.4662	0.596778	-2.45686	0.0140156	0.443112	72.6787	26.6781	46.165	16.0137	18.9653	Down
ENSRNOG00000049054	Ntsr2	64636	11.3072	-2.69499	1.09884	-2.45257	0.014184	0.446569	10.0943	14.8212	26.6731	0	4.94748	Down
ENSRNOG00000058436	LOC108348215	108348215	85.3635	1.07816	0.440113	2.44975	0.0142957	0.447579	73.6881	63.237	40.0096	156.705	93.1775	Up
ENSRNOG00000039250	RGD1559536	498855	18.6075	2.85229	1.16654	2.44509	0.0144817	0.449422	0	12.845	3.07766	60.6233	16.4916	Up
ENSRNOG00000016437	Tm4sf4	116467	2324.32	1.0226	0.418686	2.44241	0.0145898	0.450917	1183.05	1799.29	1953.29	4659.98	2025.99	Up
ENSRNOG00000048542	LOC100910060	100910060	14.5839	2.90405	1.19084	2.43866	0.014742	0.453956	3.02828	3.95231	5.12944	58.3356	2.47374	Up
ENSRNOG00000030222	Fam115c	680422	44.1994	-1.30175	0.53579	-2.4296	0.0151156	0.461151	55.5184	51.3801	67.7086	12.5822	33.8078	Down
ENSRNOG00000023551	Sp6	363672	9.38853	2.4388	1.00494	2.42682	0.0152319	0.461449	5.04713	1.97616	3.07766	28.5959	8.24579	Up
ENSRNOG00000037219	RGD1562492	499151	44.9758	1.2446	0.512822	2.42695	0.0152261	0.461449	30.2828	16.7973	40.0096	80.0685	57.7206	Up
ENSRNOG00000003888	Rgs13	498246	151.153	-1.02261	0.422917	-2.41799	0.0156063	0.468579	281.63	131.414	155.935	96.0822	90.7037	Down
ENSRNOG00000007811	Klrb1c	683758	157.707	-1.02703	0.426002	-2.41086	0.0159149	0.47446	278.602	160.069	154.909	122.39	72.563	Down
ENSRNOG00000026953	Gpr88	64443	57.0255	-1.09895	0.457047	-2.40445	0.0161968	0.479599	88.8295	57.3085	70.7863	43.4657	24.7374	Down
ENSRNOG00000048608	Rsl1d1	302898	25.8285	-1.83598	0.76393	-2.40333	0.0162465	0.479599	22.2074	23.7139	62.5792	14.8699	5.77206	Down
ENSRNOG00000055991	Tmprss11d	64565	13.1816	-1.82591	0.759183	-2.4051	0.0161682	0.479599	18.1697	14.8212	22.5695	4.57534	5.77206	Down
ENSRNOG00000054086	Sp5	296510	8.33949	-2.63476	1.09774	-2.40017	0.0163875	0.482572	13.1225	7.90463	16.4142	3.43151	0.824579	Down
ENSRNOG00000007092	Fgb	24366	4.45976	3.92147	1.64298	2.3868	0.0169958	0.489013	0	1.97616	0	13.726	6.59664	Up
ENSRNOG00000019141	Ch25h	309527	43.9249	-1.3766	0.57714	-2.38521	0.0170694	0.489013	89.8389	31.6185	53.3462	21.7329	23.0882	Down
ENSRNOG00000031675	Panx3	315567	3.45083	-5.00751	2.0974	-2.38748	0.0169643	0.489013	9.08484	0.988078	7.18122	0	0	Down
ENSRNOG00000027697	Nmnat2	289095	17.9813	-1.89558	0.795633	-2.38248	0.0171962	0.490938	13.1225	42.4874	20.5178	8.00685	5.77206	Down
ENSRNOG00000046379	LOC100912604	100912604	40.9151	-2.84489	1.19624	-2.37819	0.0173981	0.494188	7.06598	168.961	11.2848	5.71918	11.5441	Down
ENSRNOG00000003737	Best2	364973	25.9732	1.59516	0.672133	2.37328	0.0176307	0.496204	12.1131	15.8093	15.3883	20.589	65.9664	Up
ENSRNOG00000021095	Fxyd3	116831	119.752	1.03969	0.438133	2.373	0.0176445	0.496204	89.8389	112.641	50.2685	140.692	205.32	Up
ENSRNOG00000011542	Apopt1	299341	23.8039	-2.76245	1.16453	-2.37217	0.0176842	0.496453	10.0943	5.92847	92.3299	5.71918	4.94748	Down
ENSRNOG00000011451	Lrp3	89787	45.5104	1.23173	0.519567	2.37069	0.0177551	0.497615	17.1602	39.5231	31.8025	84.6438	54.4222	Up
ENSRNOG00000005695	Mgp	25333	205.751	-1.60605	0.678525	-2.36698	0.0179341	0.500964	560.232	195.64	88.2264	76.637	108.02	Down
ENSRNOG00000046214	Cyp27b1	114700	6.43863	2.4252	1.02592	2.36393	0.0180823	0.502604	3.02828	1.97616	2.05178	10.2945	14.8424	Up
ENSRNOG00000020899	Fgf19	170582	2034.8	-3.02541	1.28062	-2.36245	0.0181545	0.50378	279.611	3348.6	5775.75	442.664	327.358	Down
ENSRNOG00000048193	Hnrnph3	361838	271.562	1.13704	0.482141	2.35833	0.0183576	0.507742	134.254	232.198	183.634	592.507	215.215	Up
ENSRNOG00000002046	Cd200r1l	501779	57.6724	-1.04882	0.445356	-2.35501	0.0185224	0.509789	96.9049	57.3085	63.6051	40.0342	30.5094	Down
ENSRNOG00000009342	Fcnb	114091	12.8251	-2.31062	0.982131	-2.35266	0.0186397	0.512181	35.3299	7.90463	13.3365	3.43151	4.1229	Down
ENSRNOG00000000855	Lst1	64569	20.6406	-1.51493	0.644621	-2.3501	0.0187683	0.514037	37.3488	26.6781	19.4919	11.4384	8.24579	Down
ENSRNOG00000047943	LOC108348106	108348106	45.6478	1.44557	0.614972	2.35062	0.018742	0.514037	37.3488	16.7973	26.6731	108.664	38.7552	Up
ENSRNOG00000045947	Acsbg2	301120	30.0892	-1.73994	0.742165	-2.34441	0.019057	0.518201	18.1697	33.5947	73.8639	9.15068	15.667	Down
ENSRNOG00000045790	LOC100910130	100910130	35.2052	-1.49389	0.6376	-2.34299	0.01913	0.518881	66.6221	54.3443	21.5437	13.726	19.7899	Down
ENSRNOG00000033256	LOC691141	691141	49.3821	-1.02703	0.439352	-2.33761	0.0194072	0.524928	76.7164	62.2489	47.1909	28.5959	32.1586	Down
ENSRNOG00000002072	Eva1c	360695	40.4656	1.12028	0.480219	2.33285	0.019656	0.526306	28.2639	20.7496	33.8543	46.8972	72.563	Up
ENSRNOG00000015774	Mreg	501162	46.0302	1.11875	0.479436	2.33347	0.0196233	0.526306	39.3676	26.6781	27.699	86.9315	49.4748	Up
ENSRNOG00000020039	Slc5a2	64522	8.37146	-2.42672	1.04075	-2.33171	0.0197162	0.526306	10.0943	9.88078	17.4401	1.14384	3.29832	Down
ENSRNOG00000061904	LOC103694864	103694864	19.2992	2.14598	0.924567	2.32107	0.0202831	0.535369	4.0377	5.92847	14.3624	60.6233	11.5441	Up
ENSRNOG00000039255	Gpr31	292310	39.7234	-1.02865	0.443841	-2.31762	0.0204702	0.536236	50.4713	53.3562	46.165	20.589	28.0357	Down
ENSRNOG00000023013	2019-03-03	364878	380.349	1.22728	0.530643	2.31282	0.0207323	0.541419	124.159	224.294	393.941	785.815	373.534	Up
ENSRNOG00000018680	Rpl17	291434	6161.43	1.18311	0.513953	2.30198	0.0213366	0.54953	3181.71	1933.67	7140.18	8234.47	10317.1	Up
ENSRNOG00000049000	Olr1670	405198	6.28206	-3.24395	1.41175	-2.29783	0.0215716	0.553048	6.05656	13.8331	9.23299	2.28767	0	Down
ENSRNOG00000014698	Chrnb1	24261	62.9393	1.00786	0.441904	2.28072	0.022565	0.569842	33.3111	45.4516	55.398	112.096	68.4401	Up
ENSRNOG00000060343	Asz1	170578	8.49773	-2.45699	1.08128	-2.2723	0.0230685	0.576508	11.1037	19.7616	7.18122	1.14384	3.29832	Down
ENSRNOG00000024794	Senp5	303874	3.50569	4.50095	1.98346	2.26924	0.0232535	0.57832	1.00943	0	0	14.8699	1.64916	Up
ENSRNOG00000039001	Agrp	25582	4.03643	3.74168	1.65352	2.26287	0.023644	0.584815	0	0.988078	1.02589	14.8699	3.29832	Up
ENSRNOG00000003221	Myoc	81523	19.5561	-2.25471	0.99939	-2.25608	0.0240655	0.585765	62.5844	13.8331	9.23299	8.00685	4.1229	Down
ENSRNOG00000053260	Lilrb3l	361493	65.6442	-1.29026	0.571996	-2.25572	0.0240882	0.585765	76.7164	136.355	45.1391	26.3082	43.7027	Down
ENSRNOG00000023148	Col11a1	25654	9.89943	-2.17968	0.976275	-2.23265	0.0255719	0.607896	20.1885	9.88078	13.3365	1.14384	4.94748	Down
ENSRNOG00000042318	Pglyrp2	299567	10.8285	-2.18752	0.97989	-2.23241	0.0255876	0.607896	20.1885	20.7496	6.15533	4.57534	2.47374	Down
ENSRNOG00000040303	LOC103692531	103692531	6.26314	2.3547	1.05711	2.22749	0.0259142	0.613061	3.02828	1.97616	2.05178	16.0137	8.24579	Up
ENSRNOG00000010720	Mast4	100912235	39.0357	-2.02502	0.910373	-2.22439	0.0261224	0.615393	10.0943	82.0105	75.9157	5.71918	21.4391	Down
ENSRNOG00000049593	Wbp11	297695	41.8704	-2.5789	1.16055	-2.22214	0.0262741	0.615522	7.06598	168.961	12.3107	10.2945	10.7195	Down
ENSRNOG00000005059	LOC100911917	100911917	30.5569	-2.511	1.13145	-2.21927	0.0264683	0.619211	10.0943	115.605	11.2848	3.43151	12.3687	Down
ENSRNOG00000001865	Serpind1	79224	5.38756	-3.20297	1.44415	-2.21789	0.0265625	0.619852	8.07541	5.92847	11.2848	0	1.64916	Down
ENSRNOG00000011659	Alpk3	365298	38.2917	-1.0427	0.472959	-2.20464	0.0274793	0.620409	48.4525	59.2847	36.932	22.8767	23.9128	Down
ENSRNOG00000013301	Bean1	361358	30.4203	-1.46799	0.663131	-2.21373	0.0268472	0.620409	19.1791	52.3682	51.2944	10.2945	18.9653	Down
ENSRNOG00000017586	LOC685273	685273	194.953	-1.02114	0.462568	-2.20754	0.0272761	0.620409	278.602	131.414	324.181	93.7945	146.775	Down
ENSRNOG00000019500	Cyp1a1	24296	1290.93	-4.84378	2.19267	-2.20908	0.0271693	0.620409	14.132	714.381	5579.81	10.2945	136.056	Down
ENSRNOG00000025108	Ankrd35	365881	11.85	-2.08207	0.940591	-2.21358	0.0268579	0.620409	24.2262	10.8689	16.4142	1.14384	6.59664	Down
ENSRNOG00000050431	Aspnl1	103690027	13.1709	3.04775	1.38274	2.20415	0.027514	0.620409	9.08484	0.988078	0	49.1849	6.59664	Up
ENSRNOG00000048841	Btnl7	406159	212.078	1.10027	0.499922	2.20089	0.0277439	0.62226	66.6221	229.234	140.547	327.137	296.849	Up
ENSRNOG00000010263	Cldn11	84588	10.8465	1.83191	0.833472	2.19793	0.0279544	0.624488	4.0377	8.89271	3.07766	21.7329	16.4916	Up
ENSRNOG00000019445	Msln	60333	50.4283	-1.20338	0.547402	-2.19834	0.0279247	0.624488	42.3959	50.392	102.589	32.0274	24.7374	Down
ENSRNOG00000019206	NUpr1	100912108	81.4941	-4.23578	1.92805	-2.19692	0.0280262	0.625247	370.459	10.8689	12.3107	2.28767	11.5441	Down
ENSRNOG00000056493	Mybpc1	362867	19.1955	-1.36554	0.621713	-2.19641	0.0280626	0.625247	27.2545	28.6543	20.5178	8.00685	11.5441	Down
ENSRNOG00000014387	Chac1	362196	49.988	1.05219	0.479454	2.19456	0.0281952	0.626673	46.4336	33.5947	24.6213	89.2191	56.0714	Up
ENSRNOG00000052664	Tnks2	309512	77.496	-3.06551	1.3978	-2.1931	0.0283004	0.626673	10.0943	80.0344	268.783	13.726	14.8424	Down
ENSRNOG00000003681	Lct	116569	265.294	3.6313	1.66247	2.18428	0.028942	0.632291	7.06598	115.605	20.5178	1104.94	78.335	Up
ENSRNOG00000009531	Col9a3	362285	12.956	1.73678	0.795945	2.18203	0.0291073	0.632291	4.0377	5.92847	10.2589	14.8699	29.6849	Up
ENSRNOG00000015873	Spns3	497946	35.5921	-1.23696	0.566389	-2.18395	0.0289662	0.632291	65.6127	46.4397	26.6731	19.4452	19.7899	Down
ENSRNOG00000050560	LOC103690054	103690054	59.0993	-2.07935	0.951963	-2.18428	0.028942	0.632291	20.1885	207.496	27.699	13.726	26.3865	Down
ENSRNOG00000053037	LOC100911216	100911216	23.9563	-1.81711	0.832792	-2.18195	0.0291129	0.632291	21.1979	66.2013	13.3365	9.15068	9.89495	Down
ENSRNOG00000018978	Scart1	293591	35.2984	-1.63924	0.75504	-2.17106	0.0299265	0.642962	52.4902	13.8331	78.9934	17.1575	14.0179	Down
ENSRNOG00000020630	Il9r	24500	29.0831	-1.10973	0.512184	-2.16666	0.0302608	0.646843	32.3016	39.5231	38.9837	20.589	14.0179	Down
ENSRNOG00000007758	Hsd17b6	286964	228.545	-3.1425	1.45149	-2.16502	0.0303862	0.648122	923.625	69.1655	69.7604	33.1712	47.001	Down
ENSRNOG00000016391	LOC100912163	100912163	35.4454	2.03827	0.94152	2.16487	0.0303976	0.648122	38.3582	5.92847	3.07766	81.2123	48.6502	Up
ENSRNOG00000007102	Acss1	296259	4020.51	-1.09461	0.506173	-2.16251	0.0305786	0.648199	2172.29	5087.62	8060.4	1995.99	2786.25	Down
ENSRNOG00000011875	Slc2a2	25351	124.12	3.1954	1.47763	2.16252	0.0305781	0.648199	21.1979	42.4874	23.5954	519.301	14.0179	Up
ENSRNOG00000033653	Mpp3	114202	20.8718	-1.25604	0.580875	-2.16232	0.0305936	0.648199	30.2828	23.7139	27.699	10.2945	12.3687	Down
ENSRNOG00000002053	Fras1	289486	33.1762	1.02009	0.472698	2.15802	0.0309266	0.65361	20.1885	28.6543	21.5437	52.6164	42.8781	Up
ENSRNOG00000025615	Rnase1l1	364303	6.58922	2.72182	1.26111	2.15827	0.0309069	0.65361	0	1.97616	4.10355	19.4452	7.42122	Up
ENSRNOG00000009198	Rab6b	363123	89.1788	1.16685	0.542973	2.149	0.0316345	0.662751	54.509	66.2013	57.4497	205.89	61.8435	Up
ENSRNOG00000012280	Ptx3	689388	7.0686	-2.43081	1.13197	-2.14741	0.0317604	0.664562	8.07541	6.91655	16.4142	2.28767	1.64916	Down
ENSRNOG00000027079	NEWGENE_1306455	103689950	31.2784	-1.03481	0.482348	-2.14535	0.0319248	0.666346	44.4148	34.5827	38.9837	19.4452	18.9653	Down
ENSRNOG00000050425	RGD1561777	499463	104.08	-1.02053	0.476278	-2.14272	0.0321355	0.669913	69.6504	139.319	182.608	68.6301	60.1943	Down
ENSRNOG00000015331	Gdf3	500311	16.377	-1.73465	0.810831	-2.13935	0.0324075	0.673917	27.2545	31.6185	9.23299	8.00685	5.77206	Down
ENSRNOG00000003515	Ephx1	25315	1967.65	-1.07149	0.502137	-2.13385	0.0328548	0.681456	983.181	3353.54	3132.04	1322.27	1047.22	Down
ENSRNOG00000019441	Hsd3b2	29632	3.88904	5.70587	2.67531	2.13278	0.0329425	0.681456	0	0	0	19.4452	0	Up
ENSRNOG00000054959	LOC103694874	103694874	9.36498	-2.87745	1.35278	-2.12706	0.0334148	0.686849	17.1602	24.702	1.02589	2.28767	1.64916	Down
ENSRNOG00000054251	Clec7a	502902	17.5018	-1.7989	0.847315	-2.12306	0.0337491	0.690438	45.4242	15.8093	12.3107	5.71918	8.24579	Down
ENSRNOG00000007288	M1ap	500223	4.97391	-3.08141	1.45425	-2.1189	0.0340991	0.695357	9.08484	5.92847	8.2071	0	1.64916	Down
ENSRNOG00000057823	Ubc	50522	1720.35	1.11164	0.53084	2.09412	0.0362492	0.726884	412.855	1528.56	1582.95	2766.94	2310.47	Up
ENSRNOG00000013318	Ccdc150	316399	12.9023	-1.69192	0.810535	-2.08741	0.0368512	0.735453	18.1697	22.7258	12.3107	8.00685	3.29832	Down
ENSRNOG00000006384	Ddx58	297989	365.398	1.11043	0.536378	2.07024	0.03843	0.748341	134.254	327.054	287.249	797.253	281.182	Up
ENSRNOG00000018644	Slc6a7	117100	54.4409	1.00366	0.484724	2.07058	0.0383983	0.748341	27.2545	58.2966	30.7766	85.7876	70.0893	Up
ENSRNOG00000033192	Osmr	310132	102.792	1.22305	0.589647	2.07421	0.0380594	0.748341	43.4053	98.8078	58.4756	239.062	74.2122	Up
ENSRNOG00000059776	Tnks2	309512	47.4689	1.42929	0.689755	2.07217	0.0382497	0.748341	18.1697	32.6066	33.8543	124.678	28.0357	Up
ENSRNOG00000021411	LOC689766	689766	32.2694	1.24697	0.603633	2.06578	0.0388491	0.754757	16.1508	29.6424	16.4142	68.6301	30.5094	Up
ENSRNOG00000021134	Anxa9	689830	23.3484	-1.14004	0.55405	-2.05765	0.039624	0.75524	29.2734	34.5827	25.6472	14.8699	12.3687	Down
ENSRNOG00000039339	Mslnl	363554	16.196	1.33369	0.647435	2.05995	0.0394028	0.75524	10.0943	12.845	7.18122	28.5959	22.2636	Up
ENSRNOG00000018262	Ampd3	25095	743.461	-1.27857	0.62321	-2.05159	0.0402094	0.760683	296.771	1322.05	1296.72	559.335	242.426	Down
ENSRNOG00000046785	Col23a1	353303	38.2976	-1.23607	0.60257	-2.05133	0.0402346	0.760683	53.4996	27.6662	67.7086	28.5959	14.0179	Down
ENSRNOG00000047901	Acp7	687403	7.43638	-2.17612	1.06701	-2.03946	0.041404	0.77318	11.1037	5.92847	15.3883	2.28767	2.47374	Down
ENSRNOG00000015051	Golga7b	309378	34.5639	1.1533	0.566556	2.03563	0.041787	0.778801	11.1037	26.6781	31.8025	53.7603	49.4748	Up
ENSRNOG00000060376	LOC100910237	100910237	18.7955	2.22386	1.09307	2.03451	0.0418998	0.779845	1.00943	19.7616	2.05178	27.452	43.7027	Up
ENSRNOG00000009822	Tlr2	310553	112.857	1.25349	0.617166	2.03104	0.0422511	0.785517	101.952	86.9509	28.7249	249.356	97.3004	Up
ENSRNOG00000000906	Medag	360757	10.2505	1.58488	0.781113	2.029	0.0424583	0.786257	7.06598	5.92847	4.10355	16.0137	18.1407	Up
ENSRNOG00000018122	Tspan17	306771	46.8645	-1.05154	0.518039	-2.02985	0.0423713	0.786257	75.707	40.5112	61.5533	19.4452	37.1061	Down
ENSRNOG00000047692	Hells	294071	14.5647	1.33463	0.658419	2.02703	0.0426595	0.78632	11.1037	8.89271	7.18122	21.7329	23.9128	Up
ENSRNOG00000050395	Ms4a6bl	293749	11.3405	1.90174	0.939048	2.02518	0.0428487	0.787929	7.06598	4.94039	4.10355	33.1712	7.42122	Up
ENSRNOG00000049238	LOC102552659	102552659	369.815	1.34633	0.66594	2.0217	0.0432075	0.788502	457.27	100.784	128.236	343.151	819.632	Up
ENSRNOG00000049289	Robo4	300518	9.94308	-1.99452	0.985991	-2.02285	0.0430881	0.788502	22.2074	9.88078	10.2589	5.71918	1.64916	Down
ENSRNOG00000058920	Apopt1	299341	47.0462	-3.89759	1.92689	-2.02274	0.0431001	0.788502	211.979	2.96424	10.2589	3.43151	6.59664	Down
ENSRNOG00000015024	Mcoln3	308022	38.9044	-1.01136	0.500987	-2.01873	0.0435154	0.792271	36.3393	61.2609	48.2167	29.7397	18.9653	Down
ENSRNOG00000008873	Ino80b	500225	42.3622	3.34411	1.65932	2.01535	0.0438684	0.794537	11.1037	5.92847	10.2589	2.28767	182.232	Up
ENSRNOG00000058316	LOC686087	686087	23.7744	-1.42794	0.710785	-2.00897	0.0445405	0.79983	27.2545	15.8093	52.3203	10.2945	13.1933	Down
ENSRNOG00000016999	Grp	171101	11.8295	-1.6061	0.801267	-2.00445	0.0450214	0.806745	21.1979	10.8689	16.4142	5.71918	4.94748	Down
ENSRNOG00000014793	Gpr149	192251	16.098	1.24586	0.62227	2.00212	0.0452717	0.808167	12.1131	9.88078	9.23299	22.8767	26.3865	Up
ENSRNOG00000023387	Ndufs6	29478	111.589	-3.90249	1.94962	-2.00167	0.0453204	0.808167	11.1037	513.801	9.23299	11.4384	12.3687	Down
ENSRNOG00000021220	Cpxm1	296156	20.3789	-1.52218	0.761832	-1.99805	0.0457107	0.809982	13.1225	39.5231	29.7508	13.726	5.77206	Down
ENSRNOG00000050885	Sult1c2	171072	30.1301	-1.12056	0.560731	-1.99839	0.0456743	0.809982	42.3959	23.7139	49.2426	17.1575	18.1407	Down
ENSRNOG00000036826	Glycam1	25258	5.12044	3.46478	1.73956	1.99176	0.0463973	0.812003	2.01885	0	1.02589	21.7329	0.824579	Up
ENSRNOG00000037600	Sim1	309888	4.68573	-3.88833	1.95004	-1.99397	0.0461548	0.812003	15.1414	0.988078	6.15533	1.14384	0	Down
ENSRNOG00000059890	Clec2d2	362445	123.782	-1.11012	0.557652	-1.99071	0.0465131	0.812351	261.441	138.331	72.8381	86.9315	59.3697	Down
ENSRNOG00000005724	Map3k7	313121	47.3977	-1.51319	0.764295	-1.97984	0.047721	0.820335	128.197	20.7496	43.0873	25.1644	19.7899	Down
ENSRNOG00000020762	Zfp260	53982	20.7672	1.529	0.771532	1.98177	0.0475049	0.820335	19.1791	5.92847	10.2589	50.3287	18.1407	Up
ENSRNOG00000035641	Mir138-1	100314033	4.62839	-2.86679	1.44892	-1.97857	0.0478642	0.821706	11.1037	4.94039	5.12944	1.14384	0.824579	Down
ENSRNOG00000047080	Gng4	114118	5.7858	2.50636	1.26933	1.97456	0.0483182	0.824592	0	1.97616	4.10355	8.00685	14.8424	Up
ENSRNOG00000048394	Zfp560	100359967	104.031	1.02351	0.52012	1.96784	0.0490863	0.832639	119.112	55.3324	46.165	189.877	109.669	Up
ENSRNOG00000012229	T	292301	7.15418	-2.17616	1.10845	-1.96324	0.0496183	0.83577	15.1414	5.92847	10.2589	1.14384	3.29832	Down
ENSRNOG00000036675	Btbd16	361658	7.00858	-2.0786	1.05842	-1.96388	0.0495445	0.83577	14.132	6.91655	9.23299	2.28767	2.47374	Down
ENSRNOG00000006830	Tgm6	296152	2.79126	-4.70475	2.17806	-2.16006	0.0307677	NA	4.0377	8.89271	1.02589	0	0	Down
ENSRNOG00000013586	Snai3	307919	2.81688	-4.71622	2.21271	-2.13142	0.0330544	NA	10.0943	2.96424	1.02589	0	0	Down
ENSRNOG00000050034	LOC501297	501297	2.76184	4.15797	1.89444	2.19482	0.0281763	NA	0	0.988078	0	4.57534	8.24579	Up
ENSRNOG00000050183	RT1-CE1	309603	2.59086	5.12219	2.08008	2.4625	0.0137972	NA	0	0	0	8.00685	4.94748	Up
ENSRNOG00000053332	Cdh26	311693	2.63243	-4.61711	2.07846	-2.22141	0.0263233	NA	6.05656	1.97616	5.12944	0	0	Down
Note: R package DESeq2 was used to perform differential expression analysis. baseMean, the average of the normalized counts taken over all samples; Log2FC, log2 fold change between the groups; lfcSE, standard error of the log2 FC estimate; Stat, Wald statistic; P value, Wald test P value; Adjusted P value, BH adjusted P value. Up, upregulated genes in M group compared to N group; Down, downregula…

## Sheet: GQD vs N
Table S2 DEGs between GQD and N groups
Ensembl ID	Gene symbol	Entrez ID	baseMean	Log2 FC	lfcSE	Stat	P value	Adjusted P value	N4	N5	N6	GQD3	GQD4	GQD6	Change
ENSRNOG00000000251	St6galnac1	287920	11244.7	7.43082	0.40576	18.3134	6.47585e-75	1.09791e-70	191.416	151.741	45.4629	25578.2	18473.4	23027.7	Up
ENSRNOG00000026764	Pla2g4c	691810	1924.63	-6.96377	0.410438	-16.9667	1.44861e-64	8.18656e-61	2775.08	2475.5	6205.69	22.9582	24.7252	43.8378	Down
ENSRNOG00000019687	Art2b	293152	9025.67	4.21551	0.265734	15.8637	1.13083e-56	4.79304e-53	1124.68	947.499	693.764	18455.7	17554.9	15377.5	Up
ENSRNOG00000051684	St8sia6	291325	451.148	-6.65404	0.473843	-14.0427	8.53884e-45	2.89535e-41	463.984	1138.94	1076.56	13.5048	6.41025	7.48451	Down
ENSRNOG00000036571	Ces2c	171118	5527.36	3.64015	0.275954	13.1911	9.86806e-40	2.78839e-36	925.322	821.343	715.586	13394.1	8821.41	8486.36	Up
ENSRNOG00000032708	RT1-Bb	309622	7625.94	-3.63357	0.28107	-12.9276	3.14476e-38	7.61661e-35	9811.59	15923.1	16609.4	1147.91	1262.82	1000.79	Down
ENSRNOG00000030712	RT1-A2	24974	2406.83	-4.82657	0.400294	-12.0576	1.76926e-33	3.74951e-30	3262	6254.91	4430.81	232.283	69.5969	191.39	Down
ENSRNOG00000038422	LOC691352	691352	4196	-4.72854	0.394223	-11.9946	3.79209e-33	7.14346e-30	11534.3	8545.14	4179.86	463.216	222.527	230.951	Down
ENSRNOG00000039398	Tesb	414826	336.444	4.80651	0.417839	11.5033	1.27003e-30	2.15321e-27	18.5241	24.702	26.3685	1070.93	387.362	490.77	Up
ENSRNOG00000014471	B3gnt6	292325	977.5	3.9778	0.361081	11.0164	3.18645e-28	4.91119e-25	72.3321	130.568	147.3	1093.89	2317.76	2103.15	Up
ENSRNOG00000003094	Cmahp	361245	1928.47	-3.95098	0.381484	-10.3569	3.89459e-25	5.07914e-22	3308.75	5367.4	2190.4	352.477	184.981	166.798	Down
ENSRNOG00000022490	LOC100361008	100361008	207.564	-3.96767	0.391694	-10.1295	4.08688e-24	4.61926e-21	540.727	304.364	326.424	18.9068	35.7142	19.2459	Down
ENSRNOG00000033215	RT1-Db1	294270	2530.37	-2.85722	0.290262	-9.84358	7.30615e-23	7.29179e-20	3755.1	5788.22	3797.97	645.532	720.695	474.732	Down
ENSRNOG00000009329	Nr1d1	252917	670.423	3.47027	0.354587	9.78677	1.28324e-22	1.20867e-19	164.07	73.2239	95.4721	1651.64	1096.15	941.979	Up
ENSRNOG00000038319	Akr1c19	307096	1277.14	3.41966	0.351645	9.72475	2.36492e-22	2.11026e-19	314.909	187.912	151.846	3311.39	1885.53	1811.25	Up
ENSRNOG00000050210	RT1-CE10	414792	658.94	-4.11423	0.426973	-9.63582	5.64411e-22	4.78451e-19	482.508	1742.38	1512.1	95.8844	57.6922	63.0837	Down
ENSRNOG00000050040	Akr1c12	361266	883.903	3.16679	0.330405	9.58456	9.28509e-22	7.49616e-19	224.053	187.03	120.022	2124.31	1151.1	1496.9	Up
ENSRNOG00000022932	Serhl2	500911	219.429	2.91865	0.306366	9.5267	1.62368e-21	1.25127e-18	57.3365	59.1084	37.2796	374.084	403.845	384.918	Up
ENSRNOG00000031607	RT1-CE3	414793	216.817	4.06545	0.43664	9.31075	1.26938e-20	9.357e-18	15.8778	25.5842	31.824	553.699	189.56	484.355	Up
ENSRNOG00000038999	RT1-A1	24973	8942.03	3.81476	0.411895	9.26148	2.01616e-20	1.36728e-17	483.39	1948.81	1127.48	17923.6	12208.8	19960.1	Up
ENSRNOG00000046294	Btn3a2	294268	5527.7	3.39392	0.384292	8.83163	1.03164e-18	6.47796e-16	694.212	525.8	1661.21	10705.3	8497.24	11082.4	Up
ENSRNOG00000058460	RGD1563231	502832	199.171	-4.30853	0.487683	-8.83469	1.0038e-18	6.47796e-16	568.954	337.889	230.952	10.8039	10.0732	36.3533	Down
ENSRNOG00000017693	Slc2a5	65197	1794.98	3.34711	0.380022	8.80769	1.2775e-18	7.73526e-16	270.804	362.591	330.061	5520.78	2448.71	1836.91	Up
ENSRNOG00000017286	Ephx2	65030	904.961	-2.26347	0.261081	-8.66963	4.33519e-18	2.53444e-15	1283.45	1491.83	1717.59	364.631	285.714	286.55	Down
ENSRNOG00000031067	Si	497756	40351.8	3.41974	0.410615	8.32833	8.19892e-17	4.48401e-14	5760.11	9602.03	5328.25	130712	46520.1	44188.5	Up
ENSRNOG00000045560	Gvin1	499229	3342.33	-2.79004	0.337454	-8.2679	1.36345e-16	7.22372e-14	8872.15	3616.2	5031.83	937.237	713.369	883.172	Down
ENSRNOG00000046005	Scd2	83792	618.492	-2.06758	0.259612	-7.9641	1.66424e-15	8.06159e-13	1010.89	1047.19	939.264	193.119	269.23	251.266	Down
ENSRNOG00000012613	F13b	289055	60.7989	4.92524	0.624721	7.88391	3.17287e-15	1.49424e-12	1.7642	6.17551	3.63703	180.965	56.7765	115.475	Up
ENSRNOG00000024848	Fga	361969	286.416	3.73386	0.494178	7.5557	4.16604e-14	1.81105e-11	11.4673	72.3417	36.3703	425.403	797.618	375.295	Up
ENSRNOG00000005975	Rpl30	64640	2020.21	-1.86324	0.250276	-7.44474	9.71328e-14	4.11697e-11	3825.66	2942.19	2739.59	925.082	820.511	868.203	Down
ENSRNOG00000000446	Btnl7	406159	166.982	2.63807	0.369844	7.13291	9.82713e-13	4.05895e-10	33.5198	44.993	60.011	403.795	237.179	222.397	Up
ENSRNOG00000046727	Abcc2	25303	1056.16	3.51045	0.492367	7.12975	1.00552e-12	4.05895e-10	96.1488	196.734	218.222	3364.06	558.607	1903.2	Up
ENSRNOG00000029564	Trat1	498075	80.78	-3.56149	0.516492	-6.89554	5.36622e-12	2.02175e-09	256.691	113.806	76.3777	12.1544	12.8205	12.8306	Down
ENSRNOG00000000768	Ubd	29168	5575.41	-3.15185	0.460761	-6.84053	7.89031e-12	2.90809e-09	5637.5	12873.3	11556.7	2031.13	432.234	921.664	Down
ENSRNOG00000032508	Acot5	503049	42.2079	-8.7077	1.27402	-6.83481	8.21126e-12	2.96199e-09	47.6334	114.688	90.9258	0	0	0	Down
ENSRNOG00000048951	LOC100364500	100364500	87.8536	-2.73138	0.405888	-6.7294	1.7036e-11	5.89446e-09	108.498	142.919	206.402	27.0097	21.978	20.3151	Down
ENSRNOG00000049734	Slc5a4	294341	46.4438	4.77733	0.71231	6.7068	1.98932e-11	6.74539e-09	0	5.29329	4.54629	87.7815	144.688	36.3533	Up
ENSRNOG00000029370	Abhd3	291793	745.961	1.8401	0.275555	6.67779	2.42574e-11	8.06391e-09	268.158	418.17	290.963	1043.92	1246.33	1208.21	Up
ENSRNOG00000000451	RT1-Ba	309621	1147.11	-6.25711	0.946807	-6.60865	3.87846e-11	1.26453e-08	2795.37	286.72	3711.59	37.8136	26.5567	24.592	Down
ENSRNOG00000020884	Cd6	25752	350.592	-1.76716	0.269917	-6.54704	5.86895e-11	1.80913e-08	567.19	513.449	545.555	160.708	184.066	132.583	Down
ENSRNOG00000001369	Oas1a	192281	707.498	2.22892	0.341648	6.52401	6.84507e-11	2.07234e-08	228.464	226.729	290.963	1305.92	644.688	1548.22	Up
ENSRNOG00000010906	Ccl5	81780	1473.49	-1.87552	0.288912	-6.49165	8.49041e-11	2.52537e-08	2285.52	2956.3	1704.86	714.407	520.146	659.706	Down
ENSRNOG00000033010	Akr1c13	364773	129.692	-2.678	0.422105	-6.3444	2.233e-10	6.5273e-08	343.137	180.854	148.209	44.566	22.8937	38.4918	Down
ENSRNOG00000006995	Ano6	315272	3701.52	2.73165	0.43442	6.28803	3.21513e-10	9.0849e-08	384.595	1712.38	809.24	4429.59	7512.81	7360.48	Up
ENSRNOG00000001216	Trpm2	294329	424.473	2.10489	0.338958	6.2099	5.30178e-10	1.44978e-07	194.944	163.21	121.841	984.503	597.984	484.355	Up
ENSRNOG00000028768	Gbp4	310917	112.691	-2.33779	0.382319	-6.11478	9.66923e-10	2.6021e-07	259.337	171.15	134.57	29.7107	43.956	37.4225	Down
ENSRNOG00000001916	Tmprss15	288291	40.5106	4.2179	0.691195	6.10234	1.04528e-09	2.68782e-07	2.6463	8.82215	0.909258	68.8747	125.458	36.3533	Up
ENSRNOG00000011875	Slc2a2	25351	748.383	5.83356	0.956357	6.09977	1.06219e-09	2.68782e-07	18.5241	37.9353	20.9129	2409.27	1805.86	197.805	Up
ENSRNOG00000043249	Pde4c	290646	876.936	-1.81007	0.297336	-6.08764	1.1459e-09	2.85699e-07	964.135	1392.14	1737.59	384.888	330.586	452.278	Down
ENSRNOG00000055179	Tsen34	292534	87.1095	-3.24404	0.53449	-6.06942	1.28374e-09	3.15427e-07	50.2797	248.785	173.668	17.5563	17.3992	14.969	Down
ENSRNOG00000050170	Btnl7	406159	72.3116	3.51926	0.580577	6.06166	1.34721e-09	3.21699e-07	7.05679	17.6443	10.0018	191.769	38.4615	168.936	Up
ENSRNOG00000060629	LOC103694855	103694855	29.4929	-4.25473	0.701891	-6.06181	1.34599e-09	3.21699e-07	59.1007	70.5772	38.1888	4.05145	1.8315	3.20765	Down
ENSRNOG00000003681	Lct	116569	2390.07	6.79949	1.12264	6.05669	1.38954e-09	3.27199e-07	6.1747	103.219	18.1852	3227.66	7649.25	3335.95	Up
ENSRNOG00000054204	Gria2	29627	35.4674	3.89578	0.645316	6.03701	1.56998e-09	3.64623e-07	8.82099	1.76443	2.72777	99.9359	43.956	55.5992	Up
ENSRNOG00000007395	Baat	29725	111.988	2.79001	0.462916	6.02703	1.67004e-09	3.82619e-07	33.5198	22.9376	28.187	344.374	132.784	110.129	Up
ENSRNOG00000009514	Mme	24590	5127.62	2.64549	0.441385	5.99361	2.0524e-09	4.63951e-07	878.571	1871.18	1489.36	16277.4	4276.55	5972.64	Up
ENSRNOG00000047836	RGD1565617	679997	21.6464	-7.74461	1.29429	-5.98366	2.18177e-09	4.86706e-07	49.3976	44.1108	36.3703	0	0	0	Down
ENSRNOG00000000455	Tap2	24812	425.789	-1.80962	0.303546	-5.9616	2.49787e-09	5.42934e-07	461.338	822.225	704.675	171.512	214.285	180.697	Down
ENSRNOG00000039744	RT1-CE4	414783	822.206	2.25177	0.380545	5.91722	3.27439e-09	6.93924e-07	416.351	290.249	149.118	1889.33	1017.4	1170.79	Up
ENSRNOG00000031743	Gbp2	171164	579.749	-1.74544	0.295587	-5.905	3.52651e-09	7.3813e-07	1188.19	816.049	674.669	297.107	255.494	246.989	Down
ENSRNOG00000057092	Slfn4	114247	3585.11	2.94174	0.499334	5.89133	3.83105e-09	7.92092e-07	915.619	853.102	708.312	9496.61	1246.33	8290.7	Up
ENSRNOG00000006579	Reg3g	24620	38656.9	1.37451	0.234343	5.8654	4.48064e-09	9.15238e-07	19777.5	19613.4	25166.4	54007.2	56691.3	56685.5	Up
ENSRNOG00000000454	RT1-DOb	365542	145.831	-2.36761	0.405822	-5.83412	5.40758e-09	1.09143e-06	239.931	269.076	225.496	24.3087	78.7544	37.4225	Down
ENSRNOG00000054764	Flt3	140635	222.399	-1.64872	0.28317	-5.82237	5.80198e-09	1.15726e-06	336.08	361.708	314.603	95.8844	124.542	101.575	Down
ENSRNOG00000012208	Itgb7	25713	801.208	-1.63687	0.281489	-5.81506	6.06108e-09	1.19488e-06	1052.34	1371.85	1214.77	289.004	476.19	403.094	Down
ENSRNOG00000046663	Fcgr2a	116591	62.8813	-2.46888	0.425067	-5.80822	6.31405e-09	1.23044e-06	88.2099	91.7504	140.026	14.8553	21.0622	21.3843	Down
ENSRNOG00000008167	Abhd6	305795	4626.78	2.01004	0.346214	5.80578	6.40655e-09	1.23428e-06	1400.77	2158.78	1961.27	11295.5	4594.31	6350.07	Up
ENSRNOG00000014090	Retsat	246298	13680.2	1.95128	0.336927	5.7914	6.98031e-09	1.32971e-06	5752.17	8044.92	3066.93	24620.7	20241.7	20354.7	Up
ENSRNOG00000016043	Aqp4	25293	1878.07	1.3982	0.241937	5.77918	7.50639e-09	1.41404e-06	1173.19	1030.43	895.619	2705.02	2517.39	2946.76	Up
ENSRNOG00000011635	Ces2e	192257	32.4611	-6.45421	1.12672	-5.72834	1.01416e-08	1.86892e-06	49.3976	52.9329	90.0166	1.35048	0	1.06922	Down
ENSRNOG00000001006	Nptx2	288475	36.7485	-2.89756	0.506389	-5.72201	1.05272e-08	1.90036e-06	64.3932	60.8729	69.1036	8.10291	7.32599	10.6922	Down
ENSRNOG00000043203	Krt75	300247	30.6376	6.66807	1.16537	5.72186	1.05364e-08	1.90036e-06	1.7642	0	0	101.286	34.7985	45.9763	Up
ENSRNOG00000010610	Hpgd	79242	8143.06	1.55355	0.274885	5.65162	1.58943e-08	2.83654e-06	3751.57	4254.04	4408.99	15961.4	9293.02	11189.3	Up
ENSRNOG00000012965	Themis2	500561	92.8774	-2.02423	0.358722	-5.6429	1.67207e-08	2.95294e-06	128.786	153.505	165.485	33.7621	45.7875	29.938	Down
ENSRNOG00000039906	Abo3	65270	18.1839	-7.49344	1.33952	-5.59411	2.21754e-08	3.8759e-06	32.6377	56.4618	20.0037	0	0	0	Down
ENSRNOG00000024221	Mettl24	499465	17.4483	-7.43388	1.33568	-5.56561	2.61233e-08	4.51934e-06	49.3976	35.2886	20.0037	0	0	0	Down
ENSRNOG00000016437	Tm4sf4	116467	4057.63	2.19177	0.39415	5.56075	2.68621e-08	4.6002e-06	1033.82	1606.51	1731.23	10917.3	3243.58	5813.32	Up
ENSRNOG00000016219	Vnn1	29142	1071.18	1.62277	0.295078	5.49948	3.80921e-08	6.33151e-06	422.526	484.336	668.305	1848.81	1201.46	1801.63	Up
ENSRNOG00000042496	Cyp4f5	286905	207.791	2.43206	0.443463	5.48424	4.15249e-08	6.83509e-06	52.0439	64.4017	78.1962	556.4	136.447	359.256	Up
ENSRNOG00000004062	C4bpa	24235	13.5312	7.36722	1.34568	5.47473	4.38192e-08	7.14336e-06	0	0	0	28.3602	29.304	23.5227	Up
ENSRNOG00000025160	Tmem56	365924	66.7357	-2.34654	0.429072	-5.46889	4.52865e-08	7.31227e-06	126.14	102.337	106.383	14.8553	16.4835	34.2149	Down
ENSRNOG00000032902	Ybx1-ps3	29206	421.049	-1.60244	0.293507	-5.45963	4.77139e-08	7.63152e-06	447.224	722.534	731.043	194.47	222.527	208.497	Down
ENSRNOG00000024785	Mcpt4	54270	60.3266	-4.00336	0.735398	-5.4438	5.21565e-08	8.26413e-06	68.8037	20.291	251.864	4.05145	7.32599	9.62294	Down
ENSRNOG00000020770	Arl4d	303559	1082.92	1.55346	0.286285	5.42626	5.7548e-08	8.95109e-06	428.7	586.673	635.571	1955.5	1652.93	1238.15	Up
ENSRNOG00000006311	Ccr9	282832	534.426	-1.45604	0.269194	-5.40889	6.3418e-08	9.68639e-06	969.427	705.772	674.669	297.107	291.208	268.373	Down
ENSRNOG00000021334	Lag3	297596	190.694	-1.82377	0.337126	-5.40975	6.31136e-08	9.68639e-06	386.359	214.378	290.963	99.9359	85.1647	67.3606	Down
ENSRNOG00000018454	Apoe	25728	1224.55	-1.65471	0.306438	-5.39981	6.67116e-08	1.00985e-05	1833	1595.05	2149.49	487.525	834.248	448.001	Down
ENSRNOG00000057989	Zp2	81828	49.9599	-7.05747	1.31361	-5.37258	7.76193e-08	1.15435e-05	160.542	134.979	1.81852	1.35048	0	1.06922	Down
ENSRNOG00000019894	Izumo1r	690037	32.2124	-3.13895	0.587638	-5.34164	9.21086e-08	1.35792e-05	62.6291	62.6373	49.0999	1.35048	10.0732	7.48451	Down
ENSRNOG00000029191	LOC685067	685067	208.363	-1.64633	0.30949	-5.31948	1.04063e-07	1.52094e-05	406.648	283.191	257.32	108.039	93.4064	101.575	Down
ENSRNOG00000002659	Ciita	85483	1441.96	-1.47121	0.277516	-5.30137	1.14938e-07	1.65328e-05	1540.15	2351.99	2466.82	665.789	773.808	853.234	Down
ENSRNOG00000033787	Adamtsl5	314626	269.699	2.34058	0.441522	5.30116	1.15069e-07	1.65328e-05	44.9871	62.6373	159.12	634.728	336.08	380.641	Up
ENSRNOG00000009850	St3gal4	363040	2089.24	1.83634	0.347254	5.28818	1.23537e-07	1.76003e-05	728.614	820.46	1192.95	4439.04	1845.23	3509.17	Up
ENSRNOG00000000456	Psmb8	24968	2630.13	1.23142	0.233155	5.28154	1.281e-07	1.80983e-05	1690.98	1519.17	1503	4132.48	3418.49	3516.65	Up
ENSRNOG00000059303	LOC102552318	102552318	38.5196	2.77846	0.526638	5.27585	1.32142e-07	1.85152e-05	5.2926	9.70437	14.5481	49.9679	90.6592	60.9453	Up
ENSRNOG00000000969	Cyp3a18	252931	428.997	-2.01246	0.382256	-5.26468	1.40434e-07	1.95157e-05	306.971	897.213	858.34	185.016	163.919	162.521	Down
ENSRNOG00000002031	Naa11	289482	25.4963	-5.54187	1.05474	-5.25423	1.48646e-07	2.0489e-05	16.7599	45.8752	87.2888	0	0.915749	2.13843	Down
ENSRNOG00000002188	Hpse	64537	167.904	-1.95872	0.376266	-5.20567	1.93297e-07	2.62172e-05	237.285	301.718	263.685	43.2155	108.058	53.4608	Down
ENSRNOG00000019728	Itgam	25021	427.61	-1.60014	0.30814	-5.19288	2.07067e-07	2.7862e-05	566.308	692.539	671.942	145.852	284.798	204.22	Down
ENSRNOG00000023657	Gprin3	502784	445.125	2.13774	0.412998	5.17614	2.26524e-07	3.00038e-05	110.262	232.023	151.846	1222.19	480.768	473.662	Up
ENSRNOG00000016069	Cd3e	315609	450.17	-1.31368	0.254006	-5.17185	2.31789e-07	3.02289e-05	676.57	658.133	591.927	244.438	289.377	240.573	Down
ENSRNOG00000042721	Gimd1	362042	470.928	1.68322	0.325392	5.17291	2.30477e-07	3.02289e-05	250.516	269.958	150.028	943.989	633.699	577.376	Up
ENSRNOG00000020563	Cma1	25627	93.939	-2.53898	0.492677	-5.15345	2.55742e-07	3.28473e-05	198.472	58.2262	224.587	22.9582	34.7985	24.592	Down
ENSRNOG00000007799	Fam151a	313430	2080.5	2.29739	0.449033	5.11632	3.11558e-07	3.97155e-05	251.398	1146	712.858	3199.3	4944.13	2229.31	Up
ENSRNOG00000031443	Havcr2	363578	115.841	-2.07505	0.405764	-5.11394	3.15501e-07	3.9918e-05	246.988	163.21	152.755	24.3087	65.0182	42.7686	Down
ENSRNOG00000052219	Gm2a	282838	2069.17	-1.41265	0.276883	-5.102	3.36089e-07	4.22079e-05	3667.77	2786.04	2572.29	953.442	1417.58	1017.89	Down
ENSRNOG00000000386	Pbld1	171564	932.642	1.45286	0.284918	5.09924	3.41018e-07	4.25119e-05	389.888	488.747	618.295	1674.6	1228.94	1195.38	Up
ENSRNOG00000029340	Btnl8	406160	784.808	1.88966	0.370732	5.0971	3.44899e-07	4.26819e-05	153.485	394.35	452.811	1427.46	1032.97	1247.77	Up
ENSRNOG00000001746	Ncbp2	689116	64.664	3.38785	0.665334	5.09195	3.54396e-07	4.30185e-05	12.3494	10.5866	10.9111	140.45	198.718	14.969	Up
ENSRNOG00000046261	Acp5	25732	1548.88	-1.6828	0.330497	-5.09174	3.548e-07	4.30185e-05	2134.68	2534.6	2418.63	436.207	1080.58	688.575	Down
ENSRNOG00000029662	Wdfy4	498582	605.946	-1.53568	0.302258	-5.08071	3.76036e-07	4.5215e-05	901.505	943.088	860.158	230.933	435.897	264.096	Down
ENSRNOG00000002540	Rhoh	305341	121.236	-1.58354	0.313903	-5.04467	4.54296e-07	5.38611e-05	189.651	183.501	172.759	54.0194	68.6812	58.8069	Down
ENSRNOG00000021924	Cyp2c22	171518	18.8994	-6.56981	1.30425	-5.03724	4.72287e-07	5.56053e-05	41.4587	40.5819	30.0055	1.35048	0	0	Down
ENSRNOG00000009705	Lck	313050	1001.87	-1.18839	0.236066	-5.03414	4.79995e-07	5.6123e-05	1529.56	1378.02	1270.23	627.975	609.889	595.553	Down
ENSRNOG00000027332	Gemin6	362688	193.374	-1.68269	0.335259	-5.01907	5.1923e-07	5.98845e-05	374.01	201.145	310.057	75.6272	98.9009	100.506	Down
ENSRNOG00000010802	Ube3d	315863	29.1816	-2.75344	0.549417	-5.01157	5.39884e-07	6.18459e-05	42.3408	51.1685	59.1018	6.75242	8.24174	7.48451	Down
ENSRNOG00000000457	Tap1	24811	2860.77	-1.25714	0.252482	-4.97913	6.3872e-07	7.23307e-05	3352.86	4786.02	3962.55	1678.65	1521.98	1862.57	Down
ENSRNOG00000017606	P2rx1	25505	249.685	-1.55584	0.312496	-4.97876	6.39943e-07	7.23307e-05	303.442	415.523	399.164	132.348	155.677	91.9525	Down
ENSRNOG00000019441	Hsd3b2	29632	12.2354	7.23435	1.45372	4.97645	6.47621e-07	7.27136e-05	0	0	0	9.45339	52.1977	11.7614	Up
ENSRNOG00000029778	Maob	25750	1346.74	1.47196	0.296565	4.96336	6.92852e-07	7.72804e-05	583.068	948.382	609.203	2465.99	1672.16	1801.63	Up
ENSRNOG00000038740	Gimap7	500113	449.921	-1.43358	0.289212	-4.95683	7.16532e-07	7.93992e-05	866.222	560.207	543.736	236.335	235.348	257.681	Down
ENSRNOG00000022268	Pnpla3	362972	33.0359	2.73833	0.553962	4.94318	7.6857e-07	8.46126e-05	11.4673	7.05772	7.27406	51.3184	36.63	84.468	Up
ENSRNOG00000004678	Itln1	498284	10274.1	-2.44906	0.496137	-4.93625	7.96386e-07	8.71092e-05	14891.6	19662.8	17549.6	719.808	2942.3	5878.55	Down
ENSRNOG00000007454	Aloxe3	287424	38.6164	2.63183	0.533833	4.93007	8.22022e-07	8.93369e-05	3.5284	14.9977	13.6389	79.6786	63.1867	56.6684	Up
ENSRNOG00000002164	Nmu	63887	173.766	1.39106	0.282431	4.92531	8.42279e-07	9.09554e-05	102.324	88.2215	97.2906	249.84	260.073	244.85	Up
ENSRNOG00000026702	Jaml	315610	1058.51	-1.18955	0.241663	-4.92233	8.55218e-07	9.17681e-05	1602.77	1495.36	1317.51	623.924	710.621	600.899	Down
ENSRNOG00000010291	Slc46a1	303333	190.189	2.36276	0.480565	4.91662	8.80508e-07	9.38876e-05	20.2883	119.099	46.3722	293.055	367.215	295.103	Up
ENSRNOG00000022242	Cxcl9	246759	109.662	-2.51556	0.51181	-4.91503	8.87669e-07	9.40597e-05	362.543	90.8682	106.383	35.1126	25.641	37.4225	Down
ENSRNOG00000006131	Mettl2b	363687	102.752	-1.67721	0.342341	-4.89924	9.62059e-07	0.000100684	137.607	150.859	181.852	39.1641	56.7765	50.2531	Down
ENSRNOG00000053179	LOC691277	691277	254.334	-1.82069	0.371599	-4.89961	9.60251e-07	0.000100684	486.919	386.41	314.603	156.656	59.5237	121.891	Down
ENSRNOG00000011054	Laptm5	89783	1390.43	-1.37903	0.281964	-4.89079	1.0043e-06	0.00010446	2197.31	2041.45	1788.51	561.802	989.009	764.489	Down
ENSRNOG00000001224	Itgb2	309684	347.67	-1.79209	0.366835	-4.88527	1.03285e-06	0.000106774	561.897	592.849	465.54	82.3796	239.011	144.344	Down
ENSRNOG00000038957	RGD1305184	307412	28.1317	-3.83522	0.788811	-4.86203	1.16191e-06	0.000119388	104.97	34.4064	18.1852	4.05145	1.8315	5.34608	Down
ENSRNOG00000049925	Cd79al	681236	31.3182	-4.4656	0.919822	-4.85486	1.20474e-06	0.000123043	103.206	7.05772	70.0129	0	5.4945	2.13843	Down
ENSRNOG00000003104	Trpv2	29465	312.265	-1.45704	0.301031	-4.84016	1.29734e-06	0.000131708	385.477	512.567	476.451	130.997	215.201	152.898	Down
ENSRNOG00000007545	Angptl4	362850	419.119	1.51467	0.313598	4.82999	1.3654e-06	0.000137792	171.127	200.263	280.961	521.287	808.607	532.469	Up
ENSRNOG00000003400	Fmo4	246247	1115.43	1.5854	0.329369	4.81346	1.48343e-06	0.000148601	459.574	634.313	578.288	2505.15	1196.88	1318.34	Up
ENSRNOG00000017775	Slc5a1	25552	12222.9	1.93207	0.401464	4.81257	1.49004e-06	0.000148601	2172.61	6651.02	6403.9	27608	15042.1	15459.8	Up
ENSRNOG00000011330	Ces2a	246252	532.33	-1.5904	0.330827	-4.80735	1.52941e-06	0.000151636	602.474	1154.82	641.027	240.386	329.67	225.604	Down
ENSRNOG00000006767	Cst7	296257	275.231	-1.43957	0.299779	-4.8021	1.57012e-06	0.000153872	512.5	333.477	360.975	140.45	170.329	133.652	Down
ENSRNOG00000057058	Cd300a	501736	137.614	-1.72521	0.359548	-4.79829	1.60025e-06	0.000155923	185.241	196.734	252.774	55.3699	90.6592	44.9071	Down
ENSRNOG00000008369	Gimap4	286938	494.507	-1.40935	0.293854	-4.7961	1.61782e-06	0.000156734	920.03	706.655	528.279	299.808	241.758	270.512	Down
ENSRNOG00000050848	Dtx1	687424	333.967	-1.62558	0.339415	-4.78936	1.67316e-06	0.000161174	470.159	595.495	449.173	106.688	239.011	143.275	Down
ENSRNOG00000022598	Trerf1	316219	192.464	-1.34944	0.282864	-4.77063	1.83653e-06	0.000175913	295.503	277.016	256.411	120.193	106.227	99.437	Down
ENSRNOG00000016535	Ccl22	117551	76.4377	-2.129	0.446985	-4.76301	1.90723e-06	0.000181658	181.712	98.8081	93.6536	16.2058	39.3772	28.8688	Down
ENSRNOG00000010326	Col20a1	311716	118.43	1.77596	0.373003	4.76125	1.92395e-06	0.000182227	41.4587	66.1662	52.737	245.788	180.403	124.029	Up
ENSRNOG00000017980	Itgal	308995	840.711	-1.30171	0.273601	-4.7577	1.95809e-06	0.00018443	1028.53	1404.49	1156.58	411.898	597.984	444.794	Down
ENSRNOG00000049238	LOC102552659	102552659	573.013	2.23242	0.470505	4.74473	2.08785e-06	0.000195566	399.591	89.986	113.657	753.571	813.185	1268.09	Up
ENSRNOG00000001728	Fam43a	288031	331.964	2.22965	0.471127	4.7326	2.21667e-06	0.000206492	97.0309	123.51	129.115	1088.49	275.641	277.996	Up
ENSRNOG00000009291	Dnase1l3	116687	874.87	-1.28338	0.271512	-4.72679	2.28098e-06	0.000211321	1324.03	1223.63	1172.03	637.429	501.831	390.264	Down
ENSRNOG00000050854	Clcn2	29232	748.752	1.46998	0.311648	4.71681	2.39573e-06	0.000218372	478.098	440.226	272.777	1369.39	842.489	1089.53	Up
ENSRNOG00000019383	Tef	29362	652.779	1.9547	0.415023	4.70986	2.47885e-06	0.00022474	273.451	265.547	263.685	1878.52	500.915	734.551	Up
ENSRNOG00000007573	Hoxb9	287647	28.9151	-4.03961	0.858644	-4.70464	2.54313e-06	0.000229342	19.4062	20.291	123.659	5.40194	3.663	1.06922	Down
ENSRNOG00000000394	Srgn	56782	1005.59	-1.40967	0.299938	-4.69987	2.60322e-06	0.000233518	1505.74	1087.77	1791.24	410.547	669.413	568.823	Down
ENSRNOG00000048841	Btnl7	406159	301.644	1.87554	0.399521	4.69447	2.67294e-06	0.00023851	58.2186	204.674	124.568	550.998	395.604	475.801	Up
ENSRNOG00000059765	Asic1	79123	23.2179	2.76289	0.589837	4.68416	2.81112e-06	0.000249527	4.4105	6.17551	7.27406	48.6175	37.5457	35.2841	Up
ENSRNOG00000008005	Akna	362530	914.008	-1.28681	0.275149	-4.67677	2.91422e-06	0.000255998	1055.87	1456.54	1378.44	444.31	653.845	495.047	Down
ENSRNOG00000046031	LOC103689996	103689996	893.969	-1.30429	0.278954	-4.67566	2.93007e-06	0.000256064	918.265	1471.54	1428.44	465.917	518.314	561.338	Down
ENSRNOG00000010319	Lcp1	306071	2583.25	-1.24093	0.265639	-4.6715	2.99003e-06	0.000259964	4628.38	3440.64	2822.34	1534.15	1543.95	1530.05	Down
ENSRNOG00000007387	Per1	287422	725.956	-1.3007	0.278793	-4.66546	3.07927e-06	0.000266357	829.173	1091.3	1176.58	517.236	360.805	380.641	Down
ENSRNOG00000015994	Cd3d	25710	192.538	-1.49502	0.321252	-4.65374	3.25964e-06	0.000280528	340.49	277.898	233.679	125.595	101.648	75.9143	Down
ENSRNOG00000054008	Scamp5	65171	346.959	1.46031	0.314046	4.64998	3.3197e-06	0.000284253	127.904	179.972	247.318	449.711	586.08	490.77	Up
ENSRNOG00000006384	Ddx58	297989	469.594	1.69742	0.365346	4.64606	3.3833e-06	0.000288244	117.319	292.013	254.592	738.715	521.061	893.864	Up
ENSRNOG00000008416	Gimap5	246774	438.64	-1.16648	0.251638	-4.63556	3.55971e-06	0.000301757	635.994	584.027	600.11	302.509	260.073	249.127	Down
ENSRNOG00000015397	Cpne7	361433	158.647	-2.20972	0.47798	-4.62304	3.78158e-06	0.00031897	449.871	235.552	97.2906	60.7718	67.7655	40.6302	Down
ENSRNOG00000003207	Fmnl1	287746	572.891	-1.22991	0.266408	-4.61663	3.90015e-06	0.000327342	825.645	866.336	718.314	340.322	406.593	280.134	Down
ENSRNOG00000002378	Bpnt1	64473	3001.3	1.01951	0.221748	4.5976	4.2739e-06	0.000356944	2013.83	1980.57	1954	4217.56	3846.15	3995.66	Up
ENSRNOG00000007178	Cd8a	24930	762.777	-1.32535	0.288729	-4.59028	4.42644e-06	0.0003665	1198.77	1266.86	804.693	509.133	353.479	443.724	Down
ENSRNOG00000009597	Cyp4a1	50549	35.9084	3.72139	0.810753	4.59004	4.43156e-06	0.0003665	1.7642	10.5866	2.72777	153.955	22.8937	23.5227	Up
ENSRNOG00000048685	Olr1364	405150	44.7267	8.12346	1.77273	4.58245	4.59561e-06	0.000376396	0.882099	0	0	202.573	14.652	50.2531	Up
ENSRNOG00000004731	Ano3	311287	51.2646	3.33587	0.729256	4.57434	4.77714e-06	0.000385674	2.6463	16.7621	8.18332	210.676	32.967	36.3533	Up
ENSRNOG00000006319	Cxcr6	100124593	265.882	-1.46959	0.322201	-4.5611	5.08865e-06	0.000408877	517.792	308.775	344.609	176.914	119.963	127.237	Down
ENSRNOG00000025581	Vwa2	307988	59.518	2.35174	0.516121	4.55656	5.1999e-06	0.000415845	37.0482	10.5866	10.9111	82.3796	132.784	83.3988	Up
ENSRNOG00000042230	RGD1307182	316207	33.0674	-2.31245	0.508478	-4.54779	5.42112e-06	0.0004315	61.747	51.1685	51.8277	13.5048	7.32599	12.8306	Down
ENSRNOG00000007457	Serping1	295703	461.29	-1.42436	0.313641	-4.54138	5.58874e-06	0.000442764	721.557	689.01	607.384	158.007	328.754	263.027	Down
ENSRNOG00000018198	Dapk1	306722	469.609	-1.20697	0.26629	-4.53255	5.82754e-06	0.000457872	598.945	657.251	710.131	287.653	330.586	233.089	Down
ENSRNOG00000049911	LOC102556347	102556347	528.924	-1.78934	0.394794	-4.53234	5.83346e-06	0.000457872	687.155	510.803	1263.87	166.11	189.56	356.049	Down
ENSRNOG00000008146	Tox2	311615	52.7847	-1.94988	0.430503	-4.52931	5.91766e-06	0.000462341	73.2142	88.2215	90.9258	13.5048	28.3882	22.4535	Down
ENSRNOG00000000459	Psmb9	24967	4261.09	-1.09174	0.241263	-4.5251	6.03656e-06	0.000469467	6460.5	6193.15	4748.15	2669.91	2717.03	2777.82	Down
ENSRNOG00000014171	Tnfsf13	287437	333.276	-1.27212	0.28204	-4.51041	6.47013e-06	0.000500888	510.735	536.387	367.34	185.016	215.201	184.974	Down
ENSRNOG00000004839	B4galnt1	64828	279.261	-1.57527	0.349845	-4.50277	6.70724e-06	0.000516885	365.189	426.11	464.631	98.5854	215.201	105.852	Down
ENSRNOG00000000187	Csf2rb	171081	575.45	-1.58093	0.354052	-4.46526	7.99726e-06	0.000610746	641.286	967.79	980.18	170.161	424.908	268.373	Down
ENSRNOG00000025384	Slc2a10	366251	193.453	1.28516	0.288791	4.45013	8.58194e-06	0.000649545	115.555	119.981	101.837	310.612	232.6	280.134	Up
ENSRNOG00000061237	Dio1	25430	126.341	1.59803	0.359399	4.44639	8.73236e-06	0.000657993	66.1574	67.0484	54.5555	270.097	141.941	158.244	Up
ENSRNOG00000000596	Fyn	25150	309.101	-1.39011	0.313108	-4.4397	9.0083e-06	0.000674578	475.452	462.281	405.529	153.955	234.432	122.96	Down
ENSRNOG00000046912	Nr1d2	259241	1075.25	1.83151	0.412583	4.43914	9.03203e-06	0.000674578	712.736	359.062	342.79	2800.91	987.178	1248.84	Up
ENSRNOG00000039464	Tmem229a	685756	809.208	1.08981	0.245966	4.43073	9.39155e-06	0.000695303	593.653	473.75	484.635	1037.17	1082.42	1183.62	Up
ENSRNOG00000005589	Dhrs7	299135	539.429	1.56045	0.352602	4.42552	9.62122e-06	0.000709209	276.097	399.644	143.663	776.529	769.229	871.411	Up
ENSRNOG00000012616	Ppt1	29411	1060.67	-1.09004	0.246945	-4.41412	1.01424e-05	0.000742513	1557.79	1427.42	1345.7	591.512	782.966	658.637	Down
ENSRNOG00000056135	Tsc22d3	83514	763.266	-1.177	0.266667	-4.41373	1.01606e-05	0.000742513	1295.8	1023.37	856.521	428.104	499.999	475.801	Down
ENSRNOG00000015179	Tradd	246756	1405.21	1.0898	0.247189	4.40875	1.03967e-05	0.000756505	803.592	857.513	1033.83	2087.85	1963.37	1685.08	Up
ENSRNOG00000020309	Gfra3	84422	101.516	-1.43071	0.32556	-4.39462	1.10965e-05	0.000803974	149.075	142.919	152.755	48.6175	62.271	53.4608	Down
ENSRNOG00000019477	Zmynd15	287457	217.279	1.62728	0.372109	4.37311	1.22487e-05	0.000883677	92.6204	142.037	83.6517	491.577	243.589	250.196	Up
ENSRNOG00000018446	Prap1	60574	1852.51	1.8917	0.432835	4.37049	1.23969e-05	0.000890578	318.438	1052.48	988.364	4086.57	1588.83	3080.41	Up
ENSRNOG00000009073	Tnni1	29388	33.5169	2.69254	0.616801	4.36534	1.26926e-05	0.000907974	4.4105	4.41108	18.1852	51.3184	39.3772	83.3988	Up
ENSRNOG00000013222	Cd207	502852	12.2944	-5.94886	1.37067	-4.3401	1.42418e-05	0.00101027	37.0482	18.5265	17.2759	0	0.915749	0	Down
ENSRNOG00000013215	Dctd	290741	96.2499	-1.425	0.32917	-4.32909	1.49728e-05	0.00105771	130.551	137.626	152.755	48.6175	51.282	56.6684	Down
ENSRNOG00000046639	Itgae	83577	980.516	-1.23741	0.285943	-4.32747	1.50835e-05	0.0010611	1433.41	1590.63	1105.66	744.117	466.116	543.161	Down
ENSRNOG00000030118	Msn	81521	1471.2	-1.07079	0.247553	-4.3255	1.52187e-05	0.0010618	2225.54	1977.04	1778.51	814.342	1057.69	974.055	Down
ENSRNOG00000015623	Guca1b	316218	24.6596	2.86837	0.663777	4.32128	1.55129e-05	0.00107789	1.7642	7.05772	9.09258	36.4631	66.8497	26.7304	Up
ENSRNOG00000010698	Car1	310218	46.1005	-3.07153	0.711578	-4.31651	1.58515e-05	0.00108804	136.725	52.9329	56.374	24.3087	0.915749	5.34608	Down
ENSRNOG00000043182	2018-09-06	691335	377.106	-1.18969	0.275572	-4.31715	1.58059e-05	0.00108804	614.823	523.154	435.535	213.377	261.904	213.843	Down
ENSRNOG00000043186	Ppil6	685567	338.936	1.9887	0.460682	4.31686	1.58263e-05	0.00108804	84.6815	161.445	162.757	1018.27	304.945	301.519	Up
ENSRNOG00000001607	Adamts1	79252	258.372	-1.36899	0.317508	-4.31166	1.62032e-05	0.0011077	442.814	289.367	386.435	105.338	177.655	148.621	Down
ENSRNOG00000012557	Lgals5	25475	495.496	1.81869	0.422688	4.30268	1.68742e-05	0.00114894	400.473	133.215	122.75	954.793	749.083	612.66	Up
ENSRNOG00000052977	LOC103690033	103690033	49.5376	-3.31187	0.770119	-4.30046	1.70442e-05	0.00115587	82.0352	7.05772	180.942	8.10291	7.32599	11.7614	Down
ENSRNOG00000005342	Rassf5	54355	384.554	-1.20539	0.280456	-4.29795	1.72385e-05	0.00116044	568.954	554.031	487.362	199.872	293.956	203.151	Down
ENSRNOG00000020505	Map4k1	292763	482.309	-1.2787	0.297523	-4.29782	1.72485e-05	0.00116044	766.544	696.068	587.381	259.293	371.794	212.774	Down
ENSRNOG00000016791	Chka	29194	767.144	1.24113	0.289059	4.29369	1.75731e-05	0.00116837	412.822	367.884	587.381	1304.57	1006.41	923.802	Up
ENSRNOG00000042455	Tlr12	362604	182.427	-1.26033	0.293434	-4.29512	1.746e-05	0.00116837	269.922	258.489	244.59	86.431	121.795	113.337	Down
ENSRNOG00000043044	Cnn2	690976	439.612	-1.17759	0.27484	-4.28463	1.83043e-05	0.00121223	606.002	674.895	548.283	283.602	313.186	211.705	Down
ENSRNOG00000017621	Spns1	361648	1641.15	1.22256	0.286173	4.27211	1.93634e-05	0.00127738	695.976	1009.25	1248.41	2622.64	2078.75	2191.89	Up
ENSRNOG00000008941	Ets1	24356	1606.51	-1.10954	0.259935	-4.26853	1.96762e-05	0.00129298	2162.03	2329.05	2096.75	773.828	1167.58	1109.85	Down
ENSRNOG00000009198	Rab6b	363123	129.945	1.97525	0.462971	4.26648	1.98582e-05	0.00129491	47.6334	59.1084	50.9185	384.888	116.3	120.821	Up
ENSRNOG00000015773	Il21r	308977	203.363	-1.26774	0.297114	-4.26686	1.98248e-05	0.00129491	322.848	264.665	273.687	147.203	101.648	110.129	Down
ENSRNOG00000056996	Cfap65	301521	146.595	1.70337	0.399484	4.26393	2.00865e-05	0.00130478	32.6377	82.9283	90.9258	276.849	181.318	214.912	Up
ENSRNOG00000048456	Rpl8	26962	489.483	2.05665	0.48279	4.25992	2.04501e-05	0.00132333	226.7	169.385	172.759	1164.12	191.392	1012.55	Up
ENSRNOG00000000811	Pkib	24678	112.204	-1.67478	0.394675	-4.24343	2.20129e-05	0.00141366	239.931	115.57	156.392	72.9262	46.7032	41.6994	Down
ENSRNOG00000017249	Zfp366	100360041	87.3772	-1.5431	0.363814	-4.24147	2.22064e-05	0.00142071	110.262	159.681	120.931	37.8136	54.945	40.6302	Down
ENSRNOG00000012356	Slc36a1	155205	928.463	1.6207	0.383133	4.23012	2.33563e-05	0.00148308	193.18	649.311	524.642	1220.84	1552.2	1430.61	Up
ENSRNOG00000032596	RT1-T24-1	361787	84.88	1.58548	0.375247	4.22516	2.38775e-05	0.00151052	35.284	57.344	34.5518	126.946	104.395	150.759	Up
ENSRNOG00000005575	Abi3	303476	402.332	-1.09571	0.259772	-4.21797	2.4651e-05	0.0015479	494.858	555.796	593.746	274.148	271.978	223.466	Down
ENSRNOG00000019430	Coro1a	155151	2025.32	-1.2209	0.290154	-4.20776	2.57912e-05	0.00160759	3577.79	2617.53	2308.61	1264.05	1469.78	914.179	Down
ENSRNOG00000036711	Spn	24796	410.255	-1.05533	0.251662	-4.19344	2.74755e-05	0.0017063	568.072	551.385	542.827	239.036	268.315	291.896	Down
ENSRNOG00000013867	Fgf1	25317	240.909	1.38901	0.332165	4.1817	2.89332e-05	0.00179027	112.909	160.563	126.387	225.531	421.245	398.817	Up
ENSRNOG00000004861	Itga4	311144	248.068	-1.43686	0.344179	-4.17474	2.98328e-05	0.00183922	356.368	472.867	258.229	97.2349	127.289	176.421	Down
ENSRNOG00000008236	Decr1	117543	1495.43	1.06403	0.254985	4.1729	3.00745e-05	0.00184715	1001.18	1066.6	834.699	2401.16	1777.47	1891.44	Up
ENSRNOG00000037850	2018-03-02	171451	1269.78	1.01951	0.244364	4.17211	3.01793e-05	0.00184715	710.09	922.797	883.799	1771.84	1770.14	1559.99	Up
ENSRNOG00000012111	Poli	291526	82.1674	-1.54726	0.371458	-4.16536	3.1086e-05	0.001889	146.428	114.688	106.383	43.2155	51.282	31.0072	Down
ENSRNOG00000049096	Mcpt8l2	408240	45.391	-2.12312	0.51033	-4.16029	3.17847e-05	0.00192456	70.5679	41.4641	109.111	22.9582	16.4835	11.7614	Down
ENSRNOG00000018915	Tagap	308097	130.871	-1.36835	0.329349	-4.15472	3.25689e-05	0.00196503	201.119	224.965	140.026	68.8747	73.2599	76.9835	Down
ENSRNOG00000048561	Hprt1	24465	22.3336	-4.58017	1.10338	-4.15103	3.30988e-05	0.00198992	5.2926	8.82215	114.567	1.35048	1.8315	2.13843	Down
ENSRNOG00000009564	Prr15	312358	2693.14	1.36402	0.328945	4.14665	3.37377e-05	0.00202116	1098.21	1389.49	2033.1	5412.74	3264.65	2960.66	Up
ENSRNOG00000058870	Mroh7	298301	55.2154	1.99817	0.482843	4.13834	3.49824e-05	0.00208102	10.5852	19.4087	36.3703	102.637	97.0694	65.2221	Up
ENSRNOG00000053109	Mrpl53	362388	158.984	4.35053	1.05164	4.1369	3.52024e-05	0.00208679	14.1136	14.1154	16.3666	24.3087	391.025	493.978	Up
ENSRNOG00000047606	Bcl2a1	170929	169.434	-1.45535	0.352024	-4.13424	3.56135e-05	0.0021038	356.368	187.03	201.855	76.9776	90.6592	103.714	Down
ENSRNOG00000004273	Ifitm1	293618	1111.37	-1.03608	0.250995	-4.12791	3.66078e-05	0.00215503	1722.74	1517.41	1242.05	764.374	749.083	672.537	Down
ENSRNOG00000007350	Rac2	366957	995.986	-1.01535	0.246212	-4.12388	3.7255e-05	0.00218554	1509.27	1291.56	1197.49	649.583	727.105	600.899	Down
ENSRNOG00000006367	Slc5a8	500820	1458.96	-1.27821	0.310506	-4.11654	3.8461e-05	0.00224851	2741.56	2179.07	1277.51	823.796	799.449	932.356	Down
ENSRNOG00000052093	Smok2a	292316	12.1101	3.92619	0.954425	4.11368	3.89409e-05	0.00226874	0.882099	2.64665	0.909258	36.4631	14.652	17.1074	Up
ENSRNOG00000016995	Zap70	301348	368.915	-1.07162	0.260682	-4.11082	3.94254e-05	0.0022891	500.15	523.154	476.451	255.242	256.41	202.082	Down
ENSRNOG00000037206	Ccdc77	312677	150.841	1.25685	0.306995	4.09402	4.23949e-05	0.00245311	111.145	77.635	78.1962	209.325	210.622	218.12	Up
ENSRNOG00000025117	Noxo1	302976	346.232	-1.27435	0.312615	-4.07644	4.57314e-05	0.00263718	613.059	487.865	368.25	247.139	206.044	155.036	Down
ENSRNOG00000048771	Igsf7	287813	32.1911	-3.178	0.781011	-4.06909	4.71981e-05	0.00270337	115.555	47.6396	10.9111	2.70097	4.57875	11.7614	Down
ENSRNOG00000001379	Cyp3a62	170509	4795.97	1.78129	0.437846	4.0683	4.7358e-05	0.00270339	1150.26	2560.19	2774.15	11589.9	3026.55	7674.83	Up
ENSRNOG00000005701	Il36g	499744	13.7695	3.21283	0.789958	4.06709	4.7603e-05	0.00270826	0.882099	2.64665	4.54629	24.3087	25.641	24.592	Up
ENSRNOG00000022426	LOC102546864	102546864	39.3059	-1.93768	0.476851	-4.06348	4.83456e-05	0.00274131	58.2186	57.344	71.8314	14.8553	22.8937	10.6922	Down
ENSRNOG00000019536	Smim3	286910	438.193	-1.03764	0.255833	-4.05591	4.99386e-05	0.00282219	628.055	550.502	590.108	253.891	323.26	283.342	Down
ENSRNOG00000004327	Ddc	24311	1629.87	-1.01602	0.251781	-4.03534	5.45233e-05	0.00304632	2350.79	2339.64	1853.98	910.227	1179.49	1145.13	Down
ENSRNOG00000010941	Tifa	310877	797.881	1.98025	0.490614	4.03627	5.43089e-05	0.00304632	295.503	262.9	409.166	2544.31	409.34	866.065	Up
ENSRNOG00000016672	Fam217a	498735	14.483	3.11868	0.773072	4.03414	5.48028e-05	0.00304632	3.5284	1.76443	3.63703	37.8136	21.978	18.1767	Up
ENSRNOG00000020339	Neurl1	309459	436.412	1.11809	0.277076	4.03532	5.45282e-05	0.00304632	231.992	273.487	320.059	715.757	558.607	518.57	Up
ENSRNOG00000006807	Aldob	24190	18285	1.35544	0.33622	4.0314	5.54463e-05	0.00307201	6688.08	12580.4	11559.4	36767	23767.4	18347.7	Up
ENSRNOG00000008588	Batf	299206	69.4027	-1.63985	0.407076	-4.02836	5.61678e-05	0.00310185	135.843	93.5148	86.3795	22.9582	33.8827	43.8378	Down
ENSRNOG00000058193	Slc27a6	291582	167.664	-1.30125	0.32334	-4.02442	5.71167e-05	0.00314402	177.302	277.016	261.866	78.3281	103.48	107.991	Down
ENSRNOG00000013802	Slc25a36l1	364991	1116.62	1.40333	0.349055	4.02038	5.81045e-05	0.00318804	567.19	745.472	524.642	2521.36	1043.04	1298.03	Up
ENSRNOG00000008409	Myo1f	314654	618.619	-1.14962	0.286434	-4.01355	5.98127e-05	0.00327118	935.907	896.331	727.406	306.56	499.083	346.426	Down
ENSRNOG00000040108	Cd36	29184	1271.59	1.3824	0.344851	4.00868	6.10585e-05	0.00332857	520.439	1027.78	566.468	2505.15	1347.07	1662.63	Up
ENSRNOG00000026791	Pgbd5	292098	33.219	-2.00922	0.501573	-4.00583	6.17996e-05	0.00335817	65.2753	46.7574	47.2814	17.5563	12.8205	9.62294	Down
ENSRNOG00000015614	Ppp1r16b	680616	217.789	-1.24107	0.309979	-4.00372	6.23547e-05	0.00336511	261.101	362.591	295.509	102.637	163.003	121.891	Down
ENSRNOG00000039250	RGD1559536	498855	21.9305	3.0462	0.760964	4.00308	6.25227e-05	0.00336511	0	11.4688	2.72777	36.4631	40.293	40.6302	Up
ENSRNOG00000056714	Sla	338477	417.528	-1.13418	0.283222	-4.00457	6.21313e-05	0.00336511	736.553	501.981	482.816	247.139	281.135	255.543	Down
ENSRNOG00000006859	Insig1	64194	5664.14	1.62032	0.405083	3.99997	6.33492e-05	0.00339881	1627.47	3135.39	3577.93	9692.43	3879.11	12072.5	Up
ENSRNOG00000022094	Lacc1	313790	88.7827	-1.47542	0.369505	-3.99298	6.52478e-05	0.00348963	135.843	129.686	126.387	51.3184	59.5237	29.938	Down
ENSRNOG00000045686	Nfs1	84594	203.371	5.43234	1.36113	3.99104	6.57841e-05	0.00350725	4.4105	14.1154	9.09258	517.236	665.75	9.62294	Up
ENSRNOG00000020932	Ms4a10	293739	1191.32	1.61528	0.404861	3.98972	6.61527e-05	0.00351584	282.272	811.638	664.668	2729.33	1251.83	1408.16	Up
ENSRNOG00000004048	Lrrk2	300160	255.826	-1.38668	0.34793	-3.98552	6.73325e-05	0.00356736	486.919	363.473	260.957	99.9359	186.813	136.86	Down
ENSRNOG00000006860	Itk	363577	375.499	-1.02829	0.25828	-3.98132	6.85346e-05	0.00361974	466.631	546.974	498.273	252.541	268.315	220.258	Down
ENSRNOG00000037835	Catip	690437	16.1436	-3.00853	0.756075	-3.97914	6.91643e-05	0.00364165	36.1661	27.3487	22.7315	4.05145	5.4945	1.06922	Down
ENSRNOG00000019179	Ggta1	246766	335.13	-1.14409	0.287685	-3.97689	6.98223e-05	0.00366491	486.919	498.452	400.074	159.357	250	215.982	Down
ENSRNOG00000013771	Clca5	308016	353.346	-1.34568	0.338907	-3.97064	7.16808e-05	0.00372994	327.259	599.907	594.655	156.656	178.571	263.027	Down
ENSRNOG00000037839	P2ry10	317219	145.341	-1.82422	0.459914	-3.96644	7.2955e-05	0.00377098	419.879	142.919	117.294	59.4213	64.1025	68.4298	Down
ENSRNOG00000005620	Lcp2	155918	375.089	-1.15418	0.291725	-3.95641	7.6086e-05	0.00392086	613.941	483.454	456.448	174.213	270.146	252.335	Down
ENSRNOG00000017803	Apbb1ip	307171	164.839	-1.30081	0.328938	-3.95456	7.66743e-05	0.0039392	272.569	204.674	227.315	67.5242	121.795	95.1602	Down
ENSRNOG00000016978	LOC308990	308990	155.124	-1.39757	0.353803	-3.95014	7.81041e-05	0.00399275	256.691	238.198	180.942	55.3699	117.216	82.3296	Down
ENSRNOG00000059140	Myo1g	289785	426.443	-1.06915	0.270728	-3.94917	7.84231e-05	0.00399275	627.173	605.2	501.001	257.943	327.838	239.504	Down
ENSRNOG00000011070	Gnb4	294962	108.845	-1.40338	0.355618	-3.94633	7.93589e-05	0.0040283	176.42	175.561	122.75	43.2155	74.1757	60.9453	Down
ENSRNOG00000007218	Leap2	497901	270.611	1.72399	0.437306	3.94231	8.07021e-05	0.00407209	69.6858	179.972	127.296	673.892	352.563	220.258	Up
ENSRNOG00000020704	Tkfc	361730	6406.27	1.23145	0.312347	3.94257	8.06139e-05	0.00407209	2765.38	4132.3	4582.66	11873.5	8789.36	6294.47	Up
ENSRNOG00000007980	Anxa13	362915	5907.4	1.12881	0.286498	3.94002	8.14737e-05	0.00409883	2467.23	4311.39	4343.53	8979.37	7454.2	7888.67	Up
ENSRNOG00000031058	Was	317371	164.139	-1.19307	0.303252	-3.93424	8.34596e-05	0.00418631	208.175	254.078	223.677	81.0291	116.3	101.575	Down
ENSRNOG00000004409	Sash3	317578	395.192	-1.08229	0.275263	-3.93184	8.42971e-05	0.00421585	599.828	514.332	497.364	206.624	304.945	248.058	Down
ENSRNOG00000051621	Catsperz	100362120	36.8842	1.87361	0.476893	3.92878	8.53788e-05	0.00425739	14.1136	15.8799	17.2759	79.6786	49.4505	44.9071	Up
ENSRNOG00000018644	Slc6a7	117100	85.4558	1.98433	0.506236	3.91978	8.86293e-05	0.00440651	23.8167	52.0507	27.2777	237.685	109.89	62.0145	Up
ENSRNOG00000024569	Gimap9	493865	311.726	-1.20539	0.307919	-3.91463	9.05416e-05	0.00447534	589.242	358.179	357.338	187.717	207.875	170.005	Down
ENSRNOG00000047303	Med18	682988	141.641	-1.24277	0.317422	-3.91519	9.0332e-05	0.00447534	226.7	204.674	166.394	70.2252	82.4174	99.437	Down
ENSRNOG00000028993	LOC102555453	102555453	1048.82	1.30368	0.333891	3.9045	9.44194e-05	0.00462655	493.976	917.504	402.801	1474.73	1713.37	1290.54	Up
ENSRNOG00000012509	Il17f	301291	10.7521	-4.84495	1.24219	-3.90032	9.60654e-05	0.00469052	21.1704	20.291	20.9129	0	0	2.13843	Down
ENSRNOG00000042884	Hsd3b1	360348	17.6088	2.58515	0.662895	3.89978	9.62782e-05	0.00469052	3.5284	6.17551	5.45555	20.2573	33.8827	36.3533	Up
ENSRNOG00000023386	LOC103690018	103690018	40.5392	-2.78747	0.717007	-3.88765	0.00010122	0.00491713	121.73	79.3994	11.8204	5.40194	17.3992	7.48451	Down
ENSRNOG00000006557	Cyfip2	303073	562.63	-1.17215	0.301609	-3.88633	0.000101772	0.00492984	755.959	903.389	680.125	232.283	421.245	382.779	Down
ENSRNOG00000004322	Sh3kbp1	84357	241.715	-1.41865	0.365304	-3.88349	0.000102969	0.00497362	361.661	401.408	293.69	66.1738	164.835	162.521	Down
ENSRNOG00000000816	Ppp1r18	361790	405.546	-1.14302	0.294389	-3.88271	0.000103301	0.00497546	559.251	584.027	532.825	197.171	339.743	220.258	Down
ENSRNOG00000048016	Mff	301563	110.056	2.22629	0.574065	3.87811	0.000105272	0.00505603	54.6902	33.5242	28.187	145.852	355.311	42.7686	Up
ENSRNOG00000046700	Mettl27	688407	274.495	1.06692	0.275224	3.87653	0.000105955	0.00507445	164.07	172.032	196.4	336.271	434.981	343.218	Up
ENSRNOG00000021285	Celsr1	300128	101.367	-1.62357	0.419178	-3.87321	0.00010741	0.00512968	96.1488	169.385	194.581	27.0097	62.271	58.8069	Down
ENSRNOG00000025551	Rgs22	500853	31.9474	-2.12468	0.548722	-3.87206	0.000107919	0.00513949	29.9914	59.1084	66.3758	16.2058	8.24174	11.7614	Down
ENSRNOG00000021411	LOC689766	689766	43.2458	1.88223	0.486316	3.87038	0.000108666	0.00516058	14.1136	26.4665	14.5481	93.1835	44.8717	66.2914	Up
ENSRNOG00000017672	Akr1c14	191574	10240.7	1.14602	0.296269	3.86816	0.000109657	0.00519311	6040.62	7127.42	5954.73	19973.7	10870.9	11477	Up
ENSRNOG00000023881	Skap1	286975	72.812	-1.53393	0.397099	-3.86283	0.000112082	0.00529314	112.027	139.39	73.6499	32.4116	43.0402	36.3533	Down
ENSRNOG00000018106	Neu3	117185	77.2562	-1.58001	0.40913	-3.86188	0.000112517	0.00529893	89.092	149.094	110.02	22.9582	48.5347	43.8378	Down
ENSRNOG00000047967	Arhgef19	362648	467.594	1.28132	0.33195	3.85999	0.000113393	0.00532537	168.481	265.547	383.707	763.024	653.845	570.961	Up
ENSRNOG00000026605	Ifi27l2b	299269	6090.52	1.20179	0.311433	3.85891	0.000113894	0.00533414	4122.05	3864.1	3086.02	10938.9	5204.2	9327.84	Up
ENSRNOG00000002599	Grap	363616	151.228	-1.18042	0.306046	-3.85701	0.000114784	0.005361	226.7	218.789	184.579	85.0805	109.89	82.3296	Down
ENSRNOG00000005268	Gnat3	286924	210.864	1.75069	0.454044	3.85578	0.000115362	0.00537321	88.2099	104.984	96.3814	394.342	104.395	476.87	Up
ENSRNOG00000011718	C1rl	408246	47.3897	-1.60419	0.416365	-3.85284	0.000116757	0.00542326	61.747	74.9883	77.2869	21.6078	21.978	26.7304	Down
ENSRNOG00000020315	Taf13	310784	750.855	1.25937	0.327008	3.85119	0.000117546	0.00544502	665.103	350.24	311.876	1114.15	936.812	1126.95	Up
ENSRNOG00000011931	Smarca2	361745	431.057	-1.04351	0.271629	-3.84167	0.0001222	0.00564518	579.539	621.08	541.918	221.48	331.501	290.827	Down
ENSRNOG00000004666	Prr5l	362171	62.9237	-1.46878	0.383254	-3.8324	0.000126898	0.0058461	90.8562	102.337	84.561	29.7107	41.2087	28.8688	Down
ENSRNOG00000014465	LOC100365773	100365773	8.75534	-5.44769	1.42191	-3.83125	0.000127495	0.0058461	23.8167	17.6443	10.0018	0	0	1.06922	Down
ENSRNOG00000027702	LOC289035	289035	31.6638	2.24064	0.585376	3.82768	0.000129354	0.00591125	3.5284	14.9977	14.5481	72.9262	34.7985	49.1839	Up
ENSRNOG00000013791	Enpp3	54410	230.013	1.44086	0.376704	3.82491	0.000130822	0.00596223	129.669	169.385	72.7406	234.984	451.464	321.834	Up
ENSRNOG00000005464	Lgalsl	360983	723.63	1.05379	0.275561	3.82417	0.000131212	0.00596398	473.687	477.279	460.085	1092.54	706.958	1131.23	Up
ENSRNOG00000004192	Arhgap30	498282	894.536	-1.02434	0.268052	-3.82142	0.000132683	0.00599869	1197.89	1299.5	1102.02	465.917	729.852	572.03	Down
ENSRNOG00000053769	Soat2	266770	3465.87	1.21381	0.317601	3.82182	0.000132472	0.00599869	1246.41	2351.1	2666.85	5771.97	4409.33	4349.57	Up
ENSRNOG00000048450	Cyp4f37	691312	151.009	1.71931	0.450079	3.82001	0.000133446	0.00601713	24.6988	95.2793	90.9258	306.56	182.234	206.359	Up
ENSRNOG00000031004	Cyp2j4	65210	1554.16	1.47439	0.386612	3.81362	0.000136948	0.00615868	497.504	1052.48	917.441	2929.2	1141.94	2786.38	Up
ENSRNOG00000018217	Syt5	54309	106.127	1.90161	0.498974	3.81104	0.000138383	0.00620522	25.5809	44.1108	64.5573	228.232	60.4395	213.843	Up
ENSRNOG00000019854	Napsa	60575	1517.99	1.68825	0.443058	3.81045	0.000138715	0.00620522	575.129	437.579	1143.85	3904.25	1117.21	1929.93	Up
ENSRNOG00000018247	Dhx58	303538	379.655	1.53645	0.40332	3.8095	0.000139246	0.00621256	134.079	255.842	193.672	733.313	256.41	704.613	Up
ENSRNOG00000050183	RT1-CE1	309603	5.1984	5.981	1.57141	3.80614	0.000141151	0.00628102	0	0	0	14.8553	10.989	5.34608	Up
ENSRNOG00000017749	Nkg7	171062	189.924	-1.23521	0.325819	-3.79109	0.000149989	0.00665682	259.337	269.076	270.05	158.007	81.5017	101.575	Down
ENSRNOG00000001608	Nxpe3	681096	53.1012	-1.62417	0.42876	-3.78805	0.000151833	0.00671945	91.7383	80.2816	69.1036	21.6078	36.63	19.2459	Down
ENSRNOG00000021685	Cdk5r1	116671	22.7621	-2.29817	0.606837	-3.78712	0.000152404	0.00671945	32.6377	47.6396	33.6425	5.40194	11.9047	5.34608	Down
ENSRNOG00000024382	Fcgr3a	304966	48.5986	-1.72312	0.45503	-3.78682	0.000152589	0.00671945	104.97	65.2839	53.6462	22.9582	26.5567	18.1767	Down
ENSRNOG00000020699	Cd37	29185	399.31	-1.12571	0.297656	-3.78193	0.000155616	0.00681735	626.291	497.57	519.186	271.447	304.945	176.421	Down
ENSRNOG00000028598	Edar	365581	77.0122	1.33385	0.352678	3.78207	0.000155529	0.00681735	39.6945	44.993	46.3722	122.894	91.5749	116.544	Up
ENSRNOG00000025584	Agap2	65218	279.07	-1.03127	0.274238	-3.76048	0.000169589	0.00738607	366.071	374.942	383.707	179.614	216.117	153.967	Down
ENSRNOG00000031824	Slc44a2	363024	549.236	-1.00846	0.268207	-3.76001	0.000169905	0.00738607	803.592	738.414	660.121	316.013	446.886	330.388	Down
ENSRNOG00000002122	Lrrc8c	289443	219.453	-1.30321	0.346875	-3.75699	0.000171972	0.00745683	318.438	330.831	289.144	71.5757	173.077	133.652	Down
ENSRNOG00000017874	Cd53	24251	531.428	-1.19446	0.318044	-3.75564	0.000172898	0.00747258	1040.88	675.777	501.91	349.776	286.63	333.595	Down
ENSRNOG00000019768	Ncoa4	619385	4359.5	1.26099	0.3368	3.74402	0.0001811	0.0077928	1898.28	2904.25	2897.81	8644.45	3687.72	6124.47	Up
ENSRNOG00000000809	Atat1	361789	656.638	1.15295	0.308201	3.74092	0.00018335	0.00786965	385.477	462.281	373.705	1281.61	735.347	701.405	Up
ENSRNOG00000011947	Tifab	364674	345.697	-1.38945	0.371524	-3.73987	0.000184116	0.0078826	461.338	554.031	487.362	103.987	304.945	162.521	Down
ENSRNOG00000006620	Xcr1	301086	131.065	-1.49805	0.400659	-3.73897	0.000184777	0.00789094	297.267	175.561	108.202	60.7718	75.0914	69.499	Down
ENSRNOG00000011446	Vill	301057	170.715	1.17589	0.314691	3.73666	0.00018648	0.00792376	100.559	103.219	110.02	310.612	204.212	195.666	Up
ENSRNOG00000017429	Lat	81511	570.837	-1.06283	0.284419	-3.73683	0.000186355	0.00792376	912.973	799.287	603.747	411.898	402.014	295.103	Down
ENSRNOG00000007830	Apold1	444983	72.0208	-1.5477	0.415045	-3.729	0.000192244	0.00814826	132.315	77.635	112.748	28.3602	52.1977	28.8688	Down
ENSRNOG00000012083	St6galnac2	303692	141.074	1.25121	0.336076	3.723	0.000196866	0.00826157	103.206	88.2215	59.1018	182.315	237.179	176.421	Up
ENSRNOG00000054031	LOC102549726	102549726	621.18	1.28782	0.345854	3.72359	0.000196407	0.00826157	276.097	363.473	442.809	1330.23	641.94	672.537	Up
ENSRNOG00000025297	Gpr171	688737	262.343	-1.20255	0.323748	-3.71445	0.000203645	0.00852495	514.264	301.718	280.961	175.563	152.93	148.621	Down
ENSRNOG00000049827	Arl14	103690167	320.366	1.26865	0.341768	3.71203	0.000205601	0.00858563	131.433	208.203	223.677	621.223	319.597	418.063	Up
ENSRNOG00000016643	Lpcat2	100359680	114.483	-1.22134	0.329596	-3.70555	0.000210931	0.00872227	176.42	167.621	137.298	58.0709	83.3332	64.1529	Down
ENSRNOG00000018414	Csf1r	307403	1392.1	-1.19939	0.323628	-3.70609	0.00021048	0.00872227	1534.85	2193.19	2092.2	553.699	1202.38	776.25	Down
ENSRNOG00000039048	Cd200r1	64357	245.914	-1.20703	0.325923	-3.70342	0.000212714	0.00875329	453.399	329.949	245.5	172.862	120.879	152.898	Down
ENSRNOG00000022957	Ctxn3	100188934	114.473	-1.31179	0.354775	-3.69753	0.000217704	0.00893297	217.879	154.388	117.294	68.8747	69.5969	58.8069	Down
ENSRNOG00000006010	Slc6a20	113918	1942.74	1.33998	0.363187	3.68951	0.00022469	0.00915719	599.828	1363.91	1336.61	3674.67	1847.98	2833.42	Up
ENSRNOG00000024947	Fabp2	25598	27164.1	1.61111	0.437214	3.68494	0.000228758	0.00930062	5921.53	17167.9	17105	66171.1	21809.5	34809.4	Up
ENSRNOG00000016225	Fgd3	361223	377.547	-1.00487	0.273094	-3.67959	0.000233607	0.00947504	433.111	554.031	525.551	216.078	294.871	241.643	Down
ENSRNOG00000023122	Apol11a	300060	331.832	-1.72243	0.468933	-3.67309	0.000239634	0.00962387	242.577	996.021	289.144	158.007	118.132	187.113	Down
ENSRNOG00000036951	Slc2a7	100362644	56.2415	6.97773	1.89938	3.67369	0.000239072	0.00962387	0	2.64665	0	217.428	109.89	7.48451	Up
ENSRNOG00000042220	Vsx1	689704	29.5023	-2.38022	0.648106	-3.67258	0.000240114	0.00962387	58.2186	58.2262	31.824	14.8553	12.8205	1.06922	Down
ENSRNOG00000011971	C1s	192262	1550.54	-1.22636	0.334002	-3.67172	0.000240923	0.00963353	2296.99	2507.26	1714.86	530.741	1240.84	1012.55	Down
ENSRNOG00000020300	Lsp1	361680	828.42	-1.10241	0.300406	-3.66975	0.000242792	0.0096854	1338.14	1040.13	1013.82	456.464	718.863	403.094	Down
ENSRNOG00000004873	Prkch	81749	326.152	-1.1078	0.302234	-3.66538	0.000246973	0.00982905	360.779	522.272	454.629	151.254	238.095	229.881	Down
ENSRNOG00000001571	Cldn8	304124	108.245	1.44715	0.395432	3.65967	0.000252536	0.0100269	65.2753	29.1131	80.0147	152.605	174.908	147.552	Up
ENSRNOG00000021365	Ybey	361822	116.876	1.21501	0.332338	3.65594	0.000256244	0.0101504	67.9216	61.7551	81.8332	125.595	187.729	176.421	Up
ENSRNOG00000020450	Slc26a6	301010	7153.85	1.27795	0.349682	3.65461	0.000257571	0.0101512	2314.63	5155.67	5061.84	12893.1	7119.04	10378.9	Up
ENSRNOG00000046683	Lilrb3	308350	243.651	-1.36483	0.373474	-3.65443	0.000257753	0.0101512	544.255	272.605	236.407	135.048	166.666	106.922	Down
ENSRNOG00000019486	Trpv1	83810	23.859	2.23471	0.611753	3.65297	0.000259225	0.0101734	8.82099	9.70437	6.36481	64.8233	25.641	27.7996	Up
ENSRNOG00000032085	Dlec1	501070	12.3129	3.21113	0.879438	3.65134	0.000260873	0.0101909	0.882099	0.882215	5.45555	29.7107	21.978	14.969	Up
ENSRNOG00000000655	Ptprc	24699	2210.66	-1.06454	0.29187	-3.64732	0.000264988	0.0103278	3982.68	2868.96	2121.3	1630.04	1347.98	1313	Down
ENSRNOG00000027739	Cndp1	307212	1671.53	1.11196	0.305156	3.6439	0.000268533	0.0103943	682.745	1422.13	1067.47	2270.17	2062.27	2524.42	Up
ENSRNOG00000049994	Ifi44l	310968	420.278	1.28092	0.352088	3.63807	0.000274689	0.0106084	269.04	235.552	230.042	791.384	311.355	684.298	Up
ENSRNOG00000061739	Klrk1	24934	280.858	-1.17545	0.323286	-3.63596	0.000276952	0.0106715	481.626	393.468	291.872	228.232	145.604	144.344	Down
ENSRNOG00000005185	Nxph3	59315	32.7309	-1.75512	0.483046	-3.63344	0.000279669	0.0107032	59.9828	45.8752	45.4629	16.2058	12.8205	16.0382	Down
ENSRNOG00000042160	Tmem167b	499690	473.23	1.04474	0.28752	3.63362	0.00027947	0.0107032	269.04	356.415	300.964	788.683	488.094	636.183	Up
ENSRNOG00000023116	Agmo	362732	3290.12	1.3425	0.369619	3.63213	0.00028109	0.0107092	1181.13	2418.15	1983.09	6926.64	2733.51	4498.19	Up
ENSRNOG00000013290	Nrip3	361625	62.3239	1.66778	0.459467	3.62983	0.00028361	0.0107329	21.1704	34.4064	33.6425	133.698	49.4505	101.575	Up
ENSRNOG00000014258	Rab32	365042	296.084	-1.04508	0.287887	-3.63016	0.000283241	0.0107329	472.805	396.997	327.333	176.914	227.106	175.351	Down
ENSRNOG00000018148	LOC108348081	108348081	86.5006	-1.53408	0.423301	-3.62408	0.00028999	0.0109499	68.8037	187.912	129.115	41.865	42.1245	49.1839	Down
ENSRNOG00000011796	C1r	312705	965.042	-1.16472	0.321723	-3.62026	0.000294302	0.0110829	1147.61	1534.17	1323.88	353.827	777.471	653.291	Down
ENSRNOG00000028083	Tmem35b	100361631	80.0752	-1.34019	0.370237	-3.61981	0.000294822	0.0110829	139.372	84.6927	120.022	51.3184	41.2087	43.8378	Down
ENSRNOG00000009741	Cyp4a3	298423	10.4884	4.033	1.11488	3.61744	0.000297535	0.0111602	0	0.882215	2.72777	39.1641	7.32599	12.8306	Up
ENSRNOG00000000723	RT1-CE5	309607	121.135	-1.27822	0.353489	-3.61602	0.00029917	0.0111967	138.49	222.318	154.574	54.0194	87.9119	69.499	Down
ENSRNOG00000055259	Phldb3	308431	892.853	1.42403	0.39399	3.61439	0.000301052	0.0112424	227.582	625.491	601.02	1865.02	1058.61	979.401	Up
ENSRNOG00000037331	Cd33	690492	80.5474	-1.3092	0.362597	-3.61061	0.000305476	0.0113825	124.376	116.452	102.746	60.7718	39.3772	39.561	Down
ENSRNOG00000046984	St6galnac6	407765	190.569	-1.23	0.340729	-3.6099	0.000306317	0.0113888	214.35	217.025	370.977	89.132	130.036	121.891	Down
ENSRNOG00000037371	Xaf1	679600	335.144	1.26023	0.350067	3.59997	0.000318251	0.0118066	201.119	217.025	173.668	556.4	256.41	606.245	Up
ENSRNOG00000017414	Irf7	293624	2062.22	1.36029	0.37804	3.59827	0.000320343	0.0118583	770.073	1174.23	1523.92	3404.57	1489.92	4010.63	Up
ENSRNOG00000037406	RGD1564171	499656	216.194	1.18041	0.328179	3.59685	0.000322098	0.0118786	168.481	121.746	106.383	383.538	226.19	290.827	Up
ENSRNOG00000046309	Gpr68	314386	64.4695	-1.52843	0.424996	-3.59635	0.000322719	0.0118786	99.6772	78.5172	110.02	18.9068	47.619	32.0765	Down
ENSRNOG00000023013	2018-03-03	364878	487.747	1.78498	0.496871	3.59245	0.000327587	0.0119955	108.498	200.263	349.155	1241.1	255.494	771.974	Up
ENSRNOG00000006418	Samhd1	311580	1522.52	-1.13887	0.317167	-3.59075	0.000329729	0.012022	2040.3	2464.91	1775.78	1188.43	575.091	1090.6	Down
ENSRNOG00000021526	Slc25a34	298606	1105.67	1.08129	0.301113	3.59097	0.000329453	0.012022	463.984	800.169	864.704	1754.28	1411.17	1339.73	Up
ENSRNOG00000010629	Nod1	500133	373.558	-1.10349	0.307881	-3.58414	0.000338189	0.0122776	534.552	480.807	515.549	163.409	321.428	225.604	Down
ENSRNOG00000031189	Ido1	66029	21.1644	-2.86827	0.800908	-3.58128	0.000341917	0.0123865	56.4544	41.4641	13.6389	8.10291	7.32599	0	Down
ENSRNOG00000003070	Pigl	192263	304.36	1.02127	0.285345	3.57909	0.000344795	0.0124112	246.106	198.498	158.211	397.043	447.801	378.502	Up
ENSRNOG00000010775	Arrdc4	293019	1446.25	1.12922	0.315412	3.58015	0.000343402	0.0124112	576.011	959.85	1186.58	1920.39	1642.85	2391.84	Up
ENSRNOG00000013024	Csgalnact1	306375	123.258	-1.30973	0.365939	-3.57909	0.000344791	0.0124112	179.066	228.494	120.022	58.0709	89.7434	64.1529	Down
ENSRNOG00000052128	Clec2e	689853	3749.33	1.59228	0.446379	3.56709	0.000360961	0.0129381	900.623	2290.23	2411.35	9531.72	2651.09	4710.96	Up
ENSRNOG00000028624	Kif26b	305012	60.1085	2.15109	0.605427	3.55301	0.000380848	0.0135935	7.05679	17.6443	41.8259	55.3699	176.74	62.0145	Up
ENSRNOG00000029386	RT1-N2	360323	96.4938	-1.26416	0.355772	-3.55329	0.000380443	0.0135935	98.7951	155.27	154.574	56.7204	49.4505	64.1529	Down
ENSRNOG00000015501	Ddhd2	680971	540.821	1.04773	0.295327	3.54768	0.000388646	0.0138136	254.045	424.346	379.161	879.166	647.435	660.775	Up
ENSRNOG00000022802	Tmem184b	362959	1081.08	1.21332	0.342773	3.53972	0.000400546	0.0141905	368.718	836.34	749.229	1692.16	1108.97	1731.06	Up
ENSRNOG00000028008	Slc5a12	362188	10664.2	1.44481	0.408298	3.53861	0.000402239	0.0141905	2894.17	7302.98	6992.19	24260.1	8813.17	13722.3	Up
ENSRNOG00000032297	Msmo1	140910	2976.17	1.20498	0.340446	3.5394	0.000401033	0.0141905	1862.11	1632.1	1907.62	5786.83	2177.65	4490.71	Up
ENSRNOG00000015780	Rcn2	29218	234.846	-1.0468	0.296002	-3.53647	0.00040551	0.0142635	351.958	290.249	308.238	122.894	191.392	144.344	Down
ENSRNOG00000016405	Pcsk4	171085	63.0682	1.79064	0.506798	3.53324	0.000410493	0.0143586	9.70309	44.993	30.0055	133.698	85.1647	74.8451	Up
ENSRNOG00000032240	Gbp5	362050	257.148	-1.13039	0.319945	-3.53308	0.000410754	0.0143586	465.748	329.949	262.776	194.47	152.014	137.929	Down
ENSRNOG00000058446	Il7r	294797	163.108	-1.23566	0.349811	-3.53235	0.000411879	0.0143683	295.503	220.554	170.031	129.647	86.9962	75.9143	Down
ENSRNOG00000047098	Hbb-b1	361619	5.05748	-5.64651	1.59915	-3.53093	0.000414096	0.014416	14.9957	3.52886	11.8204	0	0	0	Down
ENSRNOG00000003114	B4galt4	303923	242.015	1.45835	0.413467	3.52713	0.000420097	0.0145753	104.97	148.212	133.661	605.017	182.234	277.996	Up
ENSRNOG00000042468	LOC680920	680920	4.9242	-5.60749	1.59156	-3.52327	0.000426261	0.0147186	4.4105	10.5866	14.5481	0	0	0	Down
ENSRNOG00000000853	Aif1	29427	444.658	-1.26613	0.359442	-3.5225	0.0004275	0.0147314	994.126	488.747	401.892	239.036	300.366	243.781	Down
ENSRNOG00000042905	RT1-T24-4	414784	263.614	-1.2985	0.368717	-3.52167	0.000428837	0.0147475	416.351	216.143	491.909	141.801	114.469	201.013	Down
ENSRNOG00000036703	Itgax	499271	262.228	-1.26566	0.360188	-3.5139	0.000441583	0.0151244	393.416	386.41	332.788	95.8844	240.842	124.029	Down
ENSRNOG00000027115	Zc2hc1c	314321	35.7421	1.83206	0.521461	3.51332	0.000442542	0.0151267	18.5241	14.9977	13.6389	29.7107	53.1135	84.468	Up
ENSRNOG00000029744	Ces2j	685645	683.441	1.19602	0.340587	3.51163	0.000445369	0.0151927	419.879	584.909	240.953	1110.1	970.694	774.112	Up
ENSRNOG00000020169	Gimap8	500112	283.042	-1.00579	0.286462	-3.51109	0.000446281	0.0151933	466.631	323.773	342.79	210.676	175.824	178.559	Down
ENSRNOG00000051690	Clec9a	502901	198.642	-1.49755	0.427004	-3.50711	0.000452999	0.0153911	461.338	216.143	203.674	52.6689	138.278	119.752	Down
ENSRNOG00000003136	Fcrla	304965	20.6761	-2.49179	0.710688	-3.50616	0.000454615	0.0154151	44.9871	37.053	23.6407	5.40194	11.9047	1.06922	Down
ENSRNOG00000003716	Batf3	60462	107.169	-1.39361	0.398047	-3.50111	0.000463333	0.0156673	225.817	127.921	112.748	41.865	76.9229	57.7376	Down
ENSRNOG00000050827	Pdcd5	292814	116.372	4.85981	1.38821	3.50078	0.000463901	0.0156673	4.4105	7.93994	10.9111	4.05145	309.523	361.395	Up
ENSRNOG00000017225	Fam160b1	361774	429.21	1.09539	0.31301	3.49954	0.000466066	0.0157091	185.241	325.537	310.057	610.419	459.706	684.298	Up
ENSRNOG00000004757	Tmem158	117582	53.443	-1.98947	0.568637	-3.49867	0.000467582	0.0157289	104.088	74.9883	78.1962	6.75242	44.8717	11.7614	Down
ENSRNOG00000016257	Cotl1	361422	2296.93	-1.22074	0.349216	-3.49567	0.000472874	0.0158754	3004.43	3033.94	3607.03	691.448	1928.57	1516.15	Down
ENSRNOG00000057865	Prss16	364719	18.2664	-2.59493	0.742494	-3.49488	0.000474273	0.015891	21.1704	43.2286	30.0055	4.05145	10.0732	1.06922	Down
ENSRNOG00000048915	Twf2	684352	223.632	-1.2073	0.345635	-3.49298	0.000477658	0.0159728	377.538	276.133	283.689	103.987	197.802	102.645	Down
ENSRNOG00000015774	Mreg	501162	51.8939	1.46476	0.419539	3.49135	0.000480582	0.016039	34.4019	23.8198	24.55	85.0805	87.9119	55.5992	Up
ENSRNOG00000006873	Dnase1	25633	6041.34	1.30696	0.375095	3.48435	0.000493338	0.0163802	2103.81	4997.75	3331.52	12596	7801.27	5417.71	Up
ENSRNOG00000020993	Ms4a2	25316	134.387	-1.52815	0.4386	-3.48415	0.000493707	0.0163802	293.739	112.041	193.672	36.4631	74.1757	96.2294	Down
ENSRNOG00000048130	LOC100911725	100911725	189.711	3.7309	1.07466	3.47171	0.000517155	0.0170239	5.2926	32.642	41.8259	71.5757	331.501	655.429	Up
ENSRNOG00000051922	LOC500013	500013	1742.82	1.37457	0.395992	3.47121	0.000518127	0.0170239	1084.98	1182.17	642.845	3115.57	1100.73	3330.61	Up
ENSRNOG00000007200	Ikzf3	303511	183.28	-1.02288	0.29473	-3.47056	0.000519382	0.0170321	227.582	271.722	237.316	124.245	99.8167	138.998	Down
ENSRNOG00000048043	F2r	25439	410.761	-1.04937	0.302963	-3.46371	0.000532787	0.0174044	619.234	510.803	532.825	176.914	310.439	314.349	Down
ENSRNOG00000053288	Ank3	361833	2545.47	1.13879	0.329597	3.45511	0.000550076	0.0179002	1213.77	1685.03	1870.34	5133.19	2393.77	2976.7	Up
ENSRNOG00000011268	Chd5	691589	81.4353	1.43099	0.414268	3.45427	0.000551779	0.0179212	23.8167	59.1084	49.0999	136.399	89.7434	130.444	Up
ENSRNOG00000005807	Ptpn7	246781	230.789	-1.01573	0.294455	-3.44954	0.000561535	0.0181783	339.608	293.778	293.69	143.151	190.476	124.029	Down
ENSRNOG00000019700	Proz	306608	19.0798	2.35604	0.684231	3.44334	0.000574585	0.0184849	1.7642	7.05772	10.0018	21.6078	43.0402	31.0072	Up
ENSRNOG00000046699	Slpi	84386	862.542	-1.34308	0.390538	-3.43906	0.000583733	0.0187082	2087.93	928.091	696.492	429.454	622.71	410.579	Down
ENSRNOG00000055650	Pou2f2	117058	71.6761	-1.39728	0.406828	-3.43458	0.000593466	0.0189842	149.957	86.4571	75.4684	35.1126	40.293	42.7686	Down
ENSRNOG00000021724	Ptprcap	499300	449.478	-1.01985	0.297335	-3.42996	0.000603664	0.0192741	685.391	590.202	531.007	294.406	380.952	214.912	Down
ENSRNOG00000037190	Cd101	310727	394.019	-1.00524	0.293551	-3.4244	0.000616156	0.0196359	458.692	675.777	442.809	310.612	239.926	236.297	Down
ENSRNOG00000016294	Cd4	24932	536.849	-1.19294	0.348685	-3.42126	0.000623325	0.0198271	607.766	868.1	766.505	179.614	456.959	342.149	Down
ENSRNOG00000011228	Layn	500996	59.3507	1.54564	0.451943	3.42	0.00062622	0.0198819	44.9871	26.4665	19.0944	120.193	64.1025	81.2604	Up
ENSRNOG00000022225	Lrrc19	680478	1443.49	1.30625	0.382245	3.4173	0.000632446	0.020042	604.238	966.026	922.897	3288.43	1065.93	1813.39	Up
ENSRNOG00000036674	Cd7	303747	1799.47	-1.02426	0.299805	-3.41641	0.000634536	0.0200708	2807.72	1928.52	2500.46	1607.08	889.193	1063.87	Down
ENSRNOG00000000783	Trim40	365528	605.015	1.5839	0.464445	3.41032	0.000648877	0.0204862	153.485	314.951	439.172	1577.37	402.014	743.105	Up
ENSRNOG00000050869	Cebpd	25695	281.759	-1.188	0.34842	-3.40968	0.000650402	0.0204961	485.155	311.422	379.161	147.203	250	117.614	Down
ENSRNOG00000053541	LOC103690317	103690317	35.1218	-2.54528	0.748217	-3.40179	0.000669463	0.0209798	126.14	12.351	41.8259	6.75242	18.315	5.34608	Down
ENSRNOG00000027271	RGD1359290	360649	2438.32	-4.1714	1.22821	-3.39634	0.000682943	0.0213459	8657.8	5040.1	162.757	283.602	304.945	180.697	Down
ENSRNOG00000031041	Rps4y2	690845	184.71	-1.25449	0.369398	-3.39605	0.000683662	0.0213459	162.306	270.84	348.246	81.0291	102.564	143.275	Down
ENSRNOG00000016953	Chst4	307838	484.975	1.37043	0.404089	3.3914	0.00069537	0.0216715	149.075	345.828	316.422	795.436	358.974	944.117	Up
ENSRNOG00000035501	Mir24-2	100314278	16.3895	3.15733	0.932556	3.38567	0.000710041	0.0220881	1.7642	4.41108	3.63703	71.5757	7.32599	9.62294	Up
ENSRNOG00000047943	LOC108348106	108348106	67.165	2.21142	0.654257	3.38004	0.000724744	0.0225042	32.6377	14.9977	23.6407	256.592	36.63	38.4918	Up
ENSRNOG00000007302	Fbn1	83727	659.199	-1.15055	0.340627	-3.37773	0.000730865	0.0226015	694.212	1069.25	964.723	232.283	514.651	480.078	Down
ENSRNOG00000030747	LOC682793	682793	162.456	1.11753	0.330929	3.37694	0.000732969	0.0226015	126.14	84.6927	96.3814	278.2	222.527	166.798	Up
ENSRNOG00000008736	Slamf8	289237	198.488	-1.21076	0.359527	-3.36766	0.000758081	0.0232835	304.324	284.956	243.681	64.8233	164.835	128.306	Down
ENSRNOG00000013862	Dusp2	311406	109.016	-1.38707	0.41195	-3.36708	0.000759673	0.0232902	152.603	189.676	131.842	44.566	97.9852	37.4225	Down
ENSRNOG00000006952	Prex1	311647	632.352	-1.01388	0.301179	-3.36636	0.000761685	0.0232919	628.937	1067.48	841.973	343.023	519.23	393.471	Down
ENSRNOG00000019582	Mthfd1l	361472	120.052	-1.06781	0.317229	-3.36607	0.000762475	0.0232919	151.721	174.679	161.848	62.1223	83.3332	86.6065	Down
ENSRNOG00000028677	LOC361346	361346	75.3092	-1.36575	0.406119	-3.36292	0.000771222	0.0234745	147.311	97.9259	80.924	32.4116	55.8607	37.4225	Down
ENSRNOG00000020872	Cd5	54236	51.0418	-1.6649	0.495282	-3.36151	0.000775175	0.0235526	92.6204	81.1638	60.011	12.1544	42.1245	18.1767	Down
ENSRNOG00000004110	Trib2	313974	144.94	-1.25392	0.373132	-3.36052	0.000777949	0.0235946	279.625	140.272	193.672	59.4213	108.974	87.6757	Down
ENSRNOG00000050015	LOC687508	687508	77.7832	1.36029	0.405295	3.35629	0.000789962	0.0239161	37.9303	36.1708	56.374	156.656	76.9229	102.645	Up
ENSRNOG00000008134	Mefv	58923	83.0018	-1.3348	0.397814	-3.35535	0.000792648	0.0239546	165.835	110.277	80.924	40.5145	57.6922	42.7686	Down
ENSRNOG00000023209	Slamf7	364049	135.517	-1.44802	0.431737	-3.35393	0.000796736	0.0240354	230.228	223.201	142.754	28.3602	99.8167	88.7449	Down
ENSRNOG00000010263	Cldn11	84588	15.9481	2.50533	0.748033	3.34923	0.000810364	0.0243598	3.5284	7.93994	2.72777	45.9165	17.3992	18.1767	Up
ENSRNOG00000048870	St6galnac4	407764	170.608	-1.10976	0.33143	-3.34839	0.000812822	0.0243904	248.752	209.085	242.772	79.6786	149.267	94.091	Down
ENSRNOG00000049000	Olr1670	405198	4.30449	-5.41425	1.61893	-3.34434	0.000824792	0.0246623	5.2926	12.351	8.18332	0	0	0	Down
ENSRNOG00000008346	Itgb6	311061	1174.26	1.29953	0.390423	3.32852	0.000873089	0.0258331	467.513	719.006	848.338	2551.07	807.691	1651.94	Up
ENSRNOG00000051915	Spred3	308478	98.3559	1.43609	0.431537	3.32785	0.000875182	0.0258499	44.9871	56.4618	57.2833	240.386	85.1647	105.852	Up
ENSRNOG00000014787	Cabp5	365194	19.7733	-2.63551	0.792242	-3.32665	0.000878963	0.0259164	22.0525	25.5842	54.5555	2.70097	0.915749	12.8306	Down
ENSRNOG00000016538	Itga8	364786	99.7621	-1.10693	0.332921	-3.3249	0.000884504	0.0260156	126.14	134.097	149.118	49.9679	68.6812	70.5682	Down
ENSRNOG00000019542	MGC108823	307414	41.1588	-2.07148	0.623527	-3.32219	0.000893124	0.0261221	131.433	42.3463	25.4592	21.6078	16.4835	9.62294	Down
ENSRNOG00000024000	Cd22	308501	97.2023	-1.25592	0.378059	-3.32203	0.000893643	0.0261221	165.835	126.157	120.022	40.5145	81.5017	49.1839	Down
ENSRNOG00000038916	Dram1	679937	96.4007	-1.26515	0.380802	-3.32234	0.000892674	0.0261221	181.712	90.8682	136.389	45.9165	66.8497	56.6684	Down
ENSRNOG00000028703	Slc39a6	291733	221.946	-1.08227	0.325962	-3.32024	0.0008994	0.0262451	364.307	289.367	251.864	95.8844	173.077	157.175	Down
ENSRNOG00000032368	Tlr11	498491	54.4993	-1.63477	0.492496	-3.31935	0.00090226	0.0262834	123.494	59.1084	65.4666	17.5563	42.1245	19.2459	Down
ENSRNOG00000005505	Wbp11	297695	186.79	-1.7834	0.538192	-3.3137	0.000920716	0.0266715	265.512	313.186	289.144	95.8844	13.7362	143.275	Down
ENSRNOG00000037563	Cd68	287435	122.012	-1.28886	0.388991	-3.31334	0.000921878	0.0266715	182.595	181.736	156.392	40.5145	109.89	60.9453	Down
ENSRNOG00000023303	Dpep2	291984	39.5574	-1.47876	0.446474	-3.31209	0.000926028	0.026746	56.4544	58.2262	60.011	22.9582	24.7252	14.969	Down
ENSRNOG00000011060	Unc119	29402	189.969	1.05377	0.318707	3.30639	0.000945075	0.0270656	144.664	126.157	100.018	229.582	328.754	210.635	Up
ENSRNOG00000002089	Ccng2	29157	2861.49	1.11894	0.338982	3.30089	0.000963783	0.0274225	1216.41	1937.35	2258.6	5216.92	2460.62	4079.06	Up
ENSRNOG00000015945	Cd3g	300678	458.221	-1.01918	0.308852	-3.29991	0.000967148	0.0274497	808.003	604.318	429.17	270.097	354.395	283.342	Down
ENSRNOG00000010665	Ccr7	287673	31.3851	-2.01342	0.610366	-3.29871	0.000971294	0.0274913	64.3932	57.344	30.0055	4.05145	22.8937	9.62294	Down
ENSRNOG00000026953	Gpr88	64443	43.1861	-1.49229	0.452614	-3.29705	0.000977064	0.0276086	77.6247	51.1685	62.7388	20.2573	30.2197	17.1074	Down
ENSRNOG00000012061	Prkcb	25023	123.588	-1.12089	0.340224	-3.29455	0.00098578	0.0278085	184.359	182.619	141.844	59.4213	101.648	71.6374	Down
ENSRNOG00000029651	Rdh16	299511	867.563	3.12449	0.948563	3.29391	0.000988028	0.0278256	29.1093	389.057	117.294	1858.27	1654.76	1156.89	Up
ENSRNOG00000037607	Rplp2	140662	436.395	3.711	1.12705	3.29267	0.00099241	0.0278863	88.2099	50.2863	47.2814	47.267	1091.57	1293.75	Up
ENSRNOG00000014838	Glipr2	679819	223.83	1.04441	0.317346	3.29107	0.000998073	0.0279691	110.262	161.445	167.303	229.582	365.384	309.003	Up
ENSRNOG00000025350	Ppp1r13l	686781	176.395	1.2704	0.386273	3.28887	0.00100591	0.0281424	58.2186	155.27	96.3814	320.065	212.454	215.982	Up
ENSRNOG00000017882	Camk1d	307124	1075.03	1.24317	0.378314	3.28608	0.00101592	0.0282823	321.084	868.982	725.588	1262.7	1167.58	2104.22	Up
ENSRNOG00000024923	Nnat	94270	224.959	1.09301	0.332768	3.2846	0.00102128	0.0283849	125.258	160.563	144.572	413.248	304.029	202.082	Up
ENSRNOG00000031782	Col6a4	315981	840.685	-1.28015	0.389942	-3.28294	0.00102732	0.0284595	613.059	1381.55	1579.38	337.621	719.779	412.717	Down
ENSRNOG00000004179	Nts	299757	2400.72	1.1231	0.34285	3.27576	0.00105377	0.0291446	1503.1	1430.07	1598.48	4543.03	1686.81	3642.82	Up
ENSRNOG00000000137	Ly86	291359	98.8356	-1.28069	0.391141	-3.27425	0.00105943	0.0292057	209.94	113.806	96.3814	58.0709	61.3552	53.4608	Down
ENSRNOG00000003289	Lap3	289668	22472.3	1.42094	0.433966	3.27432	0.00105918	0.0292057	4264.07	17249.1	15150.1	46378.4	23788.4	28003.8	Up
ENSRNOG00000021182	Sv2a	117559	72.6463	-1.16774	0.35675	-3.27327	0.00106312	0.02926	113.791	92.6326	95.4721	39.1641	46.7032	48.1147	Down
ENSRNOG00000042980	Adam19	303068	729.208	-1.00079	0.306143	-3.26902	0.0010792	0.0296544	825.645	1040.13	1052.92	355.178	675.823	425.548	Down
ENSRNOG00000010798	Blk	364403	66.1917	-1.37233	0.419978	-3.26763	0.00108453	0.0296687	90.8562	119.099	77.2869	27.0097	54.0292	28.8688	Down
ENSRNOG00000011022	Mep1a	25684	14450	1.54042	0.471434	3.26751	0.00108497	0.0296687	2581.02	9477.64	10121.9	32184.8	9949.62	22385.1	Up
ENSRNOG00000016308	Il10ra	117539	97.3996	-1.29138	0.395721	-3.26335	0.00110102	0.0299627	153.485	126.157	136.389	28.3602	76.9229	63.0837	Down
ENSRNOG00000046744	Ankrd29	498823	95.5933	1.91271	0.58642	3.26168	0.00110756	0.0300921	9.70309	44.1108	66.3758	243.087	59.5237	150.759	Up
ENSRNOG00000061403	Tlr13	317227	135.778	-1.22649	0.376226	-3.25998	0.0011142	0.0302241	272.569	156.152	142.754	62.1223	106.227	74.8451	Down
ENSRNOG00000004193	Klhl12	266772	682.979	1.01105	0.310994	3.25103	0.00114987	0.0310427	360.779	501.098	496.455	1228.94	639.193	871.411	Up
ENSRNOG00000042740	Mrpl42	299743	521.553	1.0243	0.314996	3.25178	0.00114683	0.0310427	436.639	366.119	228.224	814.342	555.86	728.136	Up
ENSRNOG00000012235	Ppp1r17	266705	9.89595	-3.66747	1.12872	-3.24922	0.0011572	0.0311911	31.7556	9.70437	13.6389	0	0	4.27686	Down
ENSRNOG00000022701	Ceacam18	502334	6317.3	1.38673	0.426867	3.24861	0.0011597	0.0312089	1593.95	3988.5	4902.72	14544.7	5317.76	7556.15	Up
ENSRNOG00000005370	S1pr4	314649	49.2053	-1.4552	0.449271	-3.23902	0.00119939	0.0321346	84.6815	67.9306	64.5573	14.8553	37.5457	25.6612	Down
ENSRNOG00000043098	Mt2A	689415	841.05	1.37313	0.424017	3.23838	0.00120212	0.0321463	426.936	398.761	579.197	2224.25	597.069	820.088	Up
ENSRNOG00000004772	Cytip	311047	450.424	-1.10793	0.342716	-3.23279	0.00122589	0.0326788	943.846	490.512	411.894	267.396	307.692	281.204	Down
ENSRNOG00000004672	Sec14l2	116486	1764.12	1.56261	0.483657	3.23082	0.00123436	0.0328014	235.521	1591.52	850.156	2217.5	3504.57	2185.48	Up
ENSRNOG00000013358	Aqp11	286758	1764.28	1.11804	0.346211	3.22937	0.00124063	0.0329119	607.766	1177.76	1553.01	2945.41	1963.37	2338.37	Up
ENSRNOG00000021569	Tiam1	304109	66.859	-1.33749	0.414294	-3.22837	0.001245	0.0329293	70.5679	111.159	106.383	22.9582	43.0402	47.0455	Down
ENSRNOG00000058436	LOC108348215	108348215	91.3383	1.31947	0.40903	3.22586	0.00125595	0.0331672	64.3932	56.4618	35.4611	179.614	80.5859	131.514	Up
ENSRNOG00000022893	Rimbp2	266780	273.988	1.18412	0.368165	3.21627	0.00129869	0.034031	140.254	212.614	149.118	544.245	382.783	214.912	Up
ENSRNOG00000018237	Gstp1	24426	2022.89	-1.19761	0.372768	-3.21276	0.00131465	0.0343429	1343.44	2940.42	4168.95	960.195	1365.38	1358.97	Down
ENSRNOG00000021013	Stx3	81802	1458.33	1.05566	0.329076	3.20796	0.0013368	0.0347609	718.029	1026.02	1097.47	2615.89	1196.88	2095.66	Up
ENSRNOG00000000443	LOC103689965	103689965	522.53	-1.08619	0.338966	-3.2044	0.00135342	0.0351393	526.613	834.576	771.051	205.274	344.322	453.347	Down
ENSRNOG00000017539	Mmp9	81687	113.266	-1.35513	0.423463	-3.20011	0.00137376	0.0356129	116.437	121.746	250.046	67.5242	39.3772	84.468	Down
ENSRNOG00000019141	Ch25h	309527	32.7842	-1.8355	0.574048	-3.19747	0.00138641	0.0358858	78.5068	28.2309	47.2814	12.1544	21.978	8.55372	Down
ENSRNOG00000036869	Tmem88b	680723	41.1312	1.6899	0.528714	3.19625	0.00139226	0.0359823	11.4673	14.9977	31.824	90.4825	59.5237	38.4918	Up
ENSRNOG00000001748	LOC100912534	100912534	17.4282	3.01408	0.943292	3.19528	0.00139694	0.0360484	6.1747	3.52886	1.81852	6.75242	8.24174	78.0527	Up
ENSRNOG00000021546	Sit1	500449	74.5395	-1.24558	0.389947	-3.19423	0.00140203	0.0361247	105.852	118.217	90.9258	41.865	60.4395	29.938	Down
ENSRNOG00000028668	Slc28a2	60423	4581.45	1.31381	0.411419	3.19336	0.00140629	0.0361793	1527.8	2977.48	3379.71	10656.7	3280.21	5666.84	Up
ENSRNOG00000004795	Pof1b	302328	2373.53	1.07217	0.335909	3.19185	0.00141365	0.0363065	1297.57	1647.98	1643.94	4205.41	1730.77	3715.52	Up
ENSRNOG00000014019	Tbc1d7	361227	62.2657	1.24633	0.390952	3.18795	0.00143288	0.0366964	29.1093	39.6997	41.8259	94.5339	66.8497	101.575	Up
ENSRNOG00000039754	Rab7b	501854	48.9081	-1.48178	0.465659	-3.1821	0.0014621	0.037164	104.088	67.0484	44.5536	32.4116	22.8937	22.4535	Down
ENSRNOG00000003248	Mpzl1	360871	180.574	-1.26581	0.398041	-3.18011	0.00147219	0.0372529	235.521	327.302	203.674	52.6689	158.425	105.852	Down
ENSRNOG00000057256	Slc19a3	316559	110.505	1.74766	0.549751	3.17901	0.0014778	0.0373391	12.3494	38.8175	100.928	216.078	116.3	178.559	Up
ENSRNOG00000028566	Pld4	362792	266.23	-1.06333	0.334851	-3.17553	0.00149561	0.037677	411.058	370.53	300.055	113.441	240.842	161.452	Down
ENSRNOG00000046958	Abo	100301568	14.3231	-2.4773	0.781332	-3.17061	0.00152121	0.0380954	22.0525	33.5242	17.2759	2.70097	1.8315	8.55372	Down
ENSRNOG00000030930	Samsn1	170637	97.3004	-1.26175	0.398739	-3.16435	0.00155429	0.0388091	204.647	101.455	106.383	43.2155	65.0182	63.0837	Down
ENSRNOG00000020546	Lipe	25330	588.222	1.17219	0.371132	3.15843	0.00158623	0.0395169	178.184	390.821	515.549	1004.76	664.834	775.181	Up
ENSRNOG00000021902	Rmi2	497856	30.3395	-1.68672	0.534071	-3.15823	0.0015873	0.0395169	29.9914	52.0507	57.2833	10.8039	20.1465	11.7614	Down
ENSRNOG00000035620	Mir22	100314001	127.302	1.69914	0.538642	3.1545	0.00160774	0.0397922	23.8167	50.2863	105.474	345.724	95.2379	143.275	Up
ENSRNOG00000038881	Hcls1	288077	490.077	-1.00729	0.319787	-3.14989	0.00163332	0.0401907	608.649	719.006	637.39	210.676	457.875	306.865	Down
ENSRNOG00000006360	Reg3a	171162	3.39004	5.37243	1.70598	3.14918	0.0016373	0.0402302	0	0	0	6.75242	8.24174	5.34608	Up
ENSRNOG00000020035	Cyp17a1	25146	3747.6	1.16243	0.369487	3.14606	0.00165487	0.0405442	1092.04	3316.25	2535.01	6335.12	4273.8	4933.36	Up
ENSRNOG00000058912	LOC499407	499407	177.362	1.37413	0.437049	3.1441	0.00166596	0.0407572	59.1007	110.277	126.387	430.805	148.351	189.251	Up
ENSRNOG00000021518	Trim31	294208	5573.48	1.07813	0.342991	3.14333	0.00167035	0.0408056	2536.04	3767.06	4444.45	10964.6	4769.22	6959.52	Up
ENSRNOG00000021384	Ankrd44	301415	153.552	-1.09876	0.349665	-3.14232	0.00167616	0.0408888	178.184	246.138	204.583	60.7718	104.395	127.237	Down
ENSRNOG00000042603	Ttc39b	298186	1244.87	1.00434	0.319744	3.14109	0.00168323	0.0410021	599.828	870.747	1013.82	1885.28	1091.57	2007.99	Up
ENSRNOG00000009531	Col9a3	362285	16.1716	2.15105	0.685136	3.1396	0.00169181	0.041093	3.5284	5.29329	9.09258	24.3087	36.63	18.1767	Up
ENSRNOG00000015519	Ces1d	113902	33.7041	1.90551	0.607732	3.13545	0.0017159	0.0415592	24.6988	14.1154	3.63703	74.2767	51.282	34.2149	Up
ENSRNOG00000049361	Gas7	85246	132.386	-1.08485	0.346058	-3.13486	0.00171934	0.041583	172.891	239.08	128.205	74.2767	94.3222	85.5372	Down
ENSRNOG00000031168	Arhgap15	295635	104.358	-1.28477	0.410034	-3.13333	0.00172836	0.0417416	223.171	127.921	92.7443	68.8747	69.5969	43.8378	Down
ENSRNOG00000001908	Klhl6	287974	175.148	-1.06699	0.340643	-3.13228	0.00173454	0.041772	301.678	226.729	183.67	94.5339	150.183	94.091	Down
ENSRNOG00000047206	LOC100911727	100911727	52.5571	1.92833	0.61559	3.13249	0.00173331	0.041772	9.70309	38.8175	17.2759	22.9582	108.974	117.614	Up
ENSRNOG00000008788	Mpp5	314259	2346.26	1.13502	0.362588	3.13033	0.00174612	0.0419912	1177.6	1509.47	1716.68	4884.7	1671.24	3117.83	Up
ENSRNOG00000009802	Fam124a	691938	15.8468	-2.15898	0.691015	-3.12436	0.00178194	0.0427122	31.7556	15.8799	30.0055	6.75242	6.41025	4.27686	Down
ENSRNOG00000020845	Tyrobp	361537	242.78	-1.04555	0.334675	-3.12407	0.00178366	0.0427122	456.045	287.602	238.226	132.348	189.56	152.898	Down
ENSRNOG00000006990	Grb7	84427	1172.91	1.13374	0.363071	3.12266	0.00179227	0.0428576	382.831	747.236	1072.92	1808.3	1210.62	1815.53	Up
ENSRNOG00000013291	Cyp2c23	83790	5.54349	-4.76959	1.5282	-3.12106	0.00180204	0.0429702	5.2926	12.351	14.5481	0	0	1.06922	Down
ENSRNOG00000008196	Parp12	362343	729.584	1.15007	0.368674	3.11948	0.0018117	0.0430794	260.219	563.736	535.553	1145.21	608.973	1263.81	Up
ENSRNOG00000022298	Cxcl11	305236	128.158	1.23106	0.394604	3.11974	0.00181011	0.0430794	104.088	68.8128	56.374	232.283	105.311	202.082	Up
ENSRNOG00000050034	LOC501297	501297	5.15289	4.98079	1.59794	3.11702	0.0018269	0.0432587	0	0.882215	0	2.70097	9.15749	18.1767	Up
ENSRNOG00000007437	Irf5	296953	149.975	-1.1877	0.381101	-3.1165	0.00183013	0.0432749	216.114	195.852	214.585	59.4213	146.52	67.3606	Down
ENSRNOG00000016123	Rnf144b	364681	559.836	1.14395	0.367348	3.11408	0.00184521	0.04351	196.708	406.701	442.809	876.465	489.01	947.325	Up
ENSRNOG00000010128	Slc27a2	65192	35.3281	-2.33107	0.749316	-3.11093	0.00186496	0.0439147	7.93889	79.3994	89.1073	20.2573	10.989	4.27686	Down
ENSRNOG00000050198	Gzmbl1	502004	92.1375	-1.55412	0.500171	-3.10718	0.0018888	0.0443527	198.472	122.628	90.0166	86.431	21.0622	34.2149	Down
ENSRNOG00000027099	Fbxl2	363156	29.7352	-1.56025	0.502245	-3.10656	0.0018928	0.0443852	50.2797	49.4041	33.6425	14.8553	17.3992	12.8306	Down
ENSRNOG00000027024	Rgs16	360857	103.946	-1.07883	0.347461	-3.10489	0.00190351	0.0445748	141.136	138.508	144.572	48.6175	88.8277	62.0145	Down
ENSRNOG00000017073	Car9	313495	388.958	1.3071	0.421613	3.10023	0.00193367	0.0452186	202.001	212.614	256.411	996.658	268.315	397.748	Up
ENSRNOG00000020193	Runx2	367218	205.111	-1.0605	0.342125	-3.09974	0.00193687	0.0452311	368.718	237.316	226.405	118.843	176.74	102.645	Down
ENSRNOG00000003479	Rnf150	364983	63.0812	-1.33799	0.432077	-3.09665	0.00195723	0.0456435	73.2142	97.9259	100.928	17.5563	43.956	44.9071	Down
ENSRNOG00000018680	Rpl17	291434	6101.32	1.25011	0.403815	3.09575	0.00196315	0.0456559	2780.38	1726.5	6328.44	9693.78	9353.46	6725.37	Up
ENSRNOG00000031689	Trim15	100910806	945.619	1.48128	0.478433	3.0961	0.00196087	0.0456559	263.748	564.618	667.395	2561.87	532.966	1083.12	Up
ENSRNOG00000012628	Gpr18	679957	61.1093	-1.36104	0.439765	-3.09491	0.0019687	0.0456945	120.848	75.8705	66.3758	49.9679	24.7252	28.8688	Down
ENSRNOG00000033796	Kcnj5	29713	54.5316	-1.24147	0.401776	-3.08996	0.00200186	0.0463023	78.5068	83.8105	68.1944	24.3087	40.293	32.0765	Down
ENSRNOG00000011321	Rftn1	501095	257.52	-1.04747	0.339174	-3.08829	0.00201312	0.0464877	336.962	382.882	322.787	110.74	246.337	145.413	Down
ENSRNOG00000036880	Arl5c	497990	63.6244	-1.29905	0.421074	-3.08508	0.002035	0.0468133	125.258	89.1038	57.2833	33.7621	42.1245	34.2149	Down
ENSRNOG00000043219	Fbn2	689008	68.874	-1.27206	0.412302	-3.08526	0.00203371	0.0468133	96.1488	99.6903	97.2906	20.2573	48.5347	51.3223	Down
ENSRNOG00000039255	Gpr31	292310	28.6551	-1.72162	0.558462	-3.08279	0.00205069	0.0471103	44.105	47.6396	40.9166	6.75242	22.8937	9.62294	Down
ENSRNOG00000019296	Gnat2	365901	20.4479	2.37213	0.770347	3.0793	0.00207489	0.0475715	5.2926	4.41108	10.0018	74.2767	13.7362	14.969	Up
ENSRNOG00000019057	Prkcq	85420	147.265	-1.0033	0.325917	-3.07838	0.0020813	0.0475841	224.053	179.972	186.398	68.8747	116.3	107.991	Down
ENSRNOG00000042960	Rgcc	117183	55.1497	-1.45292	0.472002	-3.0782	0.00208254	0.0475841	107.616	53.8151	80.924	35.1126	38.4615	14.969	Down
ENSRNOG00000022466	Chchd4	312559	201.579	-1.02609	0.333864	-3.0734	0.00211638	0.0481233	248.752	220.554	342.79	90.4825	152.93	153.967	Down
ENSRNOG00000013982	Hsd17b2	79243	1436.49	1.35641	0.441673	3.07106	0.00213299	0.048251	348.429	1357.73	714.677	2094.6	2923.07	1180.41	Up
ENSRNOG00000020625	Mcpt1	29265	3147.85	-1.11118	0.36175	-3.07169	0.00212853	0.048251	4950.34	2467.56	5493.74	1211.38	2356.22	2407.87	Down
ENSRNOG00000020923	Tuft1	365864	1125.57	1.18585	0.386186	3.07066	0.00213585	0.048251	325.495	933.384	802.875	2156.72	1174.91	1360.04	Up
ENSRNOG00000008737	Tbc1d21	363072	96.0521	1.13601	0.370142	3.06912	0.00214689	0.0484022	53.8081	48.5218	78.1962	118.843	172.161	104.783	Up
ENSRNOG00000050560	LOC103690054	103690054	45.6642	-2.27836	0.742618	-3.06801	0.00215492	0.0485187	17.642	185.265	24.55	10.8039	22.8937	12.8306	Down
ENSRNOG00000031665	Ace2	302668	33062	1.44902	0.472733	3.0652	0.00217522	0.0488574	5284.66	23212.9	24681.8	65587.6	25924.9	53680	Up
ENSRNOG00000019689	Vwf	116669	195.588	-1.35622	0.442621	-3.06407	0.00218351	0.0488942	273.451	269.076	302.783	36.4631	179.487	112.268	Down
ENSRNOG00000050997	Ifrd1	29596	1105.47	1.12116	0.365947	3.06372	0.00218602	0.0488942	632.465	591.967	863.795	2399.81	861.72	1283.06	Up
ENSRNOG00000050262	LOC102547011	102547011	66.8384	1.54995	0.506202	3.06191	0.00219927	0.0489965	14.1136	45.8752	41.8259	159.357	71.4284	68.4298	Up
ENSRNOG00000003259	C1qtnf1	303701	147.827	-1.05299	0.344168	-3.05952	0.00221692	0.0492101	163.188	209.967	226.405	66.1738	128.205	93.0217	Down
ENSRNOG00000005261	Fbxl5	305424	2195.63	1.02662	0.335681	3.05831	0.00222589	0.0492101	1187.31	1553.58	1595.75	4412.03	1826.92	2598.19	Up
ENSRNOG00000015460	Tm4sf20	691066	5425.7	1.13396	0.370576	3.06	0.00221337	0.0492101	2235.24	3489.16	4465.37	11186.1	4270.14	6908.2	Up
ENSRNOG00000042289	Plcxd2	363781	830.508	1.3484	0.441234	3.05598	0.00224327	0.0493287	161.424	512.567	731.043	1363.99	793.039	1420.99	Up
ENSRNOG00000059295	Selenoi	362713	1369.79	1.0536	0.345376	3.05059	0.00228391	0.0500277	758.605	988.964	923.806	2782	1056.77	1708.61	Up
ENSRNOG00000006940	Ncf4	500904	126.986	-1.0864	0.356367	-3.04855	0.00229949	0.050239	192.298	169.385	157.302	59.4213	117.216	66.2914	Down
ENSRNOG00000024922	Fbxo24	304374	57.8486	1.25453	0.411632	3.04771	0.00230592	0.0503147	25.5809	45.8752	30.9148	97.2349	83.3332	64.1529	Up
ENSRNOG00000048394	Zfp560	100359967	109.487	1.24727	0.409661	3.04464	0.00232959	0.0507659	104.088	49.4041	40.9166	190.418	124.542	147.552	Up
ENSRNOG00000005250	Abcg5	114628	1389.61	1.35459	0.446101	3.03652	0.00239328	0.0518871	264.63	1263.33	815.605	2773.9	1539.37	1680.81	Up
ENSRNOG00000010883	Pard6b	362279	872.09	1.03004	0.339481	3.03416	0.0024121	0.0521617	327.259	606.082	786.508	1338.33	927.654	1246.71	Up
ENSRNOG00000047594	Heatr1	361262	106.845	-1.16611	0.385096	-3.0281	0.00246095	0.0529994	163.188	156.152	124.568	41.865	55.8607	99.437	Down
ENSRNOG00000005872	Tcf7	363595	232.589	-1.16583	0.385264	-3.02605	0.00247773	0.0532414	275.215	371.413	320.059	78.3281	230.769	119.752	Down
ENSRNOG00000021802	Isg15	298693	892.343	1.5454	0.511329	3.02231	0.00250854	0.0538352	269.04	524.918	571.923	2090.55	294.871	1602.75	Up
ENSRNOG00000014367	Ephb6	312275	65.19	-1.42701	0.472401	-3.02076	0.00252143	0.0540434	150.839	52.0507	82.7425	25.6592	46.7032	33.1457	Down
ENSRNOG00000017311	Me3	361602	50.6327	1.44407	0.478139	3.0202	0.00252611	0.0540753	17.642	27.3487	36.3703	106.688	43.0402	72.7067	Up
ENSRNOG00000031141	Tmem89	501056	45.7503	1.59436	0.528007	3.01959	0.00253118	0.0541155	14.1136	22.0554	31.824	117.492	43.0402	45.9763	Up
ENSRNOG00000061040	Herc4	309758	1960.83	1.08	0.357765	3.01875	0.00253818	0.0541968	941.2	1357.73	1478.45	3882.64	1434.06	2670.9	Up
ENSRNOG00000016420	Serpinb6b	364705	209.886	-1.1305	0.374916	-3.01535	0.00256682	0.0545336	448.989	223.201	191.853	158.007	128.205	109.06	Down
ENSRNOG00000037931	Plaur	50692	872.62	1.38863	0.460688	3.01424	0.00257623	0.054617	294.621	419.935	731.953	2336.34	632.783	820.088	Up
ENSRNOG00000059540	Gcnt3	286976	5633.45	1.07106	0.355477	3.01302	0.00258665	0.0547492	2743.33	3590.62	4565.38	11625	4476.18	6800.21	Up
ENSRNOG00000008526	Pdzd3	500986	1909.18	1.09055	0.362259	3.01041	0.00260894	0.0550691	703.915	1306.56	1649.39	3719.24	2136.44	1939.56	Up
ENSRNOG00000022975	Nfam1	362966	203.236	-1.14098	0.379049	-3.01011	0.00261151	0.0550691	269.04	320.244	250.955	81.0291	205.128	93.0217	Down
ENSRNOG00000012393	S100a13	295213	316.253	1.00473	0.334628	3.00252	0.00267758	0.0563921	293.739	161.445	175.487	546.946	374.541	345.357	Up
ENSRNOG00000002814	Higd1b	287738	7.67442	-3.30691	1.10161	-3.00189	0.0026831	0.0564383	15.8778	9.70437	16.3666	1.35048	2.74725	0	Down
ENSRNOG00000010210	Slc7a11	310392	99.2261	-1.17847	0.392848	-2.99982	0.00270136	0.0566372	112.027	117.335	182.761	78.3281	37.5457	67.3606	Down
ENSRNOG00000024640	Oacyl	291549	3.40869	-5.07788	1.6928	-2.99969	0.00270258	0.0566372	7.93889	7.05772	5.45555	0	0	0	Down
ENSRNOG00000002876	Eef2kmt	302931	50.3724	1.2456	0.415554	2.99743	0.00272264	0.0569169	38.8124	27.3487	23.6407	58.0709	80.5859	73.7759	Up
ENSRNOG00000001527	Cd80	25408	38.0165	-1.60967	0.537228	-2.99625	0.00273319	0.0570561	84.6815	45.8752	40.9166	27.0097	21.0622	8.55372	Down
ENSRNOG00000052444	Samd9	500011	1565.34	1.37102	0.457628	2.99594	0.00273603	0.0570561	758.605	1121.3	738.318	3334.35	632.783	2806.69	Up
ENSRNOG00000033690	Prss41	681033	8.69893	2.86856	0.957644	2.99543	0.00274056	0.0570804	1.7642	2.64665	1.81852	25.6592	12.8205	7.48451	Up
ENSRNOG00000014556	Cdh20	363948	126.824	1.17642	0.393056	2.99301	0.00276237	0.0573944	67.9216	78.5172	86.3795	279.55	118.132	130.444	Up
ENSRNOG00000019128	St8sia4	116696	104.409	-1.14987	0.384404	-2.99131	0.00277783	0.0576443	184.359	145.566	102.746	41.865	82.4174	69.499	Down
ENSRNOG00000023661	Celf2	29428	147.185	-1.01788	0.340587	-2.98861	0.00280249	0.0578727	172.891	232.905	186.398	66.1738	126.373	98.3678	Down
ENSRNOG00000025957	Ooep	301100	19.4812	1.75217	0.586227	2.9889	0.00279987	0.0578727	9.70309	9.70437	7.27406	36.4631	30.2197	23.5227	Up
ENSRNOG00000052634	Lsmem2	689621	66.2854	1.41994	0.474984	2.98945	0.00279476	0.0578727	42.3408	32.642	32.7333	163.409	48.5347	78.0527	Up
ENSRNOG00000007129	Cd8b	24931	53.937	-1.2413	0.415828	-2.98512	0.00283468	0.058463	53.8081	96.1615	77.2869	33.7621	28.3882	34.2149	Down
ENSRNOG00000025300	Fer1l6	314997	1685.46	1.11653	0.374077	2.98476	0.00283798	0.058463	663.339	1474.18	1053.83	3233.06	1323.26	2365.1	Up
ENSRNOG00000047557	LOC100359498	100359498	13.1819	-3.98804	1.33759	-2.98152	0.00286825	0.0589317	69.6858	3.52886	0.909258	4.05145	0.915749	0	Down
ENSRNOG00000007989	Chst1	295934	67.5982	-1.47052	0.493423	-2.98025	0.00288014	0.0590215	80.271	55.5796	162.757	28.3602	54.0292	24.592	Down
ENSRNOG00000053260	Lilrb3l	361493	48.2947	-1.88847	0.633713	-2.98	0.00288249	0.0590215	67.0395	121.746	40.0074	13.5048	42.1245	5.34608	Down
ENSRNOG00000036672	Sectm1a	287885	62.5472	-1.25597	0.421667	-2.97859	0.00289582	0.0591516	94.3846	84.6927	86.3795	22.9582	55.8607	31.0072	Down
ENSRNOG00000015913	Tspan5	362048	610.702	1.2626	0.42395	2.97819	0.00289958	0.059157	179.066	408.466	490.09	1114.15	413.919	1058.52	Up
ENSRNOG00000003566	Apoh	287774	69.2779	1.8186	0.610962	2.97661	0.00291452	0.059248	14.1136	14.9977	62.7388	91.833	44.8717	187.113	Up
ENSRNOG00000014202	Snx20	307742	186.958	-1.03699	0.348342	-2.97694	0.00291145	0.059248	336.962	187.03	230.952	99.9359	162.088	104.783	Down
ENSRNOG00000018521	Nmur1	65276	192.615	-1.18562	0.398224	-2.97728	0.0029082	0.059248	193.18	272.605	338.244	66.1738	184.981	100.506	Down
ENSRNOG00000033973	Ccdc177	500686	92.4255	1.05294	0.353966	2.9747	0.00293275	0.0595471	42.3408	61.7551	76.3777	121.544	132.784	119.752	Up
ENSRNOG00000002919	Gfap	24387	61.5529	-1.29136	0.434524	-2.97189	0.00295977	0.0599521	50.2797	107.63	104.565	28.3602	35.7142	42.7686	Down
ENSRNOG00000028803	Cd209e	501797	15.6656	-2.19738	0.739622	-2.97095	0.00296877	0.0600627	41.4587	13.2332	22.7315	4.05145	8.24174	4.27686	Down
ENSRNOG00000009505	Cd164l2	100359977	6.25861	-4.10267	1.38202	-2.9686	0.0029916	0.0604524	8.82099	12.351	14.5481	0	1.8315	0	Down
ENSRNOG00000003143	RGD1310166	303395	7.78685	-3.34625	1.12766	-2.96741	0.00300317	0.0605419	6.1747	22.9376	13.6389	0	1.8315	2.13843	Down
ENSRNOG00000007907	Tmem178a	362691	100.4	-1.22907	0.414403	-2.96588	0.00301817	0.060772	164.07	141.154	118.204	32.4116	95.2379	51.3223	Down
ENSRNOG00000028895	Rtp4	360733	882.028	1.07834	0.363858	2.96364	0.00304028	0.0611446	575.129	552.267	572.833	1543.6	550.365	1497.97	Up
ENSRNOG00000014199	Zfp703	680717	846.767	1.00027	0.337598	2.96289	0.00304761	0.0611997	309.617	685.481	698.31	1033.12	1010.07	1344	Up
ENSRNOG00000049575	Atn1	29515	215.156	1.11892	0.377678	2.96263	0.00305024	0.0611997	77.6247	142.037	187.307	349.776	334.249	199.943	Up
ENSRNOG00000029735	Pid1	501174	119.636	-1.0629	0.359057	-2.96024	0.003074	0.0616036	195.826	162.328	128.205	52.6689	100.732	78.0527	Down
ENSRNOG00000029128	Cyp2d5	286963	149.223	2.97304	1.00457	2.95952	0.00308117	0.0616743	7.05679	75.8705	18.1852	295.756	113.553	384.918	Up
ENSRNOG00000018402	Apoc2	292697	3266.28	1.17847	0.398406	2.95797	0.00309677	0.0617678	905.916	2672.23	2426.81	6580.91	3407.5	3604.33	Up
ENSRNOG00000030467	Ube2l6	295704	639.328	1.02586	0.346803	2.95805	0.00309597	0.0617678	377.538	461.399	423.714	1272.16	485.347	815.811	Up
ENSRNOG00000055451	Gcnt4	310011	111.115	1.53111	0.517583	2.95818	0.00309461	0.0617678	17.642	82.9283	70.9221	105.338	123.626	266.235	Up
ENSRNOG00000028288	Clrn3	309082	4743.52	1.08604	0.367235	2.95734	0.0031031	0.0618214	1956.5	3565.91	3590.66	9480.4	3650.18	6217.49	Up
ENSRNOG00000014125	Evi2b	100910940	233.449	-1.02988	0.348473	-2.95541	0.00312251	0.0621351	457.81	271.722	210.948	145.852	178.571	135.79	Down
ENSRNOG00000014039	Sucnr1	408199	36.5064	1.99822	0.677375	2.94995	0.00317829	0.062876	1.7642	23.8198	18.1852	71.5757	25.641	78.0527	Up
ENSRNOG00000013042	Htr1b	25075	18.769	-1.80712	0.612908	-2.94843	0.00319395	0.0630893	28.2272	22.0554	37.2796	8.10291	7.32599	9.62294	Down
ENSRNOG00000015024	Mcoln3	308022	29.1478	-1.50068	0.509043	-2.94804	0.00319793	0.0630893	31.7556	54.6974	42.7351	14.8553	13.7362	17.1074	Down
ENSRNOG00000003866	Cxcr4	60628	187.235	-1.28452	0.436039	-2.94588	0.00322042	0.0633024	400.473	216.143	180.942	49.9679	159.34	116.544	Down
ENSRNOG00000007319	Trib3	246273	334.857	1.09096	0.370386	2.94547	0.00322469	0.0633024	115.555	221.436	304.601	571.255	346.153	450.14	Up
ENSRNOG00000022313	Klk9	292851	95.6553	1.46692	0.498048	2.94534	0.00322598	0.0633024	28.2272	53.8151	70.0129	252.541	74.1757	95.1602	Up
ENSRNOG00000047306	Stap2	363334	1197.19	1.06754	0.362677	2.94351	0.00324512	0.0634279	449.871	846.045	1023.82	2309.33	1150.18	1403.88	Up
ENSRNOG00000015076	Cyp26b1	312495	90.6732	-1.46313	0.4973	-2.94214	0.00325956	0.0635933	184.359	104.101	111.839	13.5048	71.4284	58.8069	Down
ENSRNOG00000007690	Cmpk2	314004	625.324	1.34654	0.457857	2.94097	0.00327185	0.0636866	192.298	473.75	392.799	833.249	354.395	1505.46	Up
ENSRNOG00000014387	Chac1	362196	53.5969	1.31578	0.447667	2.93919	0.00329075	0.0639635	40.5766	29.9953	21.8222	59.4213	109.89	59.8761	Up
ENSRNOG00000049282	Oas2	363938	45.3498	1.47107	0.500609	2.93855	0.00329748	0.063965	40.5766	14.9977	16.3666	79.6786	46.7032	73.7759	Up
ENSRNOG00000014475	Slc31a1	171135	5174.68	1.15878	0.394839	2.93483	0.00333732	0.0644429	1563.08	4111.12	3929.81	9416.93	4092.48	7934.65	Up
ENSRNOG00000054136	Xkrx	497101	30.301	-1.53434	0.523384	-2.93157	0.00337252	0.0649747	64.3932	37.053	33.6425	17.5563	17.3992	11.7614	Down
ENSRNOG00000007378	Acox2	252898	3.27526	-5.01952	1.7162	-2.92479	0.00344685	0.0660117	4.4105	7.05772	8.18332	0	0	0	Down
ENSRNOG00000030246	Btla	407756	103.506	-1.26803	0.433636	-2.92418	0.0034536	0.0660117	214.35	151.741	72.7406	66.1738	73.2599	42.7686	Down
ENSRNOG00000012964	Ccr6	308163	70.3248	-1.49552	0.511837	-2.92187	0.00347941	0.0663553	159.66	88.2215	64.5573	14.8553	60.4395	34.2149	Down
ENSRNOG00000045581	LOC103691893	103691893	3.26172	-5.01423	1.71685	-2.92061	0.00349352	0.0665496	5.2926	8.82215	5.45555	0	0	0	Down
ENSRNOG00000042826	Zfp52	361487	166.635	1.07556	0.368422	2.91938	0.00350731	0.0667373	98.7951	101.455	120.931	310.612	126.373	241.643	Up
ENSRNOG00000010284	St3gal5	83505	793.64	1.0743	0.368115	2.91839	0.00351844	0.066874	346.665	516.978	669.214	1331.58	576.922	1320.48	Up
ENSRNOG00000002568	Socs1	252971	127.044	-1.00027	0.342858	-2.91744	0.00352922	0.0670037	134.961	154.388	218.222	103.987	70.5127	80.1912	Down
ENSRNOG00000032951	Jsrp1	690423	3.3951	-5.0727	1.73966	-2.91592	0.00354646	0.0671806	11.4673	6.17551	2.72777	0	0	0	Down
ENSRNOG00000004786	Cyp4f1	56266	5378.39	1.0318	0.35392	2.91534	0.00355303	0.06723	1826.83	4432.25	4339.89	9210.31	5662.99	6798.07	Up
ENSRNOG00000009590	Stox2	306459	19.1516	-2.01747	0.692253	-2.91436	0.00356418	0.0672908	20.2883	42.3463	30.0055	1.35048	9.15749	11.7614	Down
ENSRNOG00000015086	Plin1	25629	5.60784	5.07373	1.7408	2.91459	0.00356152	0.0672908	0	0.882215	0	29.7107	0.915749	2.13843	Up
ENSRNOG00000002946	Socs3	89829	230.287	1.38222	0.474795	2.91119	0.00360058	0.067827	131.433	115.57	135.479	659.037	145.604	194.597	Up
ENSRNOG00000027847	Nxpe2	100363350	14.4949	2.163	0.74387	2.90777	0.00364021	0.0683456	5.2926	7.05772	3.63703	9.45339	34.7985	26.7304	Up
ENSRNOG00000042404	Ccdc122	100360752	27.5955	-1.54509	0.531812	-2.90532	0.00366872	0.0687288	49.3976	39.6997	34.5518	12.1544	20.1465	9.62294	Down
ENSRNOG00000058003	Spon1	64456	370.43	-1.05041	0.361957	-2.90202	0.00370762	0.0693044	337.844	529.329	632.844	167.46	356.226	198.874	Down
ENSRNOG00000022273	Rfk	499328	4108.74	1.01358	0.349351	2.90133	0.00371583	0.0693685	1615.12	3258.9	3291.51	6945.54	3517.39	6023.96	Up
ENSRNOG00000048417	Obp2b	286933	26.4859	2.01973	0.696536	2.89967	0.00373555	0.0695962	8.82099	12.351	10.0018	90.4825	13.7362	23.5227	Up
ENSRNOG00000015253	Hsf4	291960	27.0894	1.56346	0.539441	2.89829	0.00375202	0.0698262	15.8778	13.2332	11.8204	56.7204	40.293	24.592	Up
ENSRNOG00000022505	Slc17a4	679784	1513.7	1.16962	0.403669	2.89748	0.00376177	0.0699309	680.981	1063.95	1049.28	3555.83	999.998	1732.13	Up
ENSRNOG00000016044	Mab21l3	295326	6.10535	-4.02997	1.39266	-2.89372	0.00380709	0.0703876	20.2883	6.17551	8.18332	0	0.915749	1.06922	Down
ENSRNOG00000019428	Higd1a	140937	1293.31	1.07265	0.371031	2.89101	0.0038401	0.0708222	700.387	710.183	1089.29	2664.51	928.57	1666.91	Up
ENSRNOG00000020621	Dcst1	295246	211.889	1.1472	0.396897	2.89042	0.00384731	0.0708222	68.8037	183.501	142.754	401.094	207.875	267.304	Up
ENSRNOG00000047553	Olr1362	363546	11.0998	7.07748	2.44933	2.88955	0.00385791	0.0708827	0	0	0	59.4213	1.8315	5.34608	Up
ENSRNOG00000016286	Iyd	308129	22.3558	1.71946	0.595206	2.88886	0.00386644	0.0709434	5.2926	14.9977	10.9111	41.865	37.5457	23.5227	Up
ENSRNOG00000003365	Cadm3	360882	210.562	-1.08284	0.375016	-2.88746	0.0038837	0.0711757	234.638	289.367	335.516	68.8747	189.56	145.413	Down
ENSRNOG00000036675	Btbd16	361658	4.67645	-4.50093	1.56176	-2.88195	0.00395217	0.0722038	12.3494	6.17551	8.18332	1.35048	0	0	Down
ENSRNOG00000038600	Dnaaf3	100359753	21.2395	2.14512	0.74451	2.88125	0.00396106	0.0722882	2.6463	6.17551	14.5481	64.8233	14.652	24.592	Up
ENSRNOG00000008356	Myo5c	315820	2152.02	1.1035	0.383269	2.87918	0.0039871	0.0726778	1126.44	1326.85	1646.67	4994.09	1652.93	2165.16	Up
ENSRNOG00000031304	Mcpt1l3	408209	16.744	-1.99682	0.693612	-2.87887	0.00399098	0.0726778	27.3451	14.1154	39.0981	5.40194	9.15749	5.34608	Down
ENSRNOG00000002085	Thegl	498350	38.8933	-1.74352	0.606531	-2.87457	0.0040458	0.073597	90.8562	73.2239	15.4574	21.6078	18.315	13.8998	Down
ENSRNOG00000033153	Sfn	313017	3068.28	1.09757	0.382032	2.87297	0.00406629	0.0738906	1055.87	2302.58	2504.1	6223.03	2719.78	3604.33	Up
ENSRNOG00000021345	Timd2	287222	22.2436	-1.86318	0.648789	-2.87178	0.00408162	0.0740896	51.1618	29.9953	23.6407	10.8039	14.652	3.20765	Down
ENSRNOG00000025108	Ankrd35	365881	8.72918	-2.76389	0.962593	-2.8713	0.0040879	0.0741244	21.1704	9.70437	14.5481	4.05145	1.8315	1.06922	Down
ENSRNOG00000012956	Tgm2	56083	1976.98	-1.08187	0.376898	-2.87046	0.00409871	0.074241	1158.2	3385.06	3512.46	1430.16	1083.33	1292.68	Down
ENSRNOG00000008979	Guca2b	64055	5971.69	1.18381	0.412987	2.86646	0.00415085	0.075025	1350.49	4394.32	5206.41	9191.4	6016.47	9671.05	Up
ENSRNOG00000011483	S100a9	94195	9.14964	-2.95521	1.03266	-2.86175	0.00421307	0.0758108	31.7556	7.05772	10.0018	1.35048	3.663	1.06922	Down
ENSRNOG00000030616	Slc25a45	689625	160.248	1.04305	0.364514	2.86148	0.00421668	0.0758108	86.4457	121.746	106.383	179.614	318.681	148.621	Up
ENSRNOG00000032202	Creb3l3	314638	11893.8	1.14374	0.39964	2.86192	0.00421086	0.0758108	2803.31	10043.1	9388.09	19718.4	14348.9	15061	Up
ENSRNOG00000002210	Hsd17b11	289456	13249.3	1.05385	0.369711	2.85046	0.00436563	0.0783227	5238.79	9602.92	11001.1	25991.4	10477.1	17184.4	Up
ENSRNOG00000021796	RGD1565166	287059	149.265	1.09911	0.385831	2.84869	0.00438999	0.0785933	62.6291	80.2816	141.844	272.798	177.655	160.382	Up
ENSRNOG00000012807	C1qa	298566	2160.19	-1.04111	0.365557	-2.84802	0.00439928	0.0786765	3075.88	2853.08	2795.06	776.529	2331.5	1129.09	Down
ENSRNOG00000059897	Gjb5	29586	34.9525	1.80296	0.63323	2.84724	0.00440996	0.0787846	4.4105	19.4087	22.7315	82.3796	21.978	58.8069	Up
ENSRNOG00000018509	Cx3cr1	171056	59.0489	-1.42594	0.500924	-2.84662	0.00441864	0.0787876	49.3976	99.6903	110.02	13.5048	48.5347	33.1457	Down
ENSRNOG00000020377	Cideb	364388	2385.76	1.03393	0.363241	2.8464	0.00442162	0.0787876	935.025	1815.6	1945.81	4630.81	2064.1	2923.24	Up
ENSRNOG00000019336	Gata3	85471	53.2021	-1.17152	0.41166	-2.84584	0.00442948	0.078797	93.5025	55.5796	71.8314	36.4631	32.967	28.8688	Down
ENSRNOG00000036726	Cd300e	690076	83.4511	1.49841	0.526584	2.84552	0.0044339	0.078797	22.9346	48.5218	59.1018	199.872	43.0402	127.237	Up
ENSRNOG00000007037	Cfap57	679641	25.4627	1.94506	0.68491	2.83988	0.00451312	0.0797035	7.93889	10.5866	12.7296	79.6786	11.9047	29.938	Up
ENSRNOG00000000843	Ly6g6c	294241	11.9258	2.80349	0.987527	2.8389	0.004527	0.0797826	0	6.17551	2.72777	32.4116	4.57875	25.6612	Up
ENSRNOG00000004854	Has2	25694	67.8832	1.49928	0.528091	2.83905	0.00452474	0.0797826	42.3408	29.9953	33.6425	195.82	59.5237	45.9763	Up
ENSRNOG00000021021	Ffar2	292794	60.5687	-1.16504	0.41074	-2.83645	0.00456184	0.0802431	92.6204	87.3393	71.8314	33.7621	52.1977	25.6612	Down
ENSRNOG00000053272	Chi3l1	89824	35.5649	-1.74652	0.615752	-2.83639	0.0045626	0.0802431	83.7994	42.3463	39.0981	5.40194	32.0512	10.6922	Down
ENSRNOG00000028273	Tmem150b	308346	1358.78	1.05417	0.371763	2.83559	0.0045741	0.080362	639.522	910.446	1099.29	2931.9	1097.07	1474.45	Up
ENSRNOG00000024657	Mfsd4a	498228	63.013	-1.07467	0.379297	-2.83331	0.00460688	0.080854	73.2142	92.6326	90.0166	48.6175	32.967	40.6302	Down
ENSRNOG00000019510	Tm4sf5	303256	2338.5	1.03524	0.365461	2.8327	0.00461573	0.0809257	709.208	1825.3	2066.74	3273.58	3543.03	2613.16	Up
ENSRNOG00000047982	LOC501317	501317	2.77954	5.07856	1.7954	2.82864	0.00467458	0.0818728	0	0	0	6.75242	4.57875	5.34608	Up
ENSRNOG00000028711	Dgat1	84497	13829.2	1.06269	0.375795	2.82784	0.00468638	0.0819948	4187.33	10666	12009.5	24784.1	14869.9	16458.4	Up
ENSRNOG00000023551	Sp6	363672	9.41753	2.42492	0.858129	2.82582	0.00471602	0.0822831	4.4105	1.76443	2.72777	10.8039	16.4835	20.3151	Up
ENSRNOG00000035530	Mir192	100314193	125.841	1.31532	0.465482	2.82572	0.00471742	0.0822831	51.1618	83.8105	80.924	329.518	108.058	101.575	Up
ENSRNOG00000012262	Depdc7	295971	938.935	1.13158	0.400527	2.82522	0.00472477	0.0823266	285.8	685.481	793.782	1806.95	777.471	1284.13	Up
ENSRNOG00000019711	Isoc1	364879	41.2981	-1.95108	0.691397	-2.82194	0.00477342	0.0828338	43.2229	138.508	15.4574	13.5048	27.4725	9.62294	Down
ENSRNOG00000046196	Icos	64545	137.938	-1.21622	0.431778	-2.81678	0.00485083	0.0837484	316.674	141.154	120.931	86.431	108.974	53.4608	Down
ENSRNOG00000003737	Best2	364973	24.7939	1.5328	0.544642	2.81433	0.00488784	0.0841304	10.5852	14.1154	13.6389	32.4116	51.282	26.7304	Up
ENSRNOG00000020807	Wdr62	308492	97.9298	1.42178	0.505733	2.81133	0.00493379	0.0847491	36.1661	78.5172	44.5536	266.046	90.6592	71.6374	Up
ENSRNOG00000002800	Gdpd2	302421	467.637	1.09854	0.390946	2.80995	0.00495499	0.0849211	134.079	368.766	390.072	840.002	552.197	520.708	Up
ENSRNOG00000008839	Pparg	25664	105.342	1.52886	0.544056	2.81011	0.00495249	0.0849211	22.9346	47.6396	91.8351	247.139	56.7765	165.728	Up
ENSRNOG00000021370	Ccdc69	497906	111.712	-1.06536	0.379462	-2.80756	0.00499191	0.0853377	193.18	155.27	105.474	68.8747	96.1537	51.3223	Down
ENSRNOG00000046184	RGD1561143	304382	5.57785	-3.83358	1.36575	-2.80694	0.00500144	0.0853921	8.82099	11.4688	10.9111	1.35048	0.915749	0	Down
ENSRNOG00000002418	Tgfb2	81809	67.6227	-1.05701	0.376853	-2.80484	0.00503421	0.0858652	110.262	81.1638	82.7425	37.8136	40.293	53.4608	Down
ENSRNOG00000058372	Ac1576	102552783	25.0968	1.62939	0.581106	2.80396	0.00504799	0.0860138	14.1136	9.70437	12.7296	62.1223	28.3882	23.5227	Up
ENSRNOG00000009734	Akr1b8	286921	1707.52	-1.30257	0.465229	-2.79984	0.00511279	0.086769	1072.63	3138.04	3077.84	1673.25	432.234	851.096	Down
ENSRNOG00000014205	Klf2	306330	80.8438	-1.20555	0.430967	-2.79732	0.00515282	0.0873608	140.254	88.2215	110.929	25.6592	75.0914	44.9071	Down
ENSRNOG00000055305	Parvb	362973	210.995	-1.12486	0.402193	-2.79682	0.00516081	0.0873916	237.285	322.009	310.057	62.1223	211.538	122.96	Down
ENSRNOG00000006675	Fabp1	24360	56376.5	1.26143	0.451574	2.79342	0.00521542	0.0877053	11080	49678.4	38807.1	114574	49734.3	74385.3	Up
ENSRNOG00000018649	Slc35c2	311637	1693.59	-1.37778	0.493175	-2.7937	0.00521083	0.0877053	560.133	2516.08	4261.69	1016.92	1060.44	746.312	Down
ENSRNOG00000022391	Zfp711	302327	55.9394	1.36083	0.487093	2.79378	0.00520961	0.0877053	38.8124	20.291	34.5518	132.348	47.619	62.0145	Up
ENSRNOG00000030763	Dpp4	25253	20151.6	1.15875	0.414725	2.79401	0.00520582	0.0877053	5775.1	14959.7	16667.6	40086.4	15043.9	28377	Up
ENSRNOG00000038228	Serp2	498546	19.2197	2.03793	0.729699	2.79283	0.00522487	0.0877053	3.5284	6.17551	12.7296	58.0709	15.5677	19.2459	Up
ENSRNOG00000050395	Ms4a6bl	293749	15.7016	2.50155	0.895785	2.79258	0.00522903	0.0877053	6.1747	4.41108	3.63703	1.35048	34.7985	43.8378	Up
ENSRNOG00000007607	Nr4a1	79240	151.571	-1.07634	0.385966	-2.78869	0.00529211	0.088571	306.971	114.688	195.49	85.0805	103.48	103.714	Down
ENSRNOG00000049590	RT1-M2	24988	42.0299	-1.34027	0.481824	-2.78165	0.00540831	0.0902486	42.3408	74.1061	64.5573	24.3087	32.967	13.8998	Down
ENSRNOG00000042717	Ciart	365871	61.2256	3.21703	1.1568	2.78096	0.0054198	0.0903513	17.642	7.05772	10.9111	280.901	28.3882	22.4535	Up
ENSRNOG00000042101	Zfp93	296399	26.4483	-1.61746	0.581822	-2.77999	0.00543605	0.0904444	49.3976	29.1131	41.8259	6.75242	21.978	9.62294	Down
ENSRNOG00000002468	Tnr	25567	10.5904	2.31275	0.832919	2.77668	0.0054917	0.0906073	2.6463	6.17551	1.81852	13.5048	13.7362	25.6612	Up
ENSRNOG00000006365	Asb15	500050	47.356	1.42921	0.514719	2.77668	0.00549167	0.0906073	21.1704	25.5842	30.0055	78.3281	27.4725	101.575	Up
ENSRNOG00000023622	LOC100910021	100910021	8.20948	4.12082	1.48432	2.77623	0.00549929	0.0906073	0	0	2.72777	1.35048	43.0402	2.13843	Up
ENSRNOG00000040289	Xkr9	497099	982.411	1.06267	0.382654	2.77711	0.00548443	0.0906073	451.635	702.243	753.775	2072.99	683.149	1230.67	Up
ENSRNOG00000048321	Tnfsf8	683163	25.3144	-1.65593	0.59642	-2.77645	0.00549568	0.0906073	59.1007	34.4064	21.8222	13.5048	15.5677	7.48451	Down
ENSRNOG00000012410	S100a1	295214	69.5405	1.07422	0.387057	2.77535	0.00551417	0.0907644	54.6902	47.6396	31.824	112.09	96.1537	74.8451	Up
ENSRNOG00000028368	Etnk2	360843	39.9692	1.38559	0.499354	2.77477	0.00552404	0.0908386	14.9957	24.702	26.3685	87.7815	35.7142	50.2531	Up
ENSRNOG00000013547	Slc6a12	50676	37.9015	-1.24949	0.450424	-2.77403	0.00553667	0.0909581	58.2186	51.1685	50.9185	21.6078	28.3882	17.1074	Down
ENSRNOG00000001854	Tmtc1	362465	50.8288	-1.34242	0.484548	-2.77045	0.00559792	0.0917145	43.2229	95.2793	80.924	14.8553	37.5457	33.1457	Down
ENSRNOG00000002212	Hsd17b13	305150	253.798	1.04175	0.37603	2.77039	0.00559895	0.0917145	198.472	134.097	164.576	545.596	229.853	250.196	Up
ENSRNOG00000013975	Acat2l1	365096	118.194	1.17196	0.423095	2.76996	0.00560625	0.0917456	37.0482	97.9259	82.7425	228.232	152.014	111.198	Up
ENSRNOG00000033722	Rnf207	691246	76.8771	1.15582	0.417332	2.76954	0.00561352	0.091776	74.0963	38.8175	30.0055	103.987	124.542	89.8141	Up
ENSRNOG00000010640	Agtr1b	81638	25.6105	-1.75728	0.634821	-2.76815	0.00563753	0.0919911	67.0395	22.0554	30.0055	5.40194	17.3992	11.7614	Down
ENSRNOG00000038197	Cd226	307199	146.15	-1.00287	0.362438	-2.767	0.00565743	0.0922269	265.512	202.91	116.385	103.987	96.1537	91.9525	Down
ENSRNOG00000026112	Tmem202	691306	2.97209	-4.87969	1.76591	-2.76328	0.00572243	0.0931076	7.93889	3.52886	6.36481	0	0	0	Down
ENSRNOG00000008759	Csf3r	298518	31.3916	-1.69424	0.613523	-2.7615	0.00575365	0.0934362	73.2142	43.2286	28.187	5.40194	26.5567	11.7614	Down
ENSRNOG00000014698	Chrnb1	24261	63.3826	1.13268	0.410342	2.76034	0.00577414	0.0935897	29.1093	40.5819	49.0999	116.142	64.1025	81.2604	Up
ENSRNOG00000022136	LOC685680	685680	364.656	1.10357	0.399928	2.75942	0.00579042	0.0937638	202.883	230.258	260.957	849.455	257.326	387.056	Up
ENSRNOG00000001252	Chst12	304322	52.8754	-1.21443	0.441346	-2.75165	0.00592967	0.0953276	66.1574	90.8682	65.4666	20.2573	46.7032	27.7996	Down
ENSRNOG00000033923	Aox2	316421	29.281	1.50235	0.546006	2.75152	0.00593197	0.0953276	14.1136	9.70437	21.8222	63.4728	30.2197	36.3533	Up
ENSRNOG00000042660	LOC685081	685081	7.18805	2.81645	1.02335	2.75218	0.00591993	0.0953276	1.7642	0.882215	2.72777	14.8553	16.4835	6.41529	Up
ENSRNOG00000053850	Rdh5	366791	296.839	1.00192	0.364415	2.74939	0.00597061	0.095767	152.603	213.496	226.405	615.821	302.197	270.512	Up
ENSRNOG00000059890	Clec2d2	362445	98.9543	-1.23372	0.449015	-2.74761	0.00600307	0.0961966	228.464	123.51	64.5573	56.7204	53.1135	67.3606	Down
ENSRNOG00000017941	Optn	246294	11771.8	1.05956	0.38605	2.74462	0.00605806	0.0968946	3853.01	9302.08	9744.52	22224.9	9761.89	15744.2	Up
ENSRNOG00000007046	Cfap70	361006	74.9113	1.11156	0.405335	2.74233	0.00610044	0.0972414	26.463	55.5796	60.011	118.843	86.9962	101.575	Up
ENSRNOG00000022565	Lrrc25	498605	176.772	-1.06745	0.389265	-2.74221	0.00610268	0.0972414	198.472	271.722	249.137	56.7204	171.245	113.337	Down
ENSRNOG00000039315	Cfap157	499781	183.298	1.41373	0.515491	2.7425	0.00609739	0.0972414	67.0395	94.3971	138.207	544.245	131.868	124.029	Up
ENSRNOG00000025143	Icam2	360647	198.13	-1.03983	0.379536	-2.73973	0.00614893	0.0977945	369.6	266.429	164.576	83.7301	161.172	143.275	Down
ENSRNOG00000019332	Gtpbp2	363195	2592.12	1.04457	0.381446	2.73846	0.0061728	0.0979903	955.314	1942.64	2179.49	5243.93	2171.24	3060.09	Up
ENSRNOG00000000563	Adamts14	309837	92.6888	-1.07746	0.393603	-2.73742	0.00619234	0.0981882	76.7426	135.861	164.576	68.8747	64.1025	45.9763	Down
ENSRNOG00000023410	Apol9a	503164	1814.56	1.25153	0.457235	2.73718	0.00619685	0.0981882	483.39	1316.27	1420.26	3296.53	995.42	3375.51	Up
ENSRNOG00000004057	Ccdc88a	305605	111.592	-1.1442	0.418544	-2.73377	0.00626138	0.0986575	231.992	136.743	92.7443	45.9165	72.3442	89.8141	Down
ENSRNOG00000028377	Mpl	366455	19.6379	1.88185	0.688702	2.73245	0.00628644	0.0988633	6.1747	11.4688	7.27406	56.7204	13.7362	22.4535	Up
ENSRNOG00000040052	RT1-M6-2	365527	32.8763	-1.64758	0.603057	-2.73204	0.00629433	0.0988633	22.9346	91.7504	34.5518	21.6078	14.652	11.7614	Down
ENSRNOG00000013914	Gpr132	314480	77.0603	-1.05552	0.386672	-2.72976	0.00633812	0.0994047	99.6772	98.8081	114.567	35.1126	71.4284	42.7686	Down
ENSRNOG00000005229	Sec16b	89868	2504.34	1.0038	0.368087	2.72708	0.00638975	0.100122	778.894	1867.65	2353.16	3916.41	2747.25	3362.68	Up
ENSRNOG00000042432	Nek11	315978	18.9363	-1.6615	0.609778	-2.72476	0.00643481	0.100735	29.1093	33.5242	23.6407	8.10291	6.41025	12.8306	Down
ENSRNOG00000002053	Fras1	289486	35.6118	1.28112	0.471232	2.71866	0.00655476	0.102047	17.642	25.5842	19.0944	41.865	42.1245	67.3606	Up
ENSRNOG00000007755	Pm20d2	313130	26.3015	-1.48048	0.544962	-2.71666	0.0065944	0.102476	31.7556	45.8752	39.0981	8.10291	20.1465	12.8306	Down
ENSRNOG00000013121	Mier3	310086	1884.4	1.25443	0.462604	2.71168	0.00669427	0.103838	740.081	1034.84	1563.92	4784.77	952.379	2230.38	Up
ENSRNOG00000025979	Gramd2	300761	43.729	1.26952	0.468453	2.71002	0.00672789	0.104264	30.8735	17.6443	28.187	86.431	58.608	40.6302	Up
ENSRNOG00000051383	Srsf12	297962	63.8481	-1.01309	0.374367	-2.70614	0.00680694	0.105009	94.3846	68.8128	92.7443	45.9165	38.4615	42.7686	Down
ENSRNOG00000008133	Mfng	315119	61.9797	-1.19682	0.442497	-2.70471	0.00683649	0.105264	96.1488	86.4571	77.2869	21.6078	60.4395	29.938	Down
ENSRNOG00000006306	Gip	25040	111.821	1.19952	0.443721	2.70331	0.00686534	0.105414	63.5111	71.4595	69.1036	78.3281	271.978	116.544	Up
ENSRNOG00000038212	Socs6	307200	2768.88	1.07398	0.397365	2.70275	0.00687674	0.105414	909.444	2098.79	2341.34	5616.67	2261.9	3385.14	Up
ENSRNOG00000028622	Pnpla1	361812	10.5947	2.95337	1.09306	2.70194	0.00689371	0.105566	0	1.76443	5.45555	43.2155	4.57875	8.55372	Up
ENSRNOG00000003480	Aim2	304987	55.521	-1.56569	0.579772	-2.70052	0.00692303	0.105729	164.07	52.0507	32.7333	35.1126	32.0512	17.1074	Down
ENSRNOG00000039955	Samd3	685940	4.45105	-4.44292	1.64536	-2.70027	0.00692842	0.105729	9.70309	14.1154	1.81852	0	0	1.06922	Down
ENSRNOG00000042139	Clec4a1	362430	85.0603	-1.11709	0.413945	-2.69864	0.00696226	0.106149	170.245	102.337	77.2869	41.865	70.5127	48.1147	Down
ENSRNOG00000002443	Mfap3	287299	599.908	1.05796	0.392368	2.69634	0.00701057	0.106539	183.477	550.502	433.716	884.568	542.124	1005.06	Up
ENSRNOG00000004229	Tac3	29191	57.7787	1.5179	0.562917	2.69649	0.00700745	0.106539	33.5198	18.5265	37.2796	170.161	41.2087	45.9763	Up
ENSRNOG00000013464	Spink3	24833	184.21	1.18095	0.43828	2.69452	0.00704911	0.106897	94.3846	102.337	140.935	459.165	137.362	171.074	Up
ENSRNOG00000022767	Elfn1	288512	10.0868	3.13822	1.16523	2.69322	0.00707657	0.107122	3.5284	2.64665	0	1.35048	9.15749	43.8378	Up
ENSRNOG00000049965	LOC100910275	100910275	61.6711	1.19094	0.442965	2.68857	0.00717592	0.108089	27.3451	35.2886	50.0092	82.3796	53.1135	121.891	Up
ENSRNOG00000031493	Ascl4	299687	40.2706	1.19857	0.446276	2.68573	0.00723721	0.108608	22.0525	19.4087	31.824	64.8233	58.608	44.9071	Up
ENSRNOG00000046834	C3	24232	171.501	-2.62338	0.976656	-2.68608	0.0072295	0.108608	98.7951	93.5148	692.855	60.7718	27.4725	55.5992	Down
ENSRNOG00000012294	Heph	117240	8650.07	1.02218	0.380727	2.6848	0.00725726	0.108788	2976.2	6896.28	7250.42	14824.3	6784.79	13168.5	Up
ENSRNOG00000021199	Fcgr1a	295279	72.9556	-1.12113	0.417674	-2.68423	0.00726982	0.10888	147.311	91.7504	60.9203	41.865	46.7032	49.1839	Down
ENSRNOG00000009629	Car2	54231	292.401	1.23052	0.458864	2.68167	0.0073256	0.10958	153.485	202.027	169.122	314.663	760.072	155.036	Up
ENSRNOG00000054080	Cgnl1	315795	65.5489	-1.08729	0.405546	-2.68104	0.00733927	0.10963	84.6815	90.8682	92.7443	28.3602	61.3552	35.2841	Down
ENSRNOG00000049489	LOC102552166	102552166	51.6021	-1.40622	0.524964	-2.67869	0.00739099	0.110111	35.284	98.8081	90.9258	17.5563	21.0622	45.9763	Down
ENSRNOG00000022082	LOC103690006	103690006	118.807	1.49288	0.557664	2.67703	0.00742791	0.110564	36.1661	132.332	18.1852	210.676	114.469	201.013	Up
ENSRNOG00000002843	Cxcl6	60665	15.2974	-1.92052	0.717776	-2.67566	0.00745828	0.110919	38.8124	19.4087	14.5481	4.05145	6.41025	8.55372	Down
ENSRNOG00000057620	Slc6a8	50690	12082.2	1.15231	0.430888	2.67427	0.00748926	0.111168	2689.52	8829.21	10975.7	22789.4	11284.8	15924.9	Up
ENSRNOG00000032825	LOC100362027	100362027	2567.36	1.14693	0.42926	2.67187	0.00754295	0.111688	3068.82	912.211	811.058	3688.17	3345.23	3578.66	Up
ENSRNOG00000050325	Adgre4	450235	49.0669	-1.06846	0.400287	-2.66924	0.00760237	0.11247	73.2142	66.1662	60.011	32.4116	34.7985	27.7996	Down
ENSRNOG00000009906	Slfnl1	500540	59.6255	1.25374	0.469792	2.66872	0.00761399	0.112544	37.0482	29.1131	39.0981	141.801	60.4395	50.2531	Up
ENSRNOG00000011500	Pou2af1	690528	313.671	-1.14766	0.430312	-2.66704	0.00765234	0.112914	673.924	382.882	240.953	105.338	293.956	184.974	Down
ENSRNOG00000016697	Lrrc56	365389	90.2237	1.01819	0.381968	2.66566	0.00768378	0.113279	43.2229	64.4017	70.9221	156.656	84.2489	121.891	Up
ENSRNOG00000021735	Akr1cl	361267	40.1139	-1.34658	0.505902	-2.66174	0.00777373	0.114307	90.8562	47.6396	34.5518	17.5563	26.5567	23.5227	Down
ENSRNOG00000002331	Aldh3a1	25375	20.0228	-2.06065	0.77556	-2.65699	0.00788419	0.115431	34.4019	53.8151	8.18332	13.5048	2.74725	7.48451	Down
ENSRNOG00000027592	Rerg	502916	39.499	-1.18852	0.447514	-2.65582	0.00791168	0.115733	65.2753	46.7574	52.737	25.6592	28.3882	18.1767	Down
ENSRNOG00000009300	Tlk1	311118	99.1249	1.25715	0.473702	2.65389	0.00795693	0.115995	22.9346	57.344	95.4721	101.286	190.476	127.237	Up
ENSRNOG00000005747	Il27ra	288905	39.2633	-1.26757	0.47783	-2.65276	0.0079837	0.11628	62.6291	49.4041	53.6462	36.4631	17.3992	16.0382	Down
ENSRNOG00000021027	Dbp	24309	551.617	2.30924	0.870597	2.65248	0.00799022	0.11628	225.817	159.681	170.031	2077.05	380.952	296.173	Up
ENSRNOG00000034116	Gk	79223	4538.01	1.03094	0.389069	2.64977	0.0080546	0.116916	1274.63	3482.99	4188.95	6691.65	4468.86	7120.98	Up
ENSRNOG00000018413	Per3	78962	516.822	2.4809	0.936696	2.64857	0.00808337	0.117233	174.656	151.741	144.572	2074.34	282.967	272.65	Up
ENSRNOG00000017602	Il34	498951	100.283	-1.0421	0.393717	-2.64683	0.00812501	0.117535	102.324	147.33	156.392	39.1641	93.4064	63.0837	Down
ENSRNOG00000016278	Ccl17	117518	29.5431	-1.48482	0.561305	-2.64529	0.00816199	0.11797	71.45	29.9953	29.0963	17.5563	17.3992	11.7614	Down
ENSRNOG00000050193	Gtf2ird1	246770	65.9791	1.42412	0.538449	2.64485	0.00817277	0.118025	41.4587	37.053	29.0963	37.8136	62.271	188.182	Up
ENSRNOG00000046601	Unc5cl	301225	1579.88	1.03333	0.391349	2.64044	0.00827983	0.119064	462.22	1183.93	1464.81	2780.65	1547.62	2040.06	Up
ENSRNOG00000012826	Creb3l2	362339	1472.55	1.1226	0.425212	2.64009	0.00828831	0.119085	332.551	1208.64	1239.32	2333.64	1357.14	2364.04	Up
ENSRNOG00000057957	Crybg2	298543	2003.51	1.12344	0.425653	2.63934	0.00830686	0.119149	657.164	1279.21	1844.88	4533.58	1561.35	2144.85	Up
ENSRNOG00000014314	Slc39a4	300051	3816.35	1.08034	0.409589	2.63762	0.008349	0.119652	1017.94	2821.32	3512.46	6633.58	3312.27	5600.55	Up
ENSRNOG00000007664	Tnfrsf13c	500910	32.9698	-1.7257	0.654867	-2.63519	0.00840907	0.12031	83.7994	37.053	31.824	2.70097	27.4725	14.969	Down
ENSRNOG00000061508	Reps2	363466	124.63	1.033	0.392166	2.63408	0.00843644	0.1206	42.3408	112.924	90.0166	191.769	136.447	174.282	Up
ENSRNOG00000060514	Wdr54	500226	7.13527	3.12558	1.18764	2.63176	0.00849433	0.121223	3.5284	0	0.909258	5.40194	26.5567	6.41529	Up
ENSRNOG00000000818	Nrm	361791	57.6082	-1.13541	0.431482	-2.63141	0.00850317	0.121247	82.9173	92.6326	62.7388	24.3087	53.1135	29.938	Down
ENSRNOG00000061182	Gabre	65191	6.81054	-3.47557	1.32196	-2.6291	0.00856119	0.121776	24.6988	1.76443	10.9111	1.35048	0	2.13843	Down
ENSRNOG00000011856	LOC108348154	108348154	26.2992	2.00388	0.763146	2.62581	0.00864423	0.122537	1.7642	14.1154	15.4574	76.9776	10.989	38.4918	Up
ENSRNOG00000002667	Lamc2	192362	2896.52	1.23641	0.471018	2.62497	0.00866576	0.122709	637.758	1977.93	2562.29	6302.71	1891.02	4007.42	Up
ENSRNOG00000006350	Tle6	299637	5.2636	3.45938	1.32145	2.61787	0.00884793	0.124682	1.7642	0.882215	0	4.05145	17.3992	7.48451	Up
ENSRNOG00000049054	Ntsr2	64636	8.70977	-2.69443	1.03003	-2.61589	0.0088996	0.125111	8.82099	13.2332	23.6407	0	5.4945	1.06922	Down
ENSRNOG00000047304	Btnl5	686048	1214.51	1.31106	0.501394	2.61483	0.00892727	0.125189	329.023	778.996	984.727	3230.36	600.732	1363.25	Up
ENSRNOG00000014902	Stx11	292483	39.1745	-1.32027	0.505232	-2.61319	0.00897007	0.125581	70.5679	37.053	60.9203	12.1544	32.967	21.3843	Down
ENSRNOG00000009031	Gucy2c	25711	5215.82	1.18795	0.455478	2.60813	0.00910381	0.126513	889.156	3861.46	4795.43	8240.66	5386.44	8121.76	Up
ENSRNOG00000028250	Lax1	498232	72.685	-1.27597	0.489656	-2.60586	0.00916451	0.127044	155.249	106.748	47.2814	28.3602	63.1867	35.2841	Down
ENSRNOG00000021220	Cpxm1	296156	15.3276	-1.96537	0.755099	-2.60279	0.00924673	0.127975	11.4673	35.2886	26.3685	5.40194	2.74725	10.6922	Down
ENSRNOG00000036648	LOC103691261	103691261	7.04075	-3.16329	1.2169	-2.59947	0.00933691	0.128961	26.463	5.29329	6.36481	0	0.915749	3.20765	Down
ENSRNOG00000012630	Rhoc	295342	2977.62	1.00136	0.38529	2.59898	0.0093502	0.128986	1108.8	2094.38	2747.78	5838.15	2397.43	3679.17	Up
ENSRNOG00000042255	Efcab3	303589	4.52527	3.81617	1.4698	2.5964	0.00942068	0.129536	0	0	1.81852	9.45339	7.32599	8.55372	Up
ENSRNOG00000022411	RGD1561958	363490	12064.8	1.15547	0.445732	2.59229	0.00953383	0.13088	3271.71	9819.94	9336.26	24515.4	7379.11	18066.5	Up
ENSRNOG00000057823	Ubc	50522	1615.7	1.06946	0.412603	2.59198	0.00954264	0.130895	360.779	1364.79	1402.99	2175.63	1959.7	2430.33	Up
ENSRNOG00000039762	Gpr82	100362441	15.8428	-1.70553	0.658293	-2.59083	0.00957448	0.131013	27.3451	23.8198	21.8222	4.05145	7.32599	10.6922	Down
ENSRNOG00000058439	Fam50a	293862	78.443	1.2589	0.485971	2.59047	0.0095844	0.131044	50.2797	38.8175	49.0999	189.068	43.956	99.437	Up
ENSRNOG00000047692	Hells	294071	16.3533	1.62437	0.628099	2.58616	0.00970513	0.131843	9.70309	7.93994	6.36481	22.9582	20.1465	31.0072	Up
ENSRNOG00000009342	Fcnb	114091	9.56408	-2.61939	1.01339	-2.58477	0.00974446	0.13206	30.8735	7.05772	11.8204	0	5.4945	2.13843	Down
ENSRNOG00000026978	Oscp1	362595	47.598	-1.06123	0.410682	-2.58407	0.0097642	0.132089	56.4544	67.9306	69.1036	24.3087	35.7142	32.0765	Down
ENSRNOG00000047364	Cox7a1	100910772	58.7415	1.55926	0.603814	2.58235	0.00981301	0.13246	14.1136	8.82215	66.3758	109.389	84.2489	69.499	Up
ENSRNOG00000060898	LOC100910418	100910418	28.6362	-2.08106	0.806063	-2.58176	0.00982992	0.132507	18.5241	99.6903	20.0037	25.6592	3.663	4.27686	Down
ENSRNOG00000017586	LOC685273	685273	161.788	-1.00419	0.389255	-2.57978	0.00988628	0.133025	243.459	117.335	287.326	103.987	137.362	81.2604	Down
ENSRNOG00000022533	Micall2	288515	784.613	1.00633	0.390137	2.57943	0.00989635	0.133055	210.822	658.133	695.582	1195.18	964.284	983.678	Up
ENSRNOG00000045679	Apoa1	25081	62074.9	1.40746	0.545721	2.57907	0.00990656	0.133065	5891.54	48730.9	47343.2	139080	51750.8	79653.3	Up
ENSRNOG00000029644	Clec2l	296985	13.188	-2.02898	0.787692	-2.57585	0.00999935	0.134015	7.93889	30.8775	24.55	6.75242	3.663	5.34608	Down
ENSRNOG00000018631	Enkur	291354	43.4272	1.20677	0.468845	2.57393	0.0100551	0.134315	29.1093	23.8198	25.4592	86.431	34.7985	60.9453	Up
ENSRNOG00000005535	Ikzf4	100361923	14.7072	-1.72216	0.669592	-2.57195	0.0101127	0.134894	16.7599	27.3487	23.6407	6.75242	7.32599	6.41529	Down
ENSRNOG00000032970	Gpr174	302373	54.0552	-1.28369	0.499372	-2.57061	0.0101518	0.13531	133.197	51.1685	45.4629	35.1126	34.7985	24.592	Down
ENSRNOG00000027212	Tekt3	287392	5.63911	-3.18098	1.23769	-2.57009	0.0101671	0.135407	8.82099	9.70437	11.8204	1.35048	0	2.13843	Down
ENSRNOG00000010519	Cyp39a1	301264	7.0468	-2.83577	1.10405	-2.56852	0.0102133	0.135809	15.8778	14.1154	7.27406	1.35048	3.663	0	Down
ENSRNOG00000011032	Lhfpl2	294643	1290.95	1.10927	0.432394	2.56543	0.0103049	0.136492	391.652	924.562	1136.57	2520	820.511	1952.39	Up
ENSRNOG00000027350	Tns4	303517	139.285	1.07698	0.420034	2.56404	0.0103462	0.136633	75.8605	74.1061	118.204	313.312	116.3	137.929	Up
ENSRNOG00000038835	Cd86	56822	108.126	-1.01911	0.397962	-2.56083	0.0104422	0.137344	218.761	125.275	90.0166	85.0805	68.6812	60.9453	Down
ENSRNOG00000049132	Map2k3	303200	387.257	1.13043	0.442235	2.55617	0.0105831	0.138768	202.001	419.052	107.292	542.895	336.996	715.305	Up
ENSRNOG00000002046	Cd200r1l	501779	47.0453	-1.09411	0.428376	-2.55409	0.0106466	0.139169	84.6815	51.1685	56.374	28.3602	27.4725	34.2149	Down
ENSRNOG00000045695	Rlim	317241	11.381	-2.83976	1.11173	-2.55436	0.0106382	0.139169	52.926	4.41108	2.72777	1.35048	3.663	3.20765	Down
ENSRNOG00000060241	LOC497796	497796	12.2564	-2.67502	1.04702	-2.5549	0.010622	0.139169	44.105	5.29329	14.5481	1.35048	8.24174	0	Down
ENSRNOG00000020775	Cyp2b2	361523	41.7342	3.41767	1.33839	2.55356	0.0106628	0.139274	0	13.2332	8.18332	99.9359	21.0622	107.991	Up
ENSRNOG00000012172	Spi1	366126	271.958	-1.16178	0.455341	-2.55146	0.0107272	0.1399	388.124	357.297	383.707	58.0709	307.692	136.86	Down
ENSRNOG00000002397	Slc30a10	289353	1591.08	1.28478	0.50458	2.54623	0.0108892	0.14136	311.381	1086.89	1379.34	3753	908.423	2107.42	Up
ENSRNOG00000014018	St8sia1	25280	48.0583	-1.18539	0.466087	-2.54328	0.0109818	0.14191	56.4544	89.1038	55.4647	17.5563	43.0402	26.7304	Down
ENSRNOG00000033192	Osmr	310132	93.4331	1.09965	0.432368	2.54332	0.0109803	0.14191	37.9303	88.2215	51.8277	167.46	75.0914	140.067	Up
ENSRNOG00000048701	LOC685963	685963	23.9859	1.51537	0.595995	2.5426	0.0110032	0.142078	18.5241	14.1154	4.54629	43.2155	35.7142	27.7996	Up
ENSRNOG00000006916	Sardh	114123	178.079	1.00564	0.395779	2.54092	0.0110562	0.142545	72.3321	92.6326	190.035	306.56	194.139	212.774	Up
ENSRNOG00000010517	Fam126a	499975	88.3956	-1.04874	0.412916	-2.53984	0.0110905	0.142878	107.616	148.212	102.746	32.4116	86.9962	52.3916	Down
ENSRNOG00000020276	Tnni2	29389	6.42467	-3.4616	1.36344	-2.53888	0.0111206	0.143158	28.2272	4.41108	2.72777	1.35048	1.8315	0	Down
ENSRNOG00000030058	LOC100359600	100359600	152.129	-1.36055	0.536691	-2.53507	0.0112426	0.144289	99.6772	87.3393	470.086	74.2767	85.1647	96.2294	Down
ENSRNOG00000004483	Ptprr	94202	2371.73	1.22054	0.481726	2.53369	0.0112869	0.144749	501.915	1691.21	2079.47	4960.33	1416.66	3580.8	Up
ENSRNOG00000014907	Aldh8a1	685750	524.077	1.2527	0.494572	2.5329	0.0113124	0.144966	117.319	392.586	419.168	1273.51	319.597	622.283	Up
ENSRNOG00000042318	Pglyrp2	299567	8.15491	-2.48206	0.980257	-2.53205	0.0113398	0.145208	17.642	18.5265	5.45555	1.35048	2.74725	3.20765	Down
ENSRNOG00000056723	LOC108351063	108351063	4.16436	3.69472	1.46065	2.5295	0.0114225	0.145936	0	0.882215	0.909258	9.45339	7.32599	6.41529	Up
ENSRNOG00000004821	Sntb1	299940	52.7616	-1.06924	0.422855	-2.52862	0.0114512	0.145975	60.8649	86.4571	66.3758	45.9165	23.8095	33.1457	Down
ENSRNOG00000011634	Xkr6	305960	22.3137	1.55845	0.616391	2.52835	0.01146	0.145975	5.2926	16.7621	11.8204	43.2155	37.5457	19.2459	Up
ENSRNOG00000059857	Rnd1	362993	70.7186	1.34676	0.533296	2.52536	0.0115581	0.146611	28.2272	49.4041	41.8259	136.399	28.3882	140.067	Up
ENSRNOG00000025501	Snx31	366915	18.4032	-1.81449	0.719009	-2.52361	0.0116158	0.146747	9.70309	40.5819	35.4611	12.1544	8.24174	4.27686	Down
ENSRNOG00000008153	Crtam	300649	18.257	-1.59587	0.633448	-2.51935	0.0117573	0.148203	32.6377	26.4665	22.7315	13.5048	4.57875	9.62294	Down
ENSRNOG00000019598	Vegfa	83785	2459.49	1.15966	0.460733	2.51698	0.0118367	0.148756	668.631	1617.1	2276.78	5740.91	1651.1	2802.41	Up
ENSRNOG00000049766	Sctr	81779	115.211	1.23151	0.489281	2.51697	0.0118367	0.148756	22.9346	103.219	80.0147	234.984	108.974	141.136	Up
ENSRNOG00000016108	Phlpp2	498949	1334.1	1.17693	0.467805	2.51585	0.0118745	0.149016	269.922	966.908	1217.5	2792.8	1053.11	1704.33	Up
ENSRNOG00000045888	RGD1562667	501742	28.4103	1.37467	0.546594	2.51498	0.011904	0.149276	20.2883	14.1154	12.7296	63.4728	25.641	34.2149	Up
ENSRNOG00000048139	Ncmap	689826	93.6976	3.1512	1.2539	2.51311	0.0119671	0.14961	1.7642	11.4688	43.6444	286.303	39.3772	179.628	Up
ENSRNOG00000007270	Il12rb2	171334	43.6328	-1.29526	0.51582	-2.51106	0.0120368	0.149957	87.3278	39.6997	58.1925	39.1641	12.8205	24.592	Down
ENSRNOG00000005608	Tead4	683522	36.81	-1.18576	0.472348	-2.51035	0.0120612	0.150136	49.3976	60.8729	43.6444	13.5048	25.641	27.7996	Down
ENSRNOG00000008161	Pdzk1ip1	81916	55.6712	-1.15386	0.460105	-2.50781	0.0121481	0.150935	103.206	55.5796	71.8314	24.3087	25.641	53.4608	Down
ENSRNOG00000042741	Adgb	292477	21.1722	-1.45452	0.580023	-2.5077	0.012152	0.150935	30.8735	39.6997	22.7315	9.45339	14.652	9.62294	Down
ENSRNOG00000049782	Csf2ra	652957	204.376	-1.0049	0.400666	-2.50808	0.0121388	0.150935	308.735	280.545	230.042	108.039	226.19	72.7067	Down
ENSRNOG00000020883	Dhdh	691002	79.3232	1.04943	0.418578	2.50712	0.0121718	0.150959	77.6247	35.2886	41.8259	141.801	97.0694	82.3296	Up
ENSRNOG00000046643	Cyp3a9	171352	13306	2.42957	0.969564	2.50583	0.0122164	0.151214	868.868	5844.68	5785.61	35968.8	6414.82	24953.4	Up
ENSRNOG00000011557	S100a8	116547	3.09189	-4.93777	1.97261	-2.50317	0.0123087	0.151898	16.7599	0.882215	0.909258	0	0	0	Down
ENSRNOG00000001219	Tspear	365546	4.74318	-3.69288	1.47763	-2.49918	0.0124479	0.152929	8.82099	12.351	5.45555	0	1.8315	0	Down
ENSRNOG00000049919	LOC691670	691670	129.195	-1.12525	0.450353	-2.4986	0.0124686	0.152961	202.883	146.448	180.942	132.348	30.2197	82.3296	Down
ENSRNOG00000020864	Kirrel2	100359836	16.0785	1.88073	0.753191	2.49702	0.0125243	0.153474	8.82099	6.17551	5.45555	36.4631	6.41025	33.1457	Up
ENSRNOG00000000168	Gatm	81660	56.9602	-1.05624	0.423442	-2.49442	0.0126163	0.153783	94.3846	67.9306	69.1036	28.3602	53.1135	28.8688	Down
ENSRNOG00000015267	Aldh18a1	361755	159.306	3.34575	1.3416	2.49386	0.0126364	0.153783	14.1136	40.5819	30.9148	20.2573	76.9229	773.043	Up
ENSRNOG00000022044	Cabp4	365394	58.458	1.04247	0.418045	2.49369	0.0126424	0.153783	33.5198	36.1708	44.5536	113.441	63.1867	59.8761	Up
ENSRNOG00000055991	Tmprss11d	64565	10.0138	-2.10553	0.84434	-2.49369	0.0126422	0.153783	15.8778	13.2332	20.0037	1.35048	6.41025	3.20765	Down
ENSRNOG00000029090	LOC100359656	100359656	2.5446	-4.65451	1.86816	-2.49149	0.0127207	0.154378	3.5284	2.64665	9.09258	0	0	0	Down
ENSRNOG00000015331	Gdf3	500311	12.4105	-2.09119	0.840074	-2.48929	0.0127998	0.15469	23.8167	28.2309	8.18332	6.75242	6.41025	1.06922	Down
ENSRNOG00000018812	Rpp25	315705	57.3115	1.30935	0.526447	2.48716	0.0128769	0.154875	31.7556	21.1732	46.3722	35.1126	141.025	68.4298	Up
ENSRNOG00000056574	Tigit	363784	40.8406	-1.29923	0.522332	-2.48737	0.012869	0.154875	67.0395	29.1131	78.1962	25.6592	31.1355	13.8998	Down
ENSRNOG00000005378	Gna15	89788	68.0879	-1.07654	0.433434	-2.48376	0.0130005	0.156208	121.73	75.8705	80.0147	39.1641	65.0182	26.7304	Down
ENSRNOG00000020719	Hrc	292905	174.633	1.05564	0.425384	2.48162	0.0130787	0.156704	86.4457	100.573	152.755	375.435	114.469	218.12	Up
ENSRNOG00000016281	Col4a1	290905	1956.34	-1.0459	0.422374	-2.47624	0.0132773	0.158635	1661.88	3088.64	3158.76	536.143	2083.33	1209.28	Down
ENSRNOG00000028436	Rprml	685826	51.9099	1.08644	0.438807	2.4759	0.0132901	0.15867	32.6377	30.8775	36.3703	47.267	59.5237	104.783	Up
ENSRNOG00000015921	Esco2	691979	197.81	-1.04642	0.423295	-2.47208	0.0134331	0.159597	462.22	192.323	145.481	99.9359	138.278	148.621	Down
ENSRNOG00000019659	Aspa	79251	58.79	-1.07866	0.43707	-2.46793	0.0135896	0.160548	117.319	62.6373	59.1018	47.267	37.5457	28.8688	Down
ENSRNOG00000020970	Rundc3a	303569	71.2038	1.09217	0.442462	2.46839	0.0135723	0.160548	29.9914	38.8175	67.2851	133.698	62.271	95.1602	Up
ENSRNOG00000053037	LOC100911216	100911216	19.0133	-1.89575	0.768567	-2.4666	0.0136402	0.160786	18.5241	59.1084	11.8204	14.8553	5.4945	4.27686	Down
ENSRNOG00000000142	Plxdc2	361282	128.411	-1.02036	0.413908	-2.4652	0.0136938	0.161113	132.315	230.258	154.574	41.865	122.71	88.7449	Down
ENSRNOG00000000542	Dnah8	207117	30.5272	-1.32643	0.538684	-2.46234	0.0138032	0.161894	43.2229	26.4665	60.9203	24.3087	16.4835	11.7614	Down
ENSRNOG00000000782	Trim10	294210	5.08678	2.91116	1.18225	2.46239	0.0138015	0.161894	0.882099	1.76443	0.909258	12.1544	7.32599	7.48451	Up
ENSRNOG00000003831	Tdp1	314380	79.224	-1.03389	0.419969	-2.46183	0.0138232	0.161962	123.494	104.101	92.7443	24.3087	68.6812	62.0145	Down
ENSRNOG00000017050	Lmntd2	309108	41.045	1.25849	0.511877	2.45858	0.0139489	0.163087	25.5809	20.291	26.3685	97.2349	45.7875	31.0072	Up
ENSRNOG00000029889	Clca4	362053	99509	1.35312	0.550613	2.45748	0.0139915	0.163225	10654.9	62947.8	94361.9	208565	65614.4	154910	Up
ENSRNOG00000004575	Il1a	24493	15.0471	-2.21518	0.903315	-2.45228	0.0141955	0.165182	52.926	10.5866	10.9111	1.35048	2.74725	11.7614	Down
ENSRNOG00000000860	Vwa7	309611	34.0189	1.44827	0.592065	2.44613	0.0144398	0.166872	15.8778	20.291	18.1852	97.2349	24.7252	27.7996	Up
ENSRNOG00000006263	Sh2d1a	501502	25.0745	-1.4862	0.60822	-2.44352	0.0145449	0.167182	52.926	43.2286	14.5481	14.8553	10.989	13.8998	Down
ENSRNOG00000011451	Lrp3	89787	43.2317	1.2042	0.492732	2.44393	0.0145281	0.167182	14.9957	35.2886	28.187	54.0194	40.293	86.6065	Up
ENSRNOG00000017424	Chrna2	170945	35.0792	1.18088	0.483146	2.44415	0.0145196	0.167182	15.8778	26.4665	21.8222	67.5242	40.293	38.4918	Up
ENSRNOG00000019472	Ackr2	140473	7.06119	-2.54143	1.04004	-2.4436	0.0145417	0.167182	14.9957	13.2332	8.18332	0	2.74725	3.20765	Down
ENSRNOG00000012757	Nek3	306576	67.138	1.04741	0.429056	2.4412	0.0146383	0.16789	55.5723	35.2886	40.0074	137.749	66.8497	67.3606	Up
ENSRNOG00000042524	Milr1	59105	34.1892	-1.45852	0.59778	-2.43989	0.0146918	0.168112	89.092	44.1108	17.2759	17.5563	21.0622	16.0382	Down
ENSRNOG00000033261	Fam107a	361018	27.2748	-1.3687	0.56211	-2.43492	0.0148949	0.169824	32.6377	44.993	40.9166	5.40194	18.315	21.3843	Down
ENSRNOG00000059776	Tnks2	309512	48.2739	1.51144	0.620908	2.43424	0.014923	0.17003	15.8778	29.1131	30.0055	130.997	68.6812	14.969	Up
ENSRNOG00000004613	Gpm6b	192179	51.6074	-1.09531	0.451217	-2.42745	0.0152052	0.172319	99.6772	61.7551	50.0092	24.3087	43.956	29.938	Down
ENSRNOG00000007468	Ifng	25712	9.24628	-2.45311	1.01035	-2.42799	0.0151828	0.172319	17.642	14.1154	14.5481	8.10291	0	1.06922	Down
ENSRNOG00000057404	Slc47a1	360539	3.4278	-4.05765	1.67149	-2.42756	0.0152007	0.172319	7.93889	3.52886	8.18332	0	0.915749	0	Down
ENSRNOG00000031675	Panx3	315567	2.53099	-4.64765	1.92349	-2.41626	0.0156808	0.175596	7.93889	0.882215	6.36481	0	0	0	Down
ENSRNOG00000019110	Zfp334	311639	19.6723	-1.86241	0.772332	-2.41141	0.0158909	0.176897	41.4587	29.1131	22.7315	0	18.315	6.41529	Down
ENSRNOG00000023536	Adgrd1	689257	1049.59	1.95401	0.811174	2.40886	0.0160023	0.177903	86.4457	480.807	724.679	1892.03	1135.53	1978.05	Up
ENSRNOG00000028845	Ebf1	116543	19.5033	-1.48952	0.618777	-2.4072	0.0160753	0.178364	37.9303	29.9953	18.1852	13.5048	10.989	6.41529	Down
ENSRNOG00000011542	Apopt1	299341	19.5595	-2.15865	0.896963	-2.40662	0.0161011	0.178416	8.82099	5.29329	81.8332	6.75242	8.24174	6.41529	Down
ENSRNOG00000025587	Plagl1	25157	17.459	-1.66778	0.692932	-2.40684	0.016091	0.178416	28.2272	12.351	39.0981	6.75242	5.4945	12.8306	Down
ENSRNOG00000018488	Cd40	171369	35.6336	-1.28448	0.534248	-2.40429	0.016204	0.17874	84.6815	38.8175	28.187	18.9068	22.8937	20.3151	Down
ENSRNOG00000031211	Acsm5	361637	2.5792	4.98167	2.07181	2.4045	0.0161947	0.17874	0	0	0	5.40194	10.0732	0	Up
ENSRNOG00000046036	LOC100912218	100912218	9.31375	-2.08541	0.867341	-2.40437	0.0162002	0.17874	15.8778	16.7621	12.7296	1.35048	2.74725	6.41529	Down
ENSRNOG00000010626	Sphk1	170897	283.2	2.14057	0.890633	2.40342	0.0162425	0.178931	16.7599	207.321	90.0166	550.998	433.149	400.956	Up
ENSRNOG00000025571	Il19	681145	3.09277	4.18725	1.7445	2.40025	0.0163838	0.17967	0.882099	0	0	10.8039	3.663	3.20765	Up
ENSRNOG00000003498	Olr1585	406005	14.286	-1.84198	0.768256	-2.39761	0.0165024	0.180737	33.5198	24.702	9.09258	4.05145	10.0732	4.27686	Down
ENSRNOG00000001229	Col18a1	85251	1429.52	-1.00833	0.42063	-2.39719	0.0165216	0.180831	1030.29	2459.62	2240.41	448.361	1472.52	925.941	Down
ENSRNOG00000019771	Tbx6	365371	51.5311	1.09666	0.457958	2.39467	0.0166352	0.181605	18.5241	37.053	42.7351	94.5339	65.0182	51.3223	Up
ENSRNOG00000008919	Arpp21	363153	56.627	-1.0668	0.445658	-2.39377	0.0166761	0.181778	110.262	59.9907	59.1018	51.3184	30.2197	28.8688	Down
ENSRNOG00000050181	Chid1	293628	178.742	-3.04237	1.27183	-2.39211	0.0167516	0.182172	376.656	116.452	462.812	102.637	6.41025	7.48451	Down
ENSRNOG00000049826	UST4r	171397	61.5565	-1.14231	0.478184	-2.38885	0.0169011	0.182976	111.145	99.6903	43.6444	24.3087	33.8827	56.6684	Down
ENSRNOG00000023397	Ly6c	56778	41.898	1.1522	0.484421	2.37851	0.0173827	0.187234	18.5241	28.2309	30.9148	89.132	43.956	40.6302	Up
ENSRNOG00000056324	LOC102548818	102548818	33.2426	1.27972	0.538355	2.3771	0.0174494	0.187595	7.93889	22.9376	27.2777	56.7204	50.3662	34.2149	Up
ENSRNOG00000040195	RGD1559960	501084	47.0414	1.08126	0.455588	2.37332	0.0176289	0.18871	47.6334	22.0554	20.9129	59.4213	65.934	66.2914	Up
ENSRNOG00000060376	LOC100910237	100910237	16.9867	1.99861	0.842286	2.37284	0.0176521	0.18871	0.882099	17.6443	1.81852	32.4116	25.641	23.5227	Up
ENSRNOG00000061070	Irf4	291100	250.893	-1.00297	0.422733	-2.37258	0.0176644	0.18871	387.242	387.293	230.952	68.8747	254.578	176.421	Down
ENSRNOG00000018567	Slc20a1	81826	5536.2	1.13365	0.478542	2.36898	0.0178374	0.190101	1668.05	3196.27	5534.65	12467.7	2810.43	7540.11	Up
ENSRNOG00000021140	Kcnk4	116489	8.4791	2.06859	0.87335	2.36857	0.0178571	0.19017	3.5284	3.52886	2.72777	16.2058	17.3992	7.48451	Up
ENSRNOG00000019271	Ulk4	363167	25.6794	-1.214	0.512602	-2.3683	0.01787	0.190187	41.4587	32.642	33.6425	13.5048	14.652	18.1767	Down
ENSRNOG00000024201	Fer1l5	679806	35.818	1.09504	0.462535	2.36748	0.0179096	0.190466	26.463	25.5842	16.3666	56.7204	51.282	38.4918	Up
ENSRNOG00000007137	Ly6i	246138	5.0255	-3.02937	1.28111	-2.36465	0.0180471	0.191212	3.5284	11.4688	11.8204	1.35048	0.915749	1.06922	Down
ENSRNOG00000020125	Cd79a	100913063	78.2927	-1.27664	0.54019	-2.36332	0.0181123	0.191682	134.961	138.508	60.011	12.1544	76.0072	48.1147	Down
ENSRNOG00000048430	Myo18b	304551	4.20322	-3.45702	1.46344	-2.36226	0.018164	0.191738	5.2926	7.93994	10.0018	0	0.915749	1.06922	Down
ENSRNOG00000002070	Mrpl1	289491	110.884	1.22103	0.517151	2.36106	0.0182226	0.192011	42.3408	125.275	31.824	193.119	76.0072	196.736	Up
ENSRNOG00000012442	Cemip	308797	521.254	1.04876	0.44459	2.35893	0.0183276	0.192639	109.38	435.814	473.723	931.835	551.281	625.491	Up
ENSRNOG00000054251	Clec7a	502902	13.846	-1.81803	0.773267	-2.3511	0.0187182	0.195532	39.6945	14.1154	10.9111	6.75242	7.32599	4.27686	Down
ENSRNOG00000060248	Chchd6	297436	54.8189	-1.0169	0.433	-2.34849	0.0188497	0.196542	105.852	66.1662	48.1907	35.1126	39.3772	34.2149	Down
ENSRNOG00000001973	Ugt2b7	286989	27.4833	-3.57744	1.52647	-2.34361	0.0190983	0.198022	20.2883	98.8081	32.7333	12.1544	0.915749	0	Down
ENSRNOG00000008943	Penk	29237	12.6495	-1.7415	0.74519	-2.33699	0.0194399	0.200599	17.642	20.291	20.9129	2.70097	10.0732	4.27686	Down
ENSRNOG00000020871	Ltbp4	292734	1647.88	-1.03519	0.443189	-2.33578	0.0195029	0.20076	1346.08	2400.51	2899.62	392.991	1724.36	1123.75	Down
ENSRNOG00000010262	Hdc	24443	37.5244	-1.23939	0.530982	-2.33415	0.0195876	0.201388	42.3408	31.7598	84.561	13.5048	28.3882	24.592	Down
ENSRNOG00000057410	Klrb1	689817	70.9434	1.15647	0.495601	2.33347	0.0196234	0.201633	44.105	30.8775	56.374	162.058	40.293	91.9525	Up
ENSRNOG00000002350	Eaf2	266787	14.6014	-1.85275	0.7944	-2.33227	0.0196866	0.202038	29.1093	28.2309	11.8204	1.35048	12.8205	4.27686	Down
ENSRNOG00000012494	Kctd14	308836	376.738	1.04748	0.449593	2.32983	0.0198151	0.202562	139.372	183.501	413.712	834.6	315.018	374.225	Up
ENSRNOG00000003028	Dnah17	287845	47.1068	-1.04362	0.448412	-2.32737	0.0199453	0.203152	58.2186	77.635	54.5555	33.7621	40.293	18.1767	Down
ENSRNOG00000026936	Mpig6b	406865	10.2835	2.09139	0.898645	2.32727	0.0199507	0.203152	2.6463	4.41108	4.54629	33.7621	10.989	5.34608	Up
ENSRNOG00000017828	Egr3	25148	20.7236	-1.34436	0.577932	-2.32616	0.0200099	0.203399	37.9303	23.8198	27.2777	14.8553	11.9047	8.55372	Down
ENSRNOG00000046548	Rhox5	24631	5.5664	-2.79585	1.20179	-2.3264	0.0199975	0.203399	13.2315	9.70437	6.36481	1.35048	2.74725	0	Down
ENSRNOG00000003205	Ldb2	289664	44.7253	-1.00796	0.433431	-2.32555	0.0200427	0.203597	66.1574	58.2262	55.4647	20.2573	39.3772	28.8688	Down
ENSRNOG00000048506	Inpp5b	362590	195.972	1.26105	0.542656	2.32384	0.0201339	0.204402	33.5198	65.2839	247.318	340.322	199.633	289.757	Up
ENSRNOG00000043414	Fcrl5	680697	17.4178	-1.51145	0.650627	-2.32307	0.0201757	0.204703	40.5766	16.7621	20.0037	9.45339	9.15749	8.55372	Down
ENSRNOG00000052664	Tnks2	309512	61.3481	-2.67843	1.15476	-2.31948	0.0203691	0.205804	8.82099	71.4595	238.226	10.8039	23.8095	14.969	Down
ENSRNOG00000032348	LOC100359498	100359498	23.7445	-1.22555	0.528988	-2.31679	0.0205152	0.206609	37.9303	32.642	29.0963	14.8553	11.9047	16.0382	Down
ENSRNOG00000033321	Hmgb2	29395	35.733	-1.23161	0.532479	-2.31297	0.0207243	0.208018	64.3932	51.1685	35.4611	8.10291	27.4725	27.7996	Down
ENSRNOG00000007139	Ttpa	25571	18.3426	1.64325	0.710773	2.31191	0.0207826	0.208317	15.8778	1.76443	9.09258	20.2573	25.641	37.4225	Up
ENSRNOG00000010344	B4galnt3	500306	40.8087	-1.19823	0.520547	-2.30186	0.0213429	0.211237	45.8692	59.1084	66.3758	13.5048	43.956	16.0382	Down
ENSRNOG00000001414	Serpine1	24617	56.9591	-1.09013	0.474149	-2.29914	0.0214969	0.212512	43.2229	83.8105	105.474	31.0612	24.7252	53.4608	Down
ENSRNOG00000011675	Zfp40	690661	30.1131	-1.30821	0.56927	-2.29806	0.0215586	0.212998	63.5111	23.8198	40.9166	22.9582	9.15749	20.3151	Down
ENSRNOG00000010283	Cd28	25660	35.153	-1.23061	0.536192	-2.29509	0.021728	0.213428	74.0963	34.4064	40.0074	10.8039	30.2197	21.3843	Down
ENSRNOG00000014378	Il1r2	117022	19.9043	-1.60864	0.700761	-2.29557	0.0217006	0.213428	39.6945	36.1708	13.6389	17.5563	9.15749	3.20765	Down
ENSRNOG00000025420	Cmtm2a	307616	21.5201	1.73853	0.757904	2.29386	0.0217983	0.213747	0.882099	8.82215	20.0037	51.3184	25.641	22.4535	Up
ENSRNOG00000029543	Cish	83681	340.372	-1.03444	0.451698	-2.29011	0.0220147	0.214999	177.302	356.415	838.336	251.19	185.897	233.089	Down
ENSRNOG00000020579	Col7a1	301012	32.0665	1.43064	0.625344	2.28776	0.0221513	0.2155	11.4673	13.2332	27.2777	71.5757	54.945	13.8998	Up
ENSRNOG00000056001	Sftpd	25350	4.45605	-3.35476	1.46675	-2.2872	0.0221839	0.215533	6.1747	10.5866	7.27406	2.70097	0	0	Down
ENSRNOG00000023465	LOC500300	500300	38.4496	-1.27335	0.558563	-2.2797	0.0226257	0.218397	64.3932	42.3463	57.2833	10.8039	43.0402	12.8306	Down
ENSRNOG00000032917	Zfand2a	360772	1525.47	1.10474	0.484632	2.27955	0.0226345	0.218397	359.897	1044.54	1500.28	3153.38	858.973	2235.73	Up
ENSRNOG00000007092	Fgb	24366	3.96966	3.62055	1.59022	2.27676	0.0228007	0.219161	0	1.76443	0	13.5048	6.41025	2.13843	Up
ENSRNOG00000011719	Ngb	85382	13.1014	-1.63563	0.718366	-2.27687	0.0227941	0.219161	28.2272	14.1154	17.2759	5.40194	8.24174	5.34608	Down
ENSRNOG00000052157	Nav3	314814	7.67788	-2.45327	1.07709	-2.27768	0.0227456	0.219161	6.1747	19.4087	13.6389	1.35048	5.4945	0	Down
ENSRNOG00000007202	Sema3d	246262	46.8628	-1.06878	0.470144	-2.27329	0.0230084	0.220071	72.3321	72.3417	46.3722	14.8553	35.7142	39.561	Down
ENSRNOG00000007811	Klrb1c	683758	130.552	-1.02166	0.449713	-2.27181	0.0230981	0.220498	243.459	142.919	137.298	136.399	36.63	86.6065	Down
ENSRNOG00000007006	Slc3a1	29484	6460.22	1.13519	0.50016	2.26966	0.0232283	0.221243	1122.03	5190.07	5813.8	13992.4	4411.16	8231.89	Up
ENSRNOG00000001187	Oasl	304545	1492.45	1.06482	0.469251	2.2692	0.023256	0.221315	379.303	1166.29	1350.25	2700.97	826.006	2531.9	Up
ENSRNOG00000047901	Acp7	687403	5.4555	-2.76214	1.2185	-2.26683	0.0234005	0.222259	9.70309	5.29329	13.6389	1.35048	2.74725	0	Down
ENSRNOG00000054964	Aoah	498757	31.1913	-1.24741	0.550427	-2.26626	0.0234356	0.222388	56.4544	53.8151	21.8222	12.1544	24.7252	18.1767	Down
ENSRNOG00000003468	Capn8	170808	370.782	1.11658	0.492788	2.26584	0.0234609	0.222459	85.5636	178.208	438.262	730.612	505.494	286.55	Up
ENSRNOG00000052310	LOC100362565	100362565	44.749	1.1753	0.520066	2.25991	0.0238267	0.224904	22.9346	31.7598	27.2777	99.9359	25.641	60.9453	Up
ENSRNOG00000057834	LOC102553018	102553018	7.96183	1.95261	0.864079	2.25976	0.0238359	0.224904	3.5284	2.64665	3.63703	12.1544	11.9047	13.8998	Up
ENSRNOG00000006470	Camk1g	171358	6.76723	2.68595	1.18997	2.25715	0.0239985	0.225914	0.882099	0	4.54629	22.9582	3.663	8.55372	Up
ENSRNOG00000036603	Ifit1bl	294090	3907.32	1.10076	0.487823	2.25647	0.024041	0.226062	757.723	3962.91	2734.14	7469.53	2564.1	5955.53	Up
ENSRNOG00000039494	Aass	296925	39.9754	-1.17004	0.518517	-2.25652	0.0240381	0.226062	57.3365	45.8752	63.6481	8.10291	33.8827	31.0072	Down
ENSRNOG00000033680	Cyp2b1	24300	3006.46	2.9255	1.29822	2.25347	0.0242294	0.227204	29.1093	1318.91	750.138	7470.88	1554.03	6915.69	Up
ENSRNOG00000037076	LOC689757	689757	13.7632	-1.63351	0.724971	-2.25321	0.0242458	0.227233	26.463	22.0554	13.6389	10.8039	6.41025	3.20765	Down
ENSRNOG00000038607	Tmem86b	690610	1366.83	1.02904	0.458367	2.24501	0.0247676	0.23072	272.569	1271.27	1152.94	2591.58	1288.46	1624.14	Up
ENSRNOG00000010708	Gata4	54254	473.597	2.17505	0.96953	2.24341	0.0248704	0.231043	68.8037	387.293	59.1018	340.322	1266.48	719.582	Up
ENSRNOG00000012719	Tdrd12	689639	29.9455	1.30883	0.583482	2.24314	0.0248877	0.231077	20.2883	23.8198	7.27406	67.5242	32.967	27.7996	Up
ENSRNOG00000011841	Map2	25595	23.702	-1.1987	0.5345	-2.24265	0.0249191	0.231149	31.7556	27.3487	40.0074	14.8553	16.4835	11.7614	Down
ENSRNOG00000026679	Scn4b	315611	7.41179	-2.2452	1.00116	-2.2426	0.0249227	0.231149	5.2926	16.7621	14.5481	4.05145	2.74725	1.06922	Down
ENSRNOG00000026310	2018-03-01	361135	17.9468	-1.48206	0.661102	-2.24181	0.0249738	0.231249	15.8778	40.5819	22.7315	12.1544	10.989	5.34608	Down
ENSRNOG00000019830	Hsd17b1	25322	23.8324	-1.4236	0.635405	-2.24045	0.0250614	0.231296	52.926	29.9953	21.8222	4.05145	19.2307	14.969	Down
ENSRNOG00000023841	Cd99l2	171485	70.4812	1.16525	0.520874	2.2371	0.0252799	0.232427	86.4457	19.4087	24.55	98.5854	112.637	81.2604	Up
ENSRNOG00000026669	RT1-Ha	24986	9.5269	-2.239	1.00345	-2.2313	0.0256609	0.235038	4.4105	33.5242	9.09258	5.40194	3.663	1.06922	Down
ENSRNOG00000028872	Rai14	294804	842.102	1.1063	0.495743	2.2316	0.0256412	0.235038	217.879	524.036	860.158	1920.39	452.38	1077.77	Up
ENSRNOG00000018254	Sncaip	307309	27.331	-1.18288	0.530693	-2.22893	0.0258184	0.236098	55.5723	29.9953	28.187	17.5563	15.5677	17.1074	Down
ENSRNOG00000008648	Gcs1	78947	23.7713	-1.55452	0.697772	-2.22784	0.0258912	0.236636	71.45	13.2332	21.8222	12.1544	16.4835	7.48451	Down
ENSRNOG00000006120	Shh	29499	9.88997	1.78993	0.803623	2.22732	0.0259257	0.236823	5.2926	2.64665	5.45555	9.45339	18.315	18.1767	Up
ENSRNOG00000020851	Aplp1	502317	4052.93	1.01138	0.454847	2.22357	0.0261774	0.238559	947.375	2885.73	4229.87	7408.76	2997.25	5848.61	Up
ENSRNOG00000030016	Robo3	315564	4.87421	-3.61365	1.62629	-2.22202	0.0262818	0.239175	9.70309	0	17.2759	1.35048	0.915749	0	Down
ENSRNOG00000009052	Igf2bp3	312320	17.3114	1.34712	0.606995	2.21933	0.0264642	0.240096	12.3494	10.5866	6.36481	22.9582	23.8095	27.7996	Up
ENSRNOG00000056184	Lrp2	29216	28.8312	-1.16986	0.527219	-2.21893	0.0264918	0.240183	51.1618	37.053	31.824	10.8039	16.4835	25.6612	Down
ENSRNOG00000020030	Crlf1	290655	8.57106	-1.95364	0.881648	-2.2159	0.0266986	0.241412	14.1136	10.5866	16.3666	1.35048	3.663	5.34608	Down
ENSRNOG00000007611	Hoxb7	497985	40.9469	-1.13096	0.510573	-2.21509	0.0267541	0.241656	46.7513	38.8175	83.6517	18.9068	39.3772	18.1767	Down
ENSRNOG00000047072	LOC100361556	100361556	100.906	2.85699	1.29015	2.21446	0.0267969	0.241786	1.7642	36.1708	35.4611	363.28	32.967	135.79	Up
ENSRNOG00000015139	F12	306761	2.73133	4.01429	1.81297	2.2142	0.0268148	0.241819	0.882099	0	0	4.05145	1.8315	9.62294	Up
ENSRNOG00000053410	Adcy10	59320	9.27637	-1.87762	0.848104	-2.2139	0.0268357	0.241878	13.2315	11.4688	19.0944	2.70097	2.74725	6.41529	Down
ENSRNOG00000048608	Rsl1d1	302898	21.9809	-1.41024	0.637657	-2.2116	0.0269941	0.242888	19.4062	21.1732	55.4647	10.8039	16.4835	8.55372	Down
ENSRNOG00000030682	Calhm1	499367	2.95969	-3.83655	1.73555	-2.21056	0.0270661	0.243308	6.1747	7.93994	2.72777	0	0.915749	0	Down
ENSRNOG00000005287	Syne3	299356	853.095	1.09891	0.498153	2.20598	0.0273857	0.244975	121.73	754.294	752.866	1611.13	855.31	1023.24	Up
ENSRNOG00000013301	Bean1	361358	25.1371	-1.35756	0.615224	-2.2066	0.0273418	0.244975	16.7599	46.7574	45.4629	8.10291	21.978	11.7614	Down
ENSRNOG00000030281	Klk10	292850	38.7357	1.10915	0.502802	2.20593	0.027389	0.244975	14.1136	24.702	34.5518	72.9262	34.7985	51.3223	Up
ENSRNOG00000028581	Ccdc138	499442	30.4118	1.16158	0.526707	2.20535	0.0274293	0.245139	20.2883	20.291	15.4574	60.7718	22.8937	42.7686	Up
ENSRNOG00000057734	LOC100909671	100909671	2.69242	4.0077	1.81843	2.20394	0.0275288	0.245276	0	0	0.909258	1.35048	6.41025	7.48451	Up
ENSRNOG00000018736	Pnpla2	361676	279.096	1.15088	0.524127	2.1958	0.0281063	0.248185	345.783	72.3417	101.837	444.31	533.882	176.421	Up
ENSRNOG00000017484	Gja5	50563	7.30545	-2.16237	0.985935	-2.19322	0.0282918	0.248858	14.9957	12.351	8.18332	5.40194	1.8315	1.06922	Down
ENSRNOG00000020132	Ttll10	298692	52.7267	1.06385	0.485504	2.19123	0.0284351	0.249399	32.6377	17.6443	51.8277	102.637	54.945	56.6684	Up
ENSRNOG00000009260	Cnr2	57302	31.0583	-1.17848	0.53835	-2.18907	0.028592	0.250377	62.6291	34.4064	32.7333	12.1544	28.3882	16.0382	Down
ENSRNOG00000026306	Clec5a	679787	14.0795	-1.69322	0.773557	-2.18888	0.0286057	0.250377	32.6377	16.7621	14.5481	13.5048	2.74725	4.27686	Down
ENSRNOG00000011406	Ccl4	116637	19.8621	-1.3488	0.616294	-2.18856	0.0286287	0.250449	26.463	40.5819	18.1852	14.8553	7.32599	11.7614	Down
ENSRNOG00000000053	Crp	25419	14.9376	1.4405	0.658495	2.18756	0.0287018	0.250851	7.05679	8.82215	8.18332	22.9582	13.7362	28.8688	Up
ENSRNOG00000020630	Il9r	24500	22.6686	-1.33411	0.610162	-2.18648	0.0287807	0.25139	28.2272	35.2886	34.5518	4.05145	21.0622	12.8306	Down
ENSRNOG00000018748	Slc16a11	287450	37.1258	1.02804	0.470958	2.18287	0.0290453	0.253161	25.5809	19.4087	28.187	63.4728	54.0292	32.0765	Up
ENSRNOG00000042522	Fam109b	688685	28.9056	-1.14186	0.52319	-2.18249	0.029073	0.253161	50.2797	40.5819	28.187	24.3087	18.315	11.7614	Down
ENSRNOG00000016312	Catsper4	362623	34.9323	1.31383	0.602052	2.18226	0.0290905	0.253183	17.642	22.0554	20.0037	98.5854	19.2307	32.0765	Up
ENSRNOG00000048187	Epop	691153	17.0838	-1.46352	0.672455	-2.17639	0.0295264	0.25571	31.7556	27.3487	16.3666	8.10291	14.652	4.27686	Down
ENSRNOG00000033496	Igdcc4	363081	34.5804	-1.16285	0.535567	-2.17126	0.0299118	0.257367	24.6988	57.344	61.8295	12.1544	24.7252	26.7304	Down
ENSRNOG00000008050	Stac3	362895	10.1252	1.9251	0.887375	2.16943	0.0300501	0.25809	1.7642	3.52886	7.27406	29.7107	10.989	7.48451	Up
ENSRNOG00000005695	Mgp	25333	180.255	-1.13265	0.52232	-2.16849	0.0301212	0.258445	489.565	174.679	78.1962	148.553	113.553	76.9835	Down
ENSRNOG00000024794	Senp5	303874	2.88128	4.07035	1.87742	2.16805	0.030155	0.258445	0.882099	0	0	13.5048	1.8315	1.06922	Up
ENSRNOG00000052010	Treh	60576	357.139	1.00003	0.461792	2.16553	0.0303468	0.259056	74.0963	408.466	231.861	372.734	508.241	547.438	Up
ENSRNOG00000039856	Lrrc73	501101	13.6526	1.48856	0.688338	2.16254	0.0305765	0.260314	7.05679	7.93994	6.36481	29.7107	13.7362	17.1074	Up
ENSRNOG00000009596	LOC103689945	103689945	56.4821	-1.27546	0.590496	-2.15999	0.0307737	0.261391	47.6334	149.094	43.6444	22.9582	59.5237	16.0382	Down
ENSRNOG00000003409	NEWGENE_1565644	108348214	4.95405	-2.65651	1.23056	-2.15878	0.0308671	0.261661	7.05679	7.93994	10.9111	0	2.74725	1.06922	Down
ENSRNOG00000015353	Prss12	85266	20.5271	-1.2676	0.587825	-2.15642	0.0310512	0.262696	29.1093	24.702	32.7333	18.9068	9.15749	8.55372	Down
ENSRNOG00000000837	LOC103694380	103694380	3.88228	2.95516	1.37151	2.15467	0.0311875	0.262862	0.882099	1.76443	0	6.75242	6.41025	7.48451	Up
ENSRNOG00000018978	Scart1	293591	29.4876	-1.38162	0.641245	-2.15459	0.0311943	0.262862	45.8692	12.351	70.0129	9.45339	21.0622	18.1767	Down
ENSRNOG00000027564	Tsga10ip	361707	39.7921	1.08047	0.50137	2.15504	0.0311588	0.262862	13.2315	41.4641	21.8222	64.8233	50.3662	47.0455	Up
ENSRNOG00000004332	Egfr	24329	597.878	1.01066	0.469316	2.15349	0.0312805	0.263191	142.018	562.853	484.635	1100.65	381.867	915.248	Up
ENSRNOG00000007900	Tspan33	500065	17.1248	-1.37514	0.638864	-2.15247	0.0313602	0.263326	22.9346	25.5842	25.4592	13.5048	10.989	4.27686	Down
ENSRNOG00000047503	Apoc3	24207	1168.62	1.88352	0.875776	2.15068	0.0315012	0.264	78.5068	891.038	525.551	2306.63	1644.69	1565.33	Up
ENSRNOG00000058006	Sncg	64347	86.5162	1.09742	0.510981	2.14768	0.0317391	0.265462	77.6247	31.7598	55.4647	216.078	81.5017	56.6684	Up
ENSRNOG00000014142	Ogfrl1	316290	50.3953	-1.08541	0.505726	-2.14624	0.0318542	0.265541	119.083	50.2863	36.3703	27.0097	37.5457	32.0765	Down
ENSRNOG00000017897	Adam8	499285	49.6155	-1.14926	0.535312	-2.1469	0.0318016	0.265541	103.206	78.5172	23.6407	28.3602	39.3772	24.592	Down
ENSRNOG00000001388	Sds	25044	14.7051	1.48389	0.691715	2.14523	0.0319343	0.265595	9.70309	2.64665	10.9111	21.6078	21.978	21.3843	Up
ENSRNOG00000050647	Hspa1a	24472	35.7397	-1.31993	0.615584	-2.14419	0.0320177	0.265686	90.8562	17.6443	44.5536	17.5563	12.8205	31.0072	Down
ENSRNOG00000041492	Mir1249	100526607	8.98015	1.73068	0.808288	2.14117	0.0322605	0.266933	3.5284	5.29329	3.63703	14.8553	13.7362	12.8306	Up
ENSRNOG00000056658	Xylt1	64133	91.7032	1.00084	0.467486	2.14091	0.0322817	0.266977	43.2229	70.5772	70.0129	45.9165	154.762	165.728	Up
ENSRNOG00000019068	Ctrb1	24291	2.70097	5.02151	2.35105	2.13586	0.0326906	0.269177	0	0	0	16.2058	0	0	Up
ENSRNOG00000019959	Kcnc3	117101	62.0096	1.27953	0.599562	2.1341	0.0328344	0.269968	19.4062	43.2286	45.4629	185.016	32.967	45.9763	Up
ENSRNOG00000001270	Hvcn1	304485	25.0314	-1.23231	0.579004	-2.12834	0.0333092	0.272682	33.5198	37.053	35.4611	6.75242	25.641	11.7614	Down
ENSRNOG00000048118	LOC100910438	100910438	40.6199	1.41311	0.663936	2.12839	0.0333051	0.272682	16.7599	20.291	29.0963	130.997	15.5677	31.0072	Up
ENSRNOG00000055221	Acot1	50559	17.3636	1.74073	0.818624	2.12641	0.0334693	0.273596	0.882099	12.351	10.9111	14.8553	51.282	13.8998	Up
ENSRNOG00000051171	G6pc	25634	486.526	2.1683	1.02042	2.1249	0.0335945	0.274355	33.5198	403.172	94.5628	461.866	686.812	1239.22	Up
ENSRNOG00000005818	RGD1563349	502727	6.03982	2.28005	1.07386	2.12324	0.0337337	0.27483	0.882099	3.52886	1.81852	4.05145	10.989	14.969	Up
ENSRNOG00000001287	Gper1	171104	3.59697	-3.21553	1.51735	-2.11917	0.0340761	0.275501	8.82099	4.41108	6.36481	0	0.915749	1.06922	Down
ENSRNOG00000028382	Rfxapl1	103691557	7.92808	-1.99731	0.943238	-2.1175	0.0342175	0.276123	9.70309	21.1732	7.27406	2.70097	4.57875	2.13843	Down
ENSRNOG00000014979	Themis	498985	59.5971	-1.00185	0.473581	-2.11548	0.0343891	0.276975	69.6858	95.2793	73.6499	25.6592	23.8095	69.499	Down
ENSRNOG00000035510	Mir196c	100314204	4.18459	-3.23916	1.5331	-2.11281	0.0346167	0.278147	2.6463	7.93994	11.8204	2.70097	0	0	Down
ENSRNOG00000016275	Ttr	24856	4.76689	2.829	1.34043	2.11052	0.0348136	0.279068	0	3.52886	0	6.75242	11.9047	6.41529	Up
ENSRNOG00000026488	Gltpd2	497943	4.21203	2.60874	1.23782	2.10752	0.0350726	0.280109	0.882099	1.76443	0.909258	6.75242	6.41025	8.55372	Up
ENSRNOG00000053889	Celsr3	83466	38.3712	1.06904	0.508317	2.10311	0.0354565	0.281296	12.3494	33.5242	28.187	71.5757	37.5457	47.0455	Up
ENSRNOG00000014658	Zfp423	94188	16.7979	-1.41116	0.671232	-2.10235	0.0355229	0.28156	14.1136	22.0554	37.2796	8.10291	12.8205	6.41529	Down
ENSRNOG00000042576	Tcp11l1	499846	184.083	1.18586	0.564296	2.10149	0.0355979	0.282022	29.9914	162.328	144.572	426.753	90.6592	250.196	Up
ENSRNOG00000011475	Srcin1	56029	73.7201	-1.02576	0.48933	-2.09625	0.0360599	0.284338	93.5025	53.8151	149.118	64.8233	58.608	22.4535	Down
ENSRNOG00000005743	Dapl1	362136	4.94325	2.86503	1.36822	2.09399	0.0362612	0.285409	0	3.52886	0	16.2058	4.57875	5.34608	Up
ENSRNOG00000004647	Il10	25325	11.484	-1.83632	0.878778	-2.08963	0.0366512	0.286881	28.2272	7.05772	18.1852	8.10291	0.915749	6.41529	Down
ENSRNOG00000043288	Smim13	690806	17.9176	1.24258	0.595334	2.0872	0.0368696	0.287926	9.70309	14.1154	8.18332	21.6078	29.304	24.592	Up
ENSRNOG00000048437	LOC108352003	108352003	5.01571	2.88697	1.38313	2.08727	0.0368635	0.287926	0	3.52886	0	17.5563	3.663	5.34608	Up
ENSRNOG00000003262	Cacng4	140725	25.347	1.1503	0.551297	2.08653	0.0369306	0.288083	7.93889	22.0554	17.2759	31.0612	32.0512	41.6994	Up
ENSRNOG00000016253	Slc6a18	29323	34.5498	1.70045	0.814979	2.0865	0.0369332	0.288083	0.882099	14.9977	32.7333	110.74	20.1465	27.7996	Up
ENSRNOG00000010634	Megf11	691517	24.5861	1.45506	0.698617	2.08278	0.0372716	0.289333	11.4673	18.5265	9.09258	76.9776	16.4835	14.969	Up
ENSRNOG00000060343	Asz1	170578	6.7348	-2.34524	1.12615	-2.08253	0.0372945	0.289378	9.70309	17.6443	6.36481	1.35048	0	5.34608	Down
ENSRNOG00000030689	Ms4a6b	293750	30.0979	-1.11593	0.536182	-2.08126	0.0374103	0.289878	65.2753	31.7598	26.3685	21.6078	17.3992	18.1767	Down
ENSRNOG00000011398	Trmt61a	314462	12.921	-2.12948	1.02357	-2.08044	0.0374853	0.289929	2.6463	7.05772	53.6462	1.35048	6.41025	6.41529	Down
ENSRNOG00000053118	LOC103694867	103694867	10.7206	-2.21968	1.06735	-2.07962	0.0375603	0.290377	3.5284	41.4641	8.18332	0	3.663	7.48451	Down
ENSRNOG00000005247	Surf1	64463	66.6023	-2.32596	1.12079	-2.07529	0.0379599	0.292666	14.9957	176.443	141.844	21.6078	39.3772	5.34608	Down
ENSRNOG00000058308	Asic2	25364	16.7643	-1.38151	0.668895	-2.06536	0.0388891	0.296908	26.463	19.4087	27.2777	2.70097	11.9047	12.8306	Down
ENSRNOG00000010935	Cpb2	113936	3.78983	2.89407	1.40317	2.06252	0.0391585	0.297844	0.882099	0	1.81852	6.75242	3.663	9.62294	Up
ENSRNOG00000008798	Pipox	303272	7.01897	2.2667	1.10114	2.0585	0.0395423	0.299152	1.7642	2.64665	2.72777	25.6592	1.8315	7.48451	Up
ENSRNOG00000002595	Dpp10	363972	33.0752	1.13485	0.552673	2.05338	0.0400358	0.301249	32.6377	13.2332	16.3666	25.6592	42.1245	68.4298	Up
ENSRNOG00000010315	Ccr4	171054	8.9303	-1.9097	0.932641	-2.04762	0.0405969	0.303063	25.5809	7.93994	9.09258	1.35048	6.41025	3.20765	Down
ENSRNOG00000038877	Btn2a2	306957	24.9712	-1.14708	0.560157	-2.04778	0.0405817	0.303063	33.5198	29.1131	40.0074	25.6592	11.9047	9.62294	Down
ENSRNOG00000048343	Crtap	363158	3.55452	-4.07991	1.99279	-2.04734	0.0406251	0.303063	0	0.882215	19.0944	1.35048	0	0	Down
ENSRNOG00000005794	Slc10a1	24777	25.6007	1.40266	0.685746	2.04545	0.0408102	0.304264	21.1704	8.82215	11.8204	76.9776	15.5677	19.2459	Up
ENSRNOG00000050805	Tsc22d4	684980	165.306	-1.1214	0.549423	-2.04106	0.0412451	0.305491	58.2186	464.045	157.302	86.431	87.9119	137.929	Down
ENSRNOG00000016057	Kcnj13	94341	24.7092	1.26904	0.623146	2.0365	0.0416997	0.307485	22.0525	15.8799	5.45555	44.566	42.1245	18.1767	Up
ENSRNOG00000054860	Clec12a	680338	11.9985	-1.85125	0.914793	-2.02368	0.0430033	0.314122	37.9303	14.1154	4.54629	1.35048	5.4945	8.55372	Down
ENSRNOG00000009468	Il12a	84405	26.7743	-1.08309	0.535779	-2.02153	0.0432253	0.315302	48.5155	26.4665	34.5518	10.8039	21.0622	19.2459	Down
ENSRNOG00000019270	P2ry6	117264	51.2503	-1.03124	0.510676	-2.01937	0.0434488	0.31639	88.2099	56.4618	62.7388	12.1544	55.8607	32.0765	Down
ENSRNOG00000046282	Mir6326	102466149	7.35455	2.35298	1.16575	2.01843	0.0435468	0.316592	4.4105	0.882215	1.81852	31.0612	2.74725	3.20765	Up
ENSRNOG00000037661	Tmsb15b2	286978	19.7836	-1.29244	0.641145	-2.01583	0.0438179	0.31729	38.8124	16.7621	28.187	18.9068	6.41025	9.62294	Down
ENSRNOG00000032994	Myom3	313625	17.3871	1.29282	0.642969	2.01071	0.0443559	0.319325	6.1747	16.7621	7.27406	22.9582	20.1465	31.0072	Up
ENSRNOG00000045973	Gzmb	171528	46.6275	3.09281	1.53816	2.01072	0.0443554	0.319325	14.9957	6.17551	8.18332	13.5048	2.74725	234.158	Up
ENSRNOG00000054129	Ctla4	63835	46.8101	-1.34134	0.667767	-2.00869	0.0445701	0.320323	121.73	44.993	35.4611	5.40194	54.0292	19.2459	Down
ENSRNOG00000040153	LOC108348062	108348062	69.3025	-2.69033	1.34044	-2.00704	0.0447449	0.321307	7.05679	321.126	31.824	21.6078	19.2307	14.969	Down
ENSRNOG00000040215	Sult1c2	171072	40.9447	1.04657	0.521704	2.00607	0.0448491	0.321456	44.9871	19.4087	15.4574	78.3281	45.7875	41.6994	Up
ENSRNOG00000002304	Tnfrsf13b	103693341	60.7229	-1.08474	0.541191	-2.00436	0.0450315	0.322137	88.2099	108.512	51.8277	13.5048	72.3442	29.938	Down
ENSRNOG00000011170	RGD1359634	315126	13.7048	1.3385	0.6699	1.99806	0.0457103	0.32388	7.05679	6.17551	10.0018	22.9582	14.652	21.3843	Up
ENSRNOG00000015410	Aspn	306805	14.7717	-1.98401	0.992934	-1.99813	0.0457025	0.32388	12.3494	57.344	0.909258	8.10291	4.57875	5.34608	Down
ENSRNOG00000027869	Sox5	140587	11.5102	-1.48461	0.743876	-1.99578	0.0459579	0.32484	14.9957	12.351	23.6407	5.40194	7.32599	5.34608	Down
ENSRNOG00000001295	S100b	25742	39.3516	1.07922	0.541028	1.99476	0.0460688	0.325167	31.7556	29.1131	14.5481	91.833	35.7142	33.1457	Up
ENSRNOG00000021560	Cass4	296409	28.219	-1.00635	0.504642	-1.99418	0.0461325	0.325481	29.1093	39.6997	44.5536	13.5048	21.0622	21.3843	Down
ENSRNOG00000027171	NEWGENE_1304700	103690051	29.2603	1.59325	0.799336	1.99321	0.0462379	0.325547	13.2315	12.351	18.1852	9.45339	10.0732	112.268	Up
ENSRNOG00000019050	Ifit1	56824	3632.26	2.78007	1.39672	1.99043	0.0465435	0.326884	958.842	15.8799	1794.88	9156.29	2858.97	7008.71	Up
ENSRNOG00000008351	RGD1308117	361066	131.372	1.0046	0.505226	1.98842	0.0467649	0.32776	64.3932	94.3971	102.746	352.477	83.3332	90.8833	Up
ENSRNOG00000053873	LOC100911215	100911215	16.6307	-1.83133	0.922313	-1.98559	0.0470791	0.329329	10.5852	7.05772	60.011	9.45339	0.915749	11.7614	Down
ENSRNOG00000005542	Apob	54225	90717.9	1.10093	0.555745	1.98101	0.0475904	0.330759	9766.6	82604.5	80703	167892	57187.6	146153	Up
ENSRNOG00000006736	Ccr3	117027	19.2586	-1.35503	0.684167	-1.98055	0.0476414	0.330759	50.2797	19.4087	13.6389	8.10291	15.5677	8.55372	Down
ENSRNOG00000019851	Cox6a2	25278	18.2838	1.25914	0.635405	1.98163	0.0475206	0.330759	13.2315	7.93994	10.9111	40.5145	14.652	22.4535	Up
ENSRNOG00000029427	Grhl3	298555	3.28944	-3.07583	1.5527	-1.98096	0.0475956	0.330759	6.1747	7.93994	3.63703	0	0.915749	1.06922	Down
ENSRNOG00000042384	Kctd7	688993	15.0712	-1.34227	0.67767	-1.98072	0.047623	0.330759	14.1136	29.9953	20.9129	5.40194	8.24174	11.7614	Down
ENSRNOG00000009951	Aif1l	362107	24.8797	-1.20003	0.60743	-1.97558	0.0482025	0.333017	16.7599	29.1131	58.1925	16.2058	18.315	10.6922	Down
ENSRNOG00000055822	Xlr4a	293841	5.39093	-3.18716	1.61407	-1.97461	0.0483122	0.33364	27.3451	0	1.81852	1.35048	1.8315	0	Down
ENSRNOG00000019751	Cyb5r2	365345	32.131	1.0346	0.525781	1.96773	0.0490991	0.336879	30.8735	14.1154	18.1852	52.6689	51.282	25.6612	Up
ENSRNOG00000046153	LOC108349745	108349745	11.9259	-1.75851	0.894859	-1.96512	0.0493999	0.337712	29.9914	6.17551	19.0944	2.70097	1.8315	11.7614	Down
ENSRNOG00000049942	RGD1564899	498579	8.51798	1.62642	0.827595	1.96523	0.0493874	0.337712	4.4105	4.41108	3.63703	16.2058	12.8205	9.62294	Up
ENSRNOG00000025726	Prr30	100322897	27.2238	1.16628	0.594622	1.96138	0.0498349	0.339727	7.05679	13.2332	30.0055	48.6175	36.63	27.7996	Up
ENSRNOG00000003620	Fmo3	84493	2.1059	4.66117	2.23508	2.08546	0.0370278	NA	0	0	0	10.8039	1.8315	0	Up
ENSRNOG00000005934	Mlip	681849	2.01642	4.60529	2.21686	2.0774	0.0377647	NA	0	0	0	6.75242	0	5.34608	Up
ENSRNOG00000006830	Tgm6	296152	2.06293	-4.35419	2.03202	-2.14279	0.0321301	NA	3.5284	7.93994	0.909258	0	0	0	Down
ENSRNOG00000009522	Adra1a	29412	1.91595	-4.24743	2.15623	-1.96984	0.0488573	NA	0.882099	9.70437	0.909258	0	0	0	Down
ENSRNOG00000014971	Mas1	25153	1.84165	4.48482	2.08075	2.15538	0.0311318	NA	0	0	0	5.40194	4.57875	1.06922	Up
ENSRNOG00000017376	Il21	365769	2.3614	-4.54893	1.92361	-2.36479	0.0180404	NA	8.82099	3.52886	1.81852	0	0	0	Down
ENSRNOG00000021912	Gpr152	688884	2.20542	-4.45058	2.15601	-2.06426	0.038993	NA	5.2926	7.93994	0	0	0	0	Down
ENSRNOG00000025643	Ccdc13	686091	2.13919	4.69111	2.01178	2.33182	0.0197103	NA	0	0	0	8.10291	3.663	1.06922	Up
ENSRNOG00000033617	Krt26	407758	1.71888	4.38094	2.13297	2.05392	0.0399834	NA	0	0	0	4.05145	0.915749	5.34608	Up
ENSRNOG00000036516	Mir349	100313983	1.96098	4.56674	2.23341	2.04474	0.0408801	NA	0	0	0	8.10291	3.663	0	Up
ENSRNOG00000046791	Sh3rf3	294557	1.92944	-4.2566	1.99201	-2.13683	0.0326114	NA	2.6463	5.29329	3.63703	0	0	0	Down
ENSRNOG00000052541	LOC689039	689039	1.93389	-4.25954	2.00823	-2.12104	0.0339184	NA	5.2926	1.76443	4.54629	0	0	0	Down
ENSRNOG00000054336	Majin	499306	2.0846	4.64353	2.06601	2.24758	0.0246028	NA	0	0	0	9.45339	0.915749	2.13843	Up
Note: R package DESeq2 was used to perform differential expression analysis. baseMean, the average of the normalized counts taken over all samples; Log2FC, log2 fold change between the groups; lfcSE, standard error of the log2 FC estimate; Stat, Wald statistic; P value, Wald test P value; Adjusted P value, BH adjusted P value. Up, upregulated genes in GQD group compared to N group; Down, downregu…

## Sheet: BBR vs N
Table S2 DEGs between BBR and N groups
Ensembl ID	Gene symbol	Entrez ID	baseMean	Log2 FC	lfcSE	Stat	P value	Adjusted P value	BBR1	BBR3	BBR6	N4	N5	N6	Change
ENSRNOG00000036571	Ces2c	171118	5508.76	3.59691	0.186114	19.3263	3.22442e-83	5.33288e-79	10248.4	10421.7	9859.33	952.496	838.963	731.592	Up
ENSRNOG00000000251	St6galnac1	287920	10709.8	7.32375	0.431159	16.9862	1.03947e-64	5.73057e-61	18901.7	20762.7	24195.9	197.037	154.996	46.4798	Up
ENSRNOG00000026764	Pla2g4c	691810	1976.13	-6.52712	0.424973	-15.3589	3.08691e-53	1.27636e-49	62.0799	33.0663	31.9379	2856.58	2528.6	6344.49	Down
ENSRNOG00000032708	RT1-Bb	309622	7755.35	-3.76574	0.253346	-14.864	5.64632e-50	1.86769e-46	1003.8	1097.02	1085.89	10099.7	16264.7	16980.9	Down
ENSRNOG00000039398	Tesb	414826	324.59	4.71901	0.324027	14.5637	4.7827e-48	1.31835e-44	798.621	475.571	602.088	19.0681	25.232	26.9583	Up
ENSRNOG00000051684	St8sia6	291325	461.285	-6.73379	0.479653	-14.0389	9.0116e-45	2.12918e-41	8.41761	5.83523	11.8288	477.61	1163.37	1100.64	Down
ENSRNOG00000038422	LOC691352	691352	4298.84	-4.75973	0.382139	-12.4555	1.30563e-35	2.69922e-32	404.045	247.997	266.149	11873.1	8728.46	4273.35	Down
ENSRNOG00000030712	RT1-A2	24974	2461.31	-4.86375	0.414629	-11.7304	8.90545e-32	1.63652e-28	83.1239	142.963	264.966	3357.8	6389.09	4529.92	Down
ENSRNOG00000050040	Akr1c12	361266	894.542	3.14698	0.287539	10.9446	7.05585e-28	1.06088e-24	1882.39	1581.35	1359.13	230.633	191.042	122.707	Up
ENSRNOG00000022490	LOC100361008	100361008	212.399	-4.04429	0.370406	-10.9185	9.4004e-28	1.29561e-24	17.8874	23.3409	31.9379	556.606	310.894	333.725	Down
ENSRNOG00000031607	RT1-CE3	414793	181.495	3.75709	0.347029	10.8264	2.58012e-27	3.2825e-24	266.207	321.91	425.838	16.3441	26.1331	32.5359	Up
ENSRNOG00000003094	Cmahp	361245	1975.19	-3.94402	0.377587	-10.4453	1.53912e-25	1.81824e-22	320.921	163.386	238.942	3405.92	5482.55	2239.4	Down
ENSRNOG00000014471	B3gnt6	292325	1105.21	4.12945	0.400502	10.3107	6.30598e-25	6.95297e-22	1121.65	2139.58	3011.62	74.4563	133.369	150.595	Up
ENSRNOG00000006579	Reg3g	24620	55107.7	2.0002	0.198001	10.102	5.41347e-24	5.26666e-21	84298.2	82863.2	97363.1	20358.3	20034.2	25729.4	Up
ENSRNOG00000033215	RT1-Db1	294270	2622.23	-2.72048	0.275499	-9.87473	5.35775e-23	4.92288e-20	868.066	577.688	626.928	3865.37	5912.39	3882.92	Down
ENSRNOG00000038319	Akr1c19	307096	1059.46	3.08208	0.312729	9.85544	6.4934e-23	5.65234e-20	2020.23	2091.93	1573.23	324.157	191.943	155.243	Up
ENSRNOG00000017286	Ephx2	65030	919.065	-2.33412	0.238527	-9.78553	1.29907e-22	1.07427e-19	294.616	250.915	367.877	1321.15	1523.83	1756.01	Down
ENSRNOG00000022932	Serhl2	500911	205.469	2.7702	0.283422	9.7741	1.45451e-22	1.14553e-19	303.034	389.015	383.254	59.0202	60.3765	38.1134	Up
ENSRNOG00000019687	Art2b	293152	6223.98	3.60564	0.371483	9.70607	2.84083e-22	2.0428e-19	6209.04	16989.3	11310.7	1157.7	967.826	709.282	Up
ENSRNOG00000058460	RGD1563231	502832	205.096	-4.20303	0.437774	-9.60092	7.92335e-22	5.46018e-19	27.3572	12.643	23.6577	585.662	345.137	236.117	Down
ENSRNOG00000011875	Slc2a2	25351	490.316	5.17552	0.558441	9.2678	1.90032e-20	1.25717e-17	1337.35	1276.94	248.406	19.0681	38.7491	21.3807	Up
ENSRNOG00000050210	RT1-CE10	414792	676.086	-4.03037	0.456567	-8.82756	1.06988e-18	6.55363e-16	53.6623	78.7756	101.728	496.678	1779.75	1545.92	Down
ENSRNOG00000038999	RT1-A1	24973	8751.92	3.74658	0.426721	8.77992	1.63597e-18	9.66331e-16	13753.3	17228.5	17888.7	497.586	1990.62	1152.7	Up
ENSRNOG00000012208	Itgb7	25713	801.81	-1.78093	0.202961	-8.77477	1.71257e-18	9.76698e-16	332.496	379.29	372.608	1083.25	1401.28	1241.94	Down
ENSRNOG00000004678	Itln1	498284	9820.79	-3.25996	0.372066	-8.76177	1.92212e-18	1.05966e-15	2706.26	1962.58	900.174	15328.9	20084.6	17942.1	Down
ENSRNOG00000046005	Scd2	83792	654.059	-1.84495	0.213168	-8.65489	4.93386e-18	2.55004e-15	315.66	306.35	231.845	1040.57	1069.66	960.273	Down
ENSRNOG00000029662	Wdfy4	498582	598.726	-1.75499	0.205536	-8.53857	1.35888e-17	6.81048e-15	239.902	263.558	318.196	927.98	963.32	879.398	Down
ENSRNOG00000010610	Hpgd	79242	8060.53	1.48733	0.175353	8.48193	2.2148e-17	1.07737e-14	11195.4	11510	12943.1	3861.74	4345.3	4507.61	Up
ENSRNOG00000012613	F13b	289055	49.3753	4.58232	0.54351	8.43098	3.42788e-17	1.61982e-14	105.22	73.9129	105.277	1.81601	6.30799	3.71838	Up
ENSRNOG00000046727	Abcc2	25303	657.8	2.71067	0.322906	8.3946	4.67476e-17	2.14766e-14	1050.1	1073.68	1299.99	98.9724	200.955	223.103	Up
ENSRNOG00000031067	Si	497756	32035.9	3.01316	0.363652	8.28585	1.17273e-16	5.24212e-14	70129.2	68919.9	31981.6	5929.26	9808.03	5447.43	Up
ENSRNOG00000000454	RT1-DOb	365542	148.047	-2.47243	0.302371	-8.17681	2.91454e-16	1.23599e-13	30.5138	48.6269	56.7784	246.977	274.848	230.54	Down
ENSRNOG00000009850	St3gal4	363040	2510.68	2.12609	0.261104	8.14267	3.86664e-16	1.59876e-13	3543.81	3918.36	4794.23	750.011	838.062	1219.63	Up
ENSRNOG00000007395	Baat	29725	96.601	2.50543	0.309624	8.09182	5.87788e-16	2.37108e-13	176.77	141.018	175.067	34.5041	23.4297	28.8175	Up
ENSRNOG00000045560	Gvin1	499229	3454.75	-2.70428	0.33776	-8.00649	1.18024e-15	4.64762e-13	941.72	830.548	985.342	9132.7	3693.78	5144.39	Down
ENSRNOG00000032297	Msmo1	140910	3538.39	1.50396	0.190913	7.87769	3.33499e-15	1.25358e-12	4543.41	5499.7	5653	1916.8	1667.11	1950.29	Up
ENSRNOG00000057092	Slfn4	114247	2284.15	2.13744	0.272041	7.85707	3.93237e-15	1.44528e-12	4952.71	3427.22	2786.87	942.508	871.404	724.155	Up
ENSRNOG00000020884	Cd6	25752	353.514	-1.86932	0.238842	-7.8266	5.01226e-15	1.80213e-12	159.935	177.974	117.105	583.846	524.464	557.758	Down
ENSRNOG00000020505	Map4k1	292763	463.051	-1.63173	0.210283	-7.75969	8.51352e-15	2.99585e-12	229.38	229.519	218.833	789.055	711.001	600.519	Down
ENSRNOG00000050170	Btnl7	406159	65.76	3.33575	0.434471	7.67774	1.61916e-14	5.57901e-12	88.3849	132.265	138.397	7.26403	18.0228	10.2256	Up
ENSRNOG00000003207	Fmnl1	287746	560.823	-1.463	0.1913	-7.64766	2.04675e-14	6.9084e-12	296.721	298.569	300.452	849.891	884.921	734.381	Down
ENSRNOG00000046294	Btn3a2	294268	4635.19	3.07514	0.407958	7.53788	4.77659e-14	1.58e-11	7455.9	7420.47	9984.72	714.599	537.08	1698.37	Up
ENSRNOG00000000768	Ubd	29168	5843.92	-2.84025	0.378258	-7.50876	5.96906e-14	1.93573e-11	1952.89	1434.49	908.454	5803.05	13149.5	11815.2	Down
ENSRNOG00000019728	Itgam	25021	426.479	-1.76781	0.23637	-7.479	7.48923e-14	2.38201e-11	173.613	170.194	237.76	582.938	707.396	686.972	Down
ENSRNOG00000054764	Flt3	140635	224.931	-1.73323	0.231948	-7.47248	7.86954e-14	2.45574e-11	93.6459	98.2264	120.654	345.949	369.468	321.64	Down
ENSRNOG00000011054	Laptm5	89783	1411.96	-1.42698	0.191317	-7.45871	8.73768e-14	2.67616e-11	775.473	822.767	697.901	2261.84	2085.24	1828.52	Down
ENSRNOG00000050848	Dtx1	687424	326.642	-1.92547	0.261624	-7.35969	1.84343e-13	5.44436e-11	104.168	157.551	146.678	483.966	608.271	459.221	Down
ENSRNOG00000033010	Akr1c13	364773	129.916	-2.93602	0.400274	-7.33502	2.21685e-13	6.43236e-11	30.5138	31.1212	28.3892	353.213	184.734	151.524	Down
ENSRNOG00000008167	Abhd6	305795	3977.68	1.68818	0.232945	7.24711	4.25754e-13	1.19348e-10	6806.69	5701.02	5706.23	1441.91	2205.09	2005.14	Up
ENSRNOG00000012965	Themis2	500561	92.5822	-2.24962	0.315055	-7.1404	9.30572e-13	2.56512e-10	32.6182	25.286	39.0352	132.569	156.799	169.187	Down
ENSRNOG00000000816	Ppp1r18	361790	394.304	-1.40303	0.197765	-7.09444	1.29872e-12	3.46443e-10	234.641	217.849	196.359	575.674	596.556	544.743	Down
ENSRNOG00000057058	Cd300a	501736	134.576	-2.04339	0.288752	-7.07663	1.47703e-12	3.87757e-10	62.0799	51.5445	43.7667	190.681	200.955	258.428	Down
ENSRNOG00000054204	Gria2	29627	45.8698	4.25536	0.604245	7.04245	1.8889e-12	4.88133e-10	113.638	54.4621	93.4478	9.08004	1.80228	2.78879	Up
ENSRNOG00000018454	Apoe	25728	1213.17	-1.86755	0.26878	-6.94827	3.69799e-12	9.19432e-10	690.244	465.846	409.278	1886.83	1629.26	2197.57	Down
ENSRNOG00000009705	Lck	313050	1010.89	-1.26211	0.181778	-6.94314	3.83468e-12	9.32674e-10	607.12	599.084	578.43	1574.48	1407.58	1298.65	Down
ENSRNOG00000001216	Trpm2	294329	354.651	1.73306	0.252389	6.86661	6.57473e-12	1.57593e-09	496.639	551.429	587.893	200.669	166.711	124.566	Up
ENSRNOG00000002946	Socs3	89829	319.609	1.96077	0.286637	6.8406	7.88617e-12	1.86328e-09	635.53	352.059	538.212	135.293	118.05	138.51	Up
ENSRNOG00000000455	Tap2	24812	426.721	-1.95514	0.285936	-6.83769	8.04807e-12	1.86937e-09	149.413	177.002	198.724	474.886	839.864	720.437	Down
ENSRNOG00000004839	B4galnt1	64828	284.246	-1.61693	0.236528	-6.8361	8.13803e-12	1.86937e-09	116.794	154.634	147.86	375.913	435.251	475.024	Down
ENSRNOG00000016043	Aqp4	25293	2276.26	1.72266	0.252104	6.83312	8.30892e-12	1.88248e-09	4509.74	2949.71	3022.27	1207.64	1052.53	915.652	Up
ENSRNOG00000042496	Cyp4f5	286905	201.423	2.33992	0.343347	6.81503	9.42414e-12	2.1063e-09	213.597	352.059	443.581	53.5722	65.7833	79.9453	Up
ENSRNOG00000024848	Fga	361969	336.012	3.94491	0.587701	6.71244	1.91392e-11	4.16505e-09	271.468	639.93	981.793	11.804	73.8936	37.1838	Up
ENSRNOG00000008416	Gimap5	246774	439.924	-1.26688	0.188985	-6.70357	2.03389e-11	4.36863e-09	275.677	251.887	247.223	654.671	596.556	613.534	Down
ENSRNOG00000010906	Ccl5	81780	1549.73	-1.70443	0.255277	-6.67678	2.44252e-11	5.17908e-09	720.758	780.948	681.341	2352.64	3019.73	1742.99	Down
ENSRNOG00000046261	Acp5	25732	1592.22	-1.66217	0.251709	-6.60356	4.0139e-11	8.40327e-09	556.615	787.756	949.855	2197.37	2588.98	2472.73	Down
ENSRNOG00000036703	Itgax	499271	260.882	-1.42168	0.217462	-6.53757	6.25251e-11	1.29263e-08	153.621	138.1	133.666	404.97	394.7	340.232	Down
ENSRNOG00000025160	Tmem56	365924	67.9571	-2.39717	0.368026	-6.51359	7.33778e-11	1.47999e-08	26.305	25.286	13.0117	129.845	104.532	108.763	Down
ENSRNOG00000010941	Tifa	310877	886.203	2.12588	0.327068	6.49981	8.04228e-11	1.60255e-08	1443.62	924.884	1957.67	304.181	268.54	418.318	Up
ENSRNOG00000029370	Abhd3	291793	918.254	2.17183	0.334573	6.49136	8.50623e-11	1.67482e-08	916.468	1990.79	1601.62	276.033	427.141	297.471	Up
ENSRNOG00000000596	Fyn	25150	320.106	-1.33726	0.207826	-6.43451	1.2387e-10	2.41022e-08	171.509	195.48	177.433	489.414	472.198	414.6	Down
ENSRNOG00000019894	Izumo1r	690037	31.5585	-4.06775	0.632742	-6.42876	1.28648e-10	2.47408e-08	7.36541	0.972538	2.36577	64.4683	63.9811	50.1982	Down
ENSRNOG00000048685	Olr1364	405150	46.4703	8.14744	1.26958	6.41743	1.3859e-10	2.57543e-08	138.891	84.6108	54.4126	0.908004	0	0	Up
ENSRNOG00000012807	C1qa	298566	2156.03	-1.16079	0.180967	-6.41437	1.41406e-10	2.59856e-08	1182.67	1366.42	1449.03	3166.21	2914.29	2857.58	Down
ENSRNOG00000000187	Csf2rb	171081	575.92	-1.72091	0.268946	-6.39874	1.56662e-10	2.8473e-08	228.328	249.942	326.476	660.119	988.552	1002.1	Down
ENSRNOG00000000451	RT1-Ba	309621	1176.93	-6.17131	0.965752	-6.39016	1.65717e-10	2.97913e-08	46.2969	24.3135	26.0234	2877.46	292.871	3794.61	Down
ENSRNOG00000022975	Nfam1	362966	191.835	-1.56809	0.245549	-6.38606	1.70215e-10	3.02708e-08	84.1761	102.117	104.094	276.941	327.114	256.569	Down
ENSRNOG00000043203	Krt75	300247	38.0684	6.95679	1.09092	6.37698	1.80613e-10	3.17783e-08	88.3849	71.9678	66.2415	1.81601	0	0	Up
ENSRNOG00000043098	Mt2A	689415	1097.17	1.83826	0.289174	6.35694	2.05811e-10	3.58307e-08	1962.36	2008.29	1173.42	439.474	407.316	592.153	Up
ENSRNOG00000003104	Trpv2	29465	300.118	-1.84333	0.290167	-6.35265	2.11631e-10	3.64601e-08	111.533	103.089	178.615	396.798	523.563	487.108	Down
ENSRNOG00000020309	Gfra3	84422	99.2907	-1.70062	0.267813	-6.35001	2.153e-10	3.67097e-08	44.1925	48.6269	47.3153	153.453	145.985	156.172	Down
ENSRNOG00000000457	Tap1	24811	2783.07	-1.52448	0.240355	-6.3426	2.25924e-10	3.81281e-08	1142.69	1633.86	1530.65	3451.32	4888.69	4051.18	Down
ENSRNOG00000060629	LOC103694855	103694855	29.7878	-4.73517	0.747527	-6.33445	2.38188e-10	3.97918e-08	1.0522	0.972538	4.73153	60.8362	72.0913	39.043	Down
ENSRNOG00000001224	Itgb2	309684	354.025	-1.8405	0.295342	-6.23176	4.61235e-10	7.62837e-08	106.272	149.771	208.187	578.398	605.567	475.953	Down
ENSRNOG00000006167	Rasal3	314596	420.681	-1.17534	0.189166	-6.21325	5.1899e-10	8.49858e-08	264.103	259.668	250.771	577.49	623.59	548.462	Down
ENSRNOG00000011635	Ces2e	192257	33.4159	-5.92751	0.955455	-6.20385	5.5097e-10	8.87872e-08	0	0	3.54865	50.8482	54.0685	92.03	Down
ENSRNOG00000025584	Agap2	65218	272.101	-1.26051	0.2032	-6.20329	5.52941e-10	8.87872e-08	153.621	173.112	153.775	376.821	382.985	392.29	Down
ENSRNOG00000022598	Trerf1	316219	191.927	-1.48757	0.240095	-6.19575	5.80091e-10	9.22511e-08	94.6981	117.677	89.8991	304.181	282.958	262.146	Down
ENSRNOG00000017980	Itgal	308995	860.763	-1.30393	0.210764	-6.18671	6.14336e-10	9.58537e-08	454.551	523.226	511.006	1058.73	1434.62	1182.45	Down
ENSRNOG00000007457	Serping1	295703	487.736	-1.26743	0.205169	-6.17748	6.51339e-10	9.88303e-08	320.921	263.558	274.429	742.747	703.792	620.97	Down
ENSRNOG00000028768	Gbp4	310917	117.961	-2.17642	0.3523	-6.17776	6.50187e-10	9.88303e-08	46.2969	35.9839	46.1325	266.953	174.821	137.58	Down
ENSRNOG00000047836	RGD1565617	679997	22.1815	-7.82236	1.26605	-6.17853	6.47e-10	9.88303e-08	0	0	0	50.8482	45.0571	37.1838	Down
ENSRNOG00000032508	Acot5	503049	43.3521	-7.82169	1.2665	-6.17585	6.58098e-10	9.8948e-08	0	0.972538	0	49.0322	117.148	92.9596	Down
ENSRNOG00000016219	Vnn1	29142	1175.11	1.7533	0.284071	6.17204	6.74141e-10	1.00447e-07	1346.82	1851.71	2239.2	434.934	494.727	683.253	Up
ENSRNOG00000016069	Cd3e	315609	457.593	-1.35319	0.219355	-6.16893	6.87553e-10	1.01531e-07	264.103	294.679	212.919	696.439	672.252	605.167	Down
ENSRNOG00000013220	Arhgap45	314618	1010.25	-1.22187	0.198505	-6.1554	7.48883e-10	1.09609e-07	676.566	593.248	548.858	1520	1471.56	1251.24	Down
ENSRNOG00000001728	Fam43a	288031	387.076	2.45526	0.399525	6.14545	7.97392e-10	1.15685e-07	384.054	492.104	1088.25	99.8804	126.16	132.003	Up
ENSRNOG00000048915	Twf2	684352	213.898	-1.57298	0.257167	-6.11656	9.56148e-10	1.37511e-07	96.8025	120.595	105.277	388.626	282.057	290.034	Down
ENSRNOG00000008005	Akna	362530	913.841	-1.40978	0.230898	-6.10564	1.0239e-09	1.45985e-07	426.142	573.798	499.177	1086.88	1487.78	1409.27	Down
ENSRNOG00000006557	Cyfip2	303073	556.976	-1.34148	0.220815	-6.07516	1.23865e-09	1.75094e-07	274.625	343.306	327.659	778.159	922.769	695.338	Down
ENSRNOG00000059140	Myo1g	289785	413.788	-1.32814	0.218837	-6.06908	1.28644e-09	1.80309e-07	228.328	265.503	212.919	645.591	618.183	512.208	Down
ENSRNOG00000008588	Batf	299206	65.2144	-2.26517	0.373746	-6.06073	1.35509e-09	1.88335e-07	19.9918	20.4233	27.2063	139.833	95.521	88.3116	Down
ENSRNOG00000000456	Psmb8	24968	2562.1	1.12657	0.186591	6.03763	1.56399e-09	2.13231e-07	3981.53	3284.26	3277.77	1740.64	1551.77	1536.62	Up
ENSRNOG00000004409	Sash3	317578	393.706	-1.21558	0.201365	-6.03671	1.5729e-09	2.13231e-07	242.006	238.272	230.662	617.442	525.366	508.489	Down
ENSRNOG00000061237	Dio1	25430	146.106	1.83013	0.303087	6.0383	1.55744e-09	2.13231e-07	296.721	177.002	210.553	68.1003	68.4868	55.7758	Up
ENSRNOG00000001369	Oas1a	192281	477.943	1.46032	0.242143	6.03082	1.63125e-09	2.19344e-07	767.055	559.209	777.154	235.173	231.593	297.471	Up
ENSRNOG00000017693	Slc2a5	65197	1147.82	2.58049	0.428074	6.02814	1.65857e-09	2.21218e-07	2795.7	2353.54	751.131	278.757	370.369	337.443	Up
ENSRNOG00000059303	LOC102552318	102552318	50.1074	3.15972	0.525861	6.00866	1.87065e-09	2.47509e-07	82.0717	53.4896	134.849	5.44802	9.91256	14.8735	Up
ENSRNOG00000002659	Ciita	85483	1425.94	-1.67044	0.279018	-5.98685	2.13946e-09	2.80357e-07	556.615	629.232	859.956	1585.37	2402.44	2521.99	Down
ENSRNOG00000005575	Abi3	303476	388.917	-1.37284	0.229348	-5.98584	2.15281e-09	2.80357e-07	227.276	247.025	175.067	509.39	567.719	607.026	Down
ENSRNOG00000000459	Psmb9	24967	4272.41	-1.19212	0.202246	-5.89441	3.76023e-09	4.78388e-07	2469.52	2649.19	2685.15	6650.22	6326.01	4854.35	Down
ENSRNOG00000002599	Grap	363616	146.846	-1.4542	0.24793	-5.86536	4.48162e-09	5.53145e-07	84.1761	76.8305	74.5217	233.357	223.483	188.708	Down
ENSRNOG00000008236	Decr1	117543	1560.19	1.10312	0.188022	5.86697	4.43827e-09	5.53145e-07	2047.58	2197.94	2142.2	1030.58	1089.48	853.369	Up
ENSRNOG00000026702	Jaml	315610	1105.07	-1.10349	0.188133	-5.86546	4.47897e-09	5.53145e-07	708.132	651.601	746.399	1649.84	1527.44	1346.98	Down
ENSRNOG00000014090	Retsat	246298	14410.6	2.00193	0.3419	5.8553	4.76155e-09	5.79222e-07	20482.2	25542.7	23164.4	5921.09	8217.51	3135.53	Up
ENSRNOG00000016225	Fgd3	361223	366.912	-1.24685	0.212945	-5.85525	4.76294e-09	5.79222e-07	229.38	220.766	202.273	445.83	565.917	537.307	Down
ENSRNOG00000016995	Zap70	301348	372.465	-1.13639	0.194171	-5.85252	4.84169e-09	5.84502e-07	225.171	250.915	222.382	514.838	534.377	487.108	Down
ENSRNOG00000029191	LOC685067	685067	213.728	-1.63975	0.28033	-5.84936	4.93479e-09	5.91424e-07	114.69	102.117	94.6307	418.59	289.266	263.076	Down
ENSRNOG00000043249	Pde4c	290646	913.575	-1.6999	0.291984	-5.82188	5.81905e-09	6.92384e-07	352.488	404.576	533.48	992.448	1422	1776.46	Down
ENSRNOG00000006860	Itk	363577	366.381	-1.25155	0.215049	-5.81985	5.8899e-09	6.95808e-07	244.111	218.821	186.896	480.334	558.708	509.419	Down
ENSRNOG00000004179	Nts	299757	2442.52	1.10892	0.191257	5.7981	6.70713e-09	7.81192e-07	3742.68	2877.74	3392.51	1547.24	1460.75	1634.23	Up
ENSRNOG00000025448	Limd2	360646	630.809	-1.17182	0.203184	-5.76729	8.05545e-09	9.25203e-07	380.897	419.164	363.145	981.552	874.107	765.987	Down
ENSRNOG00000039744	RT1-CE4	414783	749.941	2.0451	0.356601	5.73499	9.75199e-09	1.10471e-06	1219.5	1103.83	1298.81	428.578	296.476	152.454	Up
ENSRNOG00000011321	Rftn1	501095	247.888	-1.34993	0.236097	-5.7177	1.07975e-08	1.21483e-06	115.742	143.936	159.689	346.857	391.095	330.007	Down
ENSRNOG00000003400	Fmo4	246247	960.497	1.24247	0.217521	5.71198	1.11668e-08	1.23952e-06	1502.54	1344.05	1204.18	473.07	647.921	591.223	Up
ENSRNOG00000029564	Trat1	498075	86.5228	-2.92717	0.512373	-5.71296	1.11027e-08	1.23952e-06	16.8352	16.5332	27.2063	264.229	116.247	78.0861	Down
ENSRNOG00000020770	Arl4d	303559	953.757	1.25432	0.219691	5.70947	1.13326e-08	1.24953e-06	1317.36	1355.72	1359.13	441.29	599.259	649.788	Up
ENSRNOG00000039906	Abo3	65270	18.6201	-7.57023	1.32788	-5.70098	1.19117e-08	1.30469e-06	0	0	0	33.5961	57.6731	20.4511	Down
ENSRNOG00000042229	Gimap1	312312	202.054	-1.33694	0.234856	-5.69258	1.25135e-08	1.36158e-06	106.272	121.567	115.923	332.329	269.441	266.794	Down
ENSRNOG00000000446	Btnl7	406159	115.945	1.9656	0.345363	5.69141	1.25993e-08	1.36196e-06	233.589	138.1	182.164	34.5041	45.9582	61.3534	Up
ENSRNOG00000046639	Itgae	83577	991.986	-1.29758	0.228244	-5.68507	1.30762e-08	1.40434e-06	643.947	515.445	561.87	1475.51	1624.76	1130.39	Down
ENSRNOG00000004062	C4bpa	24235	15.3388	7.51436	1.32458	5.673	1.40321e-08	1.49727e-06	45.2447	24.3135	22.4748	0	0	0	Up
ENSRNOG00000006151	Reg3b	24618	61158	1.61268	0.284828	5.66195	1.49659e-08	1.58667e-06	74091.8	91428.3	111007	36676.1	20676.7	33068.5	Up
ENSRNOG00000016535	Ccl22	117551	76.9288	-2.29733	0.406768	-5.64778	1.62537e-08	1.71223e-06	22.0962	32.0938	23.6577	187.049	100.928	95.7484	Down
ENSRNOG00000036711	Spn	24796	418.602	-1.07396	0.190382	-5.64108	1.68986e-08	1.7689e-06	249.372	290.789	268.515	584.754	563.213	554.969	Down
ENSRNOG00000000394	Srgn	56782	1017.98	-1.47543	0.262033	-5.6307	1.79482e-08	1.86695e-06	635.53	484.324	495.628	1549.96	1111.11	1831.3	Down
ENSRNOG00000032596	RT1-T24-1	361787	94.9007	1.75362	0.314948	5.56798	2.57705e-08	2.63097e-06	150.465	152.689	136.032	36.3201	58.5742	35.3247	Up
ENSRNOG00000005975	Rpl30	64640	2192.76	-1.51366	0.272068	-5.56352	2.64394e-08	2.6827e-06	1501.49	992.962	917.918	3938.01	3005.31	2800.87	Down
ENSRNOG00000023657	Gprin3	502784	361.935	1.71989	0.309476	5.55742	2.73791e-08	2.74438e-06	596.598	585.468	483.799	113.5	237	155.243	Up
ENSRNOG00000046984	St6galnac6	407765	177.332	-1.75986	0.316967	-5.55218	2.82122e-08	2.81085e-06	90.4893	79.7481	72.1559	220.645	221.681	379.275	Down
ENSRNOG00000004192	Arhgap30	498282	880.105	-1.21025	0.218186	-5.54687	2.90822e-08	2.88018e-06	428.246	601.029	564.235	1233.07	1327.38	1126.67	Down
ENSRNOG00000008409	Myo1f	314654	634.381	-1.14842	0.207287	-5.54026	3.02024e-08	2.97332e-06	379.845	374.427	429.387	963.392	915.56	743.677	Down
ENSRNOG00000005342	Rassf5	54355	391.569	-1.2378	0.223839	-5.52985	3.20501e-08	3.11827e-06	191.501	259.668	248.406	585.662	565.917	498.264	Down
ENSRNOG00000017606	P2rx1	25505	253.402	-1.61178	0.291469	-5.52984	3.20518e-08	3.11827e-06	122.055	91.4186	162.055	312.353	424.438	408.093	Down
ENSRNOG00000043044	Cnn2	690976	458.831	-1.09109	0.199783	-5.46137	4.72464e-08	4.49085e-06	307.243	297.597	274.429	623.798	689.373	560.547	Down
ENSRNOG00000011971	C1s	192262	1599.2	-1.19544	0.219417	-5.44826	5.08655e-08	4.77991e-06	915.415	986.154	1014.91	2364.44	2561.04	1753.22	Down
ENSRNOG00000019477	Zmynd15	287457	212.217	1.53901	0.282709	5.44379	5.21587e-08	4.87374e-06	348.279	309.267	289.806	95.3404	145.084	85.5229	Up
ENSRNOG00000042220	Vsx1	689704	28.2769	-3.08447	0.567241	-5.43767	5.39829e-08	5.01586e-06	7.36541	6.80777	3.54865	59.9282	59.4753	32.5359	Down
ENSRNOG00000021334	Lag3	297596	201.752	-1.62591	0.299323	-5.43196	5.5739e-08	5.1501e-06	90.4893	98.2264	107.642	397.706	218.977	297.471	Down
ENSRNOG00000019430	Coro1a	155151	2023.34	-1.34838	0.248553	-5.42493	5.79773e-08	5.32714e-06	1328.93	1058.12	1036.21	3682.86	2673.69	2360.24	Down
ENSRNOG00000047657	C4a	24233	46.2674	-4.25284	0.784841	-5.41874	6.0022e-08	5.48455e-06	2.1044	5.83523	5.91442	55.3882	25.232	183.13	Down
ENSRNOG00000006767	Cst7	296257	283.172	-1.42162	0.262779	-5.40993	6.30501e-08	5.72959e-06	167.3	147.826	146.678	527.55	340.632	369.05	Down
ENSRNOG00000017429	Lat	81511	539.496	-1.45819	0.270091	-5.3989	6.70508e-08	6.02692e-06	357.749	270.366	235.394	939.784	816.434	617.252	Down
ENSRNOG00000024657	Mfsd4a	498228	55.2512	-1.91839	0.355313	-5.39917	6.69511e-08	6.02692e-06	27.3572	18.4782	23.6577	75.3643	94.6199	92.03	Down
ENSRNOG00000007062	Rin3	314397	235.846	-1.17909	0.218473	-5.39697	6.77761e-08	6.05918e-06	125.212	148.798	159.689	325.973	322.609	332.795	Down
ENSRNOG00000011718	C1rl	408246	45.4901	-2.02181	0.375142	-5.38946	7.06693e-08	6.28387e-06	18.9396	19.4508	15.3775	63.5602	76.597	79.0157	Down
ENSRNOG00000007437	Irf5	296953	147.028	-1.4181	0.263482	-5.38216	7.3597e-08	6.50167e-06	62.0799	89.4735	88.7163	222.461	200.053	219.385	Down
ENSRNOG00000022094	Lacc1	313790	90.5783	-1.4985	0.278458	-5.38141	7.3905e-08	6.50167e-06	53.6623	45.7093	42.5838	139.833	132.468	129.214	Down
ENSRNOG00000004322	Sh3kbp1	84357	250.921	-1.35558	0.252527	-5.36808	7.95804e-08	6.96392e-06	116.794	159.496	146.678	372.281	410.019	300.26	Down
ENSRNOG00000007178	Cd8a	24930	783.496	-1.3111	0.244435	-5.36377	8.15008e-08	7.09443e-06	469.282	455.148	425.838	1233.98	1294.04	822.693	Down
ENSRNOG00000021285	Celsr1	300128	96.6146	-2.11908	0.395772	-5.35428	8.58963e-08	7.39277e-06	25.2528	35.0114	48.4982	98.9724	173.019	198.934	Down
ENSRNOG00000021411	LOC689766	689766	52.7158	2.20062	0.411063	5.3535	8.62691e-08	7.39277e-06	105.22	67.1051	87.5334	14.5281	27.0342	14.8735	Up
ENSRNOG00000031824	Slc44a2	363024	550.594	-1.10654	0.206626	-5.35527	8.54273e-08	7.39277e-06	372.479	369.565	305.184	827.191	754.256	674.887	Down
ENSRNOG00000006311	Ccr9	282832	567.599	-1.27317	0.238271	-5.34335	9.12451e-08	7.77888e-06	336.704	299.542	360.779	997.896	720.913	689.76	Down
ENSRNOG00000005589	Dhrs7	299135	657.442	1.88731	0.354021	5.33107	9.76366e-08	8.28109e-06	1004.85	1111.61	988.891	284.205	408.217	146.876	Up
ENSRNOG00000000443	LOC103689965	103689965	500.851	-1.40833	0.264574	-5.32302	1.0206e-07	8.61208e-06	228.328	311.212	282.709	542.078	852.48	788.298	Down
ENSRNOG00000008736	Slamf8	289237	203.334	-1.22042	0.229457	-5.31871	1.04508e-07	8.77389e-06	125.212	114.76	126.569	313.261	291.069	249.132	Down
ENSRNOG00000031058	Was	317371	160.94	-1.41906	0.268264	-5.28978	1.22462e-07	1.01779e-05	68.3931	89.4735	105.277	214.289	259.529	228.681	Down
ENSRNOG00000049827	Arl14	103690167	346.573	1.38208	0.261609	5.28301	1.27078e-07	1.05087e-05	497.691	504.747	500.36	135.293	212.669	228.681	Up
ENSRNOG00000052219	Gm2a	282838	2169.08	-1.29766	0.246043	-5.27413	1.33388e-07	1.09756e-05	1517.27	1062.01	1184.07	3775.48	2845.81	2629.83	Down
ENSRNOG00000008788	Mpp5	314259	2406.35	1.13886	0.216203	5.26752	1.38278e-07	1.13217e-05	3614.31	3191.87	3122.81	1212.18	1541.85	1755.08	Up
ENSRNOG00000001973	Ugt2b7	286989	26.9137	-4.62099	0.880118	-5.25042	1.51752e-07	1.23031e-05	2.1044	2.91761	1.18288	20.8841	100.928	33.4655	Down
ENSRNOG00000049782	Csf2ra	652957	194.836	-1.35248	0.257969	-5.24279	1.58164e-07	1.27604e-05	105.22	95.3087	128.934	317.801	286.563	235.188	Down
ENSRNOG00000042721	Gimd1	362042	479.51	1.6725	0.31954	5.2341	1.65794e-07	1.3311e-05	530.31	918.076	741.668	257.873	275.749	153.383	Up
ENSRNOG00000012616	Ppt1	29411	1087.13	-1.08948	0.208249	-5.2316	1.68051e-07	1.3427e-05	819.665	606.864	658.866	1603.53	1458.05	1375.8	Down
ENSRNOG00000017804	2018-09-01	293507	531.527	-1.13089	0.216559	-5.22206	1.76943e-07	1.40695e-05	373.532	338.443	287.441	759.999	793.906	635.844	Down
ENSRNOG00000016294	Cd4	24932	540.099	-1.28204	0.245662	-5.21873	1.80158e-07	1.41971e-05	259.894	318.02	366.694	625.614	886.723	783.65	Down
ENSRNOG00000021924	Cyp2c22	171518	19.3314	-6.64746	1.2738	-5.21862	1.80264e-07	1.41971e-05	0	0	1.18288	42.6762	41.4525	30.6767	Down
ENSRNOG00000011947	Tifab	364674	342.924	-1.57256	0.302521	-5.1982	2.01223e-07	1.57727e-05	127.316	143.936	247.223	474.886	565.917	498.264	Down
ENSRNOG00000010629	Nod1	500133	387.88	-1.04648	0.201809	-5.18549	2.15449e-07	1.68081e-05	235.693	283.009	240.125	550.25	491.122	527.081	Down
ENSRNOG00000013290	Nrip3	361625	65.2692	1.71773	0.331388	5.18343	2.17844e-07	1.69151e-05	103.116	100.171	96.9964	21.7921	35.1445	34.3951	Up
ENSRNOG00000022268	Pnpla3	362972	30.7772	2.57849	0.498557	5.1719	2.3173e-07	1.79093e-05	35.7749	57.3798	65.0586	11.804	7.20913	7.43677	Up
ENSRNOG00000056714	Sla	338477	412.342	-1.31467	0.254738	-5.16087	2.45809e-07	1.8909e-05	219.91	241.189	248.406	758.183	512.75	493.616	Down
ENSRNOG00000001379	Cyp3a62	170509	5049.39	1.83424	0.355728	5.15631	2.51868e-07	1.92854e-05	7077.11	6459.6	10124.3	1184.04	2615.11	2836.2	Up
ENSRNOG00000008346	Itgb6	311061	1253.86	1.38505	0.269426	5.14072	2.73684e-07	2.07636e-05	2031.8	1632.89	1775.51	481.242	734.43	867.313	Up
ENSRNOG00000028566	Pld4	362792	262.803	-1.24111	0.241932	-5.12998	2.8978e-07	2.18843e-05	150.465	176.029	141.946	423.13	378.479	306.767	Down
ENSRNOG00000013802	Slc25a36l1	364991	1073.35	1.27644	0.249005	5.12616	2.95714e-07	2.2231e-05	1865.55	1320.71	1372.14	583.846	761.465	536.377	Up
ENSRNOG00000010698	Car1	310218	48.3102	-2.75719	0.537975	-5.12513	2.9733e-07	2.22513e-05	16.8352	8.75284	11.8288	140.741	54.0685	57.635	Down
ENSRNOG00000009198	Rab6b	363123	97.4248	1.38984	0.271473	5.11964	3.06117e-07	2.28057e-05	129.421	151.716	141.946	49.0322	60.3765	52.0574	Up
ENSRNOG00000002152	Dcun1d4	360928	415.159	1.05486	0.206446	5.10962	3.22816e-07	2.39419e-05	529.257	612.699	539.395	272.401	238.803	298.4	Up
ENSRNOG00000018414	Csf1r	307403	1435.2	-1.16835	0.229208	-5.09731	3.44513e-07	2.54371e-05	811.247	824.712	1016.1	1579.93	2240.24	2139	Down
ENSRNOG00000012509	Il17f	301291	10.6498	-6.76357	1.32914	-5.08869	3.60548e-07	2.65027e-05	0	0	0	21.7921	20.7263	21.3807	Down
ENSRNOG00000031443	Havcr2	363578	125.877	-1.69889	0.334894	-5.07291	3.91776e-07	2.84192e-05	70.4975	43.7642	63.8757	254.241	166.711	156.172	Down
ENSRNOG00000008360	Pcgf1	312480	28.6691	-4.46513	0.88142	-5.06583	4.06625e-07	2.92399e-05	3.1566	1.94508	2.36577	115.316	30.6388	18.5919	Down
ENSRNOG00000024000	Cd22	308501	95.3254	-1.4962	0.295316	-5.06643	4.05339e-07	2.92399e-05	46.2969	52.5171	50.864	170.705	128.863	122.707	Down
ENSRNOG00000012749	C1qb	29687	1592.76	-1.01459	0.200619	-5.05733	4.25172e-07	3.04412e-05	1163.73	888.9	1111.91	2319.04	2076.23	1996.77	Down
ENSRNOG00000059540	Gcnt3	286976	6147.74	1.2051	0.238377	5.05543	4.29416e-07	3.06126e-05	8795.35	8104.16	8827.86	2823.89	3667.65	4667.5	Up
ENSRNOG00000016437	Tm4sf4	116467	3534	1.9024	0.376785	5.04904	4.44034e-07	3.15188e-05	3100.84	8449.41	5178.66	1064.18	1640.98	1769.95	Up
ENSRNOG00000000441	Gpsm3	406163	114.606	-1.51056	0.299375	-5.04569	4.51886e-07	3.19391e-05	47.3491	71.9678	59.1442	202.485	149.59	157.102	Down
ENSRNOG00000009734	Akr1b8	286921	1565.38	-1.94544	0.386081	-5.03893	4.68143e-07	3.29473e-05	666.044	565.045	704.999	1104.13	3205.36	3146.68	Down
ENSRNOG00000002031	Naa11	289482	25.9095	-6.17415	1.22637	-5.03447	4.79176e-07	3.35809e-05	2.1044	0	0	17.2521	46.8594	89.2412	Down
ENSRNOG00000010802	Ube3d	315863	31.5188	-2.24818	0.447131	-5.02801	4.95596e-07	3.45851e-05	10.522	11.6705	10.646	43.5842	52.2662	60.4238	Down
ENSRNOG00000000823	Gcc2	309798	1801.29	1.07356	0.213952	5.01779	5.22699e-07	3.63232e-05	2742.04	2023.85	2560.94	1239.42	1229.16	1012.33	Up
ENSRNOG00000013679	Sema4d	306790	305.125	-1.03603	0.206803	-5.00973	5.45071e-07	3.77193e-05	182.031	216.876	201.09	379.545	421.734	429.473	Down
ENSRNOG00000022225	Lrrc19	680478	1506.96	1.3462	0.26937	4.99759	5.80509e-07	4.00043e-05	2413.75	1692.22	2383.51	621.982	986.75	943.54	Up
ENSRNOG00000000569	Vsir	690899	458.779	-1.00984	0.20239	-4.98955	6.052e-07	4.15328e-05	275.677	327.745	309.915	654.671	636.206	548.462	Down
ENSRNOG00000025843	Ccdc102a	361363	240.821	-1.10389	0.221852	-4.97577	6.49886e-07	4.44151e-05	158.882	143.936	156.141	300.549	373.073	312.344	Down
ENSRNOG00000002188	Hpse	64537	177.048	-1.77941	0.357691	-4.97471	6.53443e-07	4.44744e-05	48.4013	70.0228	121.837	244.253	308.19	269.583	Down
ENSRNOG00000012172	Spi1	366126	259.207	-1.53864	0.309801	-4.96653	6.81612e-07	4.58259e-05	79.9673	151.716	166.787	399.522	364.962	392.29	Down
ENSRNOG00000020300	Lsp1	361680	819.196	-1.27227	0.256135	-4.96719	6.79314e-07	4.58259e-05	600.807	457.093	380.888	1377.44	1062.45	1036.5	Down
ENSRNOG00000053179	LOC691277	691277	276.786	-1.45892	0.293691	-4.96754	6.78065e-07	4.58259e-05	186.24	113.787	143.129	501.218	394.7	321.64	Down
ENSRNOG00000010986	Cmtm7	501065	198.002	-1.06501	0.214794	-4.95828	7.11217e-07	4.74609e-05	134.682	126.43	123.02	261.505	281.156	261.217	Down
ENSRNOG00000055305	Parvb	362973	205.148	-1.38613	0.279565	-4.95815	7.1167e-07	4.74609e-05	84.1761	126.43	130.117	244.253	328.917	316.992	Down
ENSRNOG00000049994	Ifi44l	310968	429.863	1.2783	0.25794	4.95582	7.20275e-07	4.78419e-05	731.28	449.313	645.854	276.941	240.605	235.188	Up
ENSRNOG00000002164	Nmu	63887	172.115	1.32433	0.267548	4.94988	7.42586e-07	4.91265e-05	210.44	307.322	220.016	105.328	90.1142	99.4668	Up
ENSRNOG00000025384	Slc2a10	366251	181.522	1.10441	0.223248	4.94702	7.53592e-07	4.9656e-05	251.476	235.354	256.686	118.948	122.555	104.115	Up
ENSRNOG00000042455	Tlr12	362604	189.125	-1.20884	0.244637	-4.94137	7.75747e-07	5.07118e-05	91.5415	123.512	127.751	277.849	264.034	250.061	Down
ENSRNOG00000049918	Lrg1	367455	244.664	-1.03699	0.210897	-4.91706	8.78548e-07	5.72059e-05	155.726	164.359	160.872	354.121	299.179	333.725	Down
ENSRNOG00000024221	Mettl24	499465	18.4169	-5.0757	1.03298	-4.91363	8.94058e-07	5.7761e-05	3.1566	0	0	50.8482	36.0457	20.4511	Down
ENSRNOG00000026791	Pgbd5	292098	32.4732	-2.36527	0.481308	-4.91426	8.91202e-07	5.7761e-05	6.31321	14.5881	10.646	67.1923	47.7605	48.339	Down
ENSRNOG00000038957	RGD1305184	307412	28.744	-3.92544	0.799522	-4.90974	9.11986e-07	5.869e-05	4.20881	2.91761	3.54865	108.052	35.1445	18.5919	Down
ENSRNOG00000003114	B4galt4	303923	225.878	1.27553	0.259866	4.9084	9.18201e-07	5.8861e-05	373.532	267.448	318.196	108.052	151.392	136.651	Up
ENSRNOG00000015003	Pex11a	85249	496.585	1.17756	0.240204	4.90233	9.47056e-07	6.04053e-05	648.156	607.836	810.275	256.057	295.574	361.613	Up
ENSRNOG00000037563	Cd68	287435	125.331	-1.28937	0.263041	-4.90181	9.49596e-07	6.04053e-05	61.0277	75.858	81.619	187.957	185.635	159.891	Down
ENSRNOG00000015447	LOC100912282	100912282	103.204	-2.24984	0.460393	-4.88679	1.02496e-06	6.47015e-05	33.6704	54.4621	18.9261	97.1564	222.582	192.426	Down
ENSRNOG00000038740	Gimap7	500113	470.874	-1.32584	0.271359	-4.88594	1.02935e-06	6.47316e-05	242.006	304.404	259.051	891.659	572.225	555.899	Down
ENSRNOG00000008941	Ets1	24356	1681.09	-1.01556	0.208472	-4.87144	1.10787e-06	6.91435e-05	903.841	1164.13	1270.42	2225.52	2379.01	2143.65	Down
ENSRNOG00000007350	Rac2	366957	970.163	-1.24884	0.256579	-4.86729	1.1314e-06	7.03465e-05	751.272	491.132	481.434	1553.59	1319.27	1224.28	Down
ENSRNOG00000001607	Adamts1	79252	271.882	-1.24264	0.255822	-4.85743	1.18918e-06	7.33876e-05	157.83	150.743	176.25	455.818	295.574	395.078	Down
ENSRNOG00000012804	C1qc	362634	2173.76	-1.0331	0.21277	-4.85548	1.20096e-06	7.38388e-05	1698.25	1226.37	1356.77	3189.82	2935.92	2635.41	Down
ENSRNOG00000008305	Sc5d	114100	3172.82	1.05853	0.218326	4.8484	1.24461e-06	7.57465e-05	4259.31	3874.59	4727.99	1656.2	2146.52	2372.33	Up
ENSRNOG00000019179	Ggta1	246766	354.34	-1.00606	0.207512	-4.84822	1.24572e-06	7.57465e-05	236.745	239.244	230.662	501.218	509.145	409.022	Down
ENSRNOG00000032902	Ybx1-ps3	29206	442.408	-1.45799	0.300799	-4.84706	1.25302e-06	7.59109e-05	175.718	243.135	289.806	460.358	738.035	747.395	Down
ENSRNOG00000043182	2018-09-06	691335	392.659	-1.11663	0.231004	-4.83381	1.33943e-06	8.08499e-05	268.311	247.997	227.114	632.878	534.377	445.277	Down
ENSRNOG00000047553	Olr1362	363546	9.46668	6.81917	1.4139	4.82296	1.41445e-06	8.4425e-05	31.566	14.5881	10.646	0	0	0	Up
ENSRNOG00000056135	Tsc22d3	83514	736.52	-1.48436	0.307812	-4.82231	1.41908e-06	8.4425e-05	409.306	255.778	499.177	1333.86	1045.32	875.68	Down
ENSRNOG00000001006	Nptx2	288475	39.8801	-2.32256	0.482277	-4.81582	1.46599e-06	8.6593e-05	5.26101	13.6155	21.2919	66.2843	62.1788	70.6493	Down
ENSRNOG00000008146	Tox2	311615	52.436	-2.21025	0.459151	-4.81377	1.48107e-06	8.68741e-05	7.36541	20.4233	28.3892	75.3643	90.1142	92.9596	Down
ENSRNOG00000007545	Angptl4	362850	387.555	1.31087	0.272937	4.80282	1.56447e-06	9.14301e-05	479.804	522.253	655.317	176.153	204.559	287.245	Up
ENSRNOG00000006131	Mettl2b	363687	112.188	-1.3334	0.278029	-4.79593	1.61926e-06	9.3968e-05	68.3931	54.4621	68.6072	141.649	154.095	185.919	Down
ENSRNOG00000013914	Gpr132	314480	72.7546	-1.4736	0.307471	-4.79266	1.64583e-06	9.51761e-05	34.7227	35.0114	46.1325	102.604	100.928	117.129	Down
ENSRNOG00000005807	Ptpn7	246781	223.821	-1.27072	0.265366	-4.78857	1.67978e-06	9.68009e-05	158.882	137.128	96.9964	349.581	300.08	300.26	Down
ENSRNOG00000054217	Runx3	156726	172.246	-1.23454	0.257852	-4.78779	1.68625e-06	9.68366e-05	93.6459	119.622	94.6307	204.301	272.145	249.132	Down
ENSRNOG00000029340	Btnl8	406160	765.795	1.80248	0.376608	4.78609	1.70061e-06	9.73229e-05	1164.79	1070.76	1335.48	157.993	402.81	462.939	Up
ENSRNOG00000013862	Dusp2	311406	107.697	-1.6039	0.335333	-4.783	1.727e-06	9.84925e-05	47.3491	39.8741	73.3388	157.085	193.745	134.791	Down
ENSRNOG00000018198	Dapk1	306722	489.336	-1.12717	0.23585	-4.77916	1.76027e-06	0.000100045	236.745	342.333	343.036	616.534	671.35	726.015	Down
ENSRNOG00000011796	C1r	312705	1008.58	-1.07334	0.224717	-4.7764	1.7846e-06	0.000101081	537.675	685.639	726.29	1181.31	1567.09	1353.49	Down
ENSRNOG00000005620	Lcp2	155918	391.455	-1.07479	0.225573	-4.76472	1.89116e-06	0.00010675	232.537	252.86	270.88	631.97	493.826	466.657	Down
ENSRNOG00000015382	Arid5a	316327	138.073	-1.22737	0.258357	-4.75068	2.02736e-06	0.000113662	82.0717	93.3637	72.1559	213.381	197.35	170.116	Down
ENSRNOG00000015780	Rcn2	29218	242.17	-1.02279	0.21607	-4.73359	2.20582e-06	0.000122423	160.987	164.359	153.775	362.293	296.476	315.133	Down
ENSRNOG00000015614	Ppp1r16b	680616	220.705	-1.29844	0.274412	-4.7317	2.22645e-06	0.000123134	96.8025	137.128	149.043	268.769	370.369	302.119	Down
ENSRNOG00000021546	Sit1	500449	73.5326	-1.44789	0.306039	-4.73106	2.23353e-06	0.000123134	36.8271	37.929	43.7667	108.96	120.753	92.9596	Down
ENSRNOG00000033787	Adamtsl5	314626	235.58	2.06378	0.436405	4.72904	2.25586e-06	0.000123952	401.941	402.631	335.939	46.3082	63.9811	162.679	Up
ENSRNOG00000014202	Snx20	307742	176.631	-1.43664	0.303966	-4.72631	2.28642e-06	0.000125215	97.8547	99.1989	88.7163	346.857	191.042	236.117	Down
ENSRNOG00000021365	Ybey	361822	121.566	1.2426	0.263166	4.72174	2.33836e-06	0.000127637	154.674	171.167	186.896	69.9163	63.0799	83.6637	Up
ENSRNOG00000020822	Atp8b2	685152	278.552	-1.17092	0.2483	-4.71573	2.40847e-06	0.000131032	144.152	193.535	176.25	430.394	410.921	316.063	Down
ENSRNOG00000033744	Rasgrp4	170668	102.613	-1.32474	0.281139	-4.71207	2.45215e-06	0.000132536	68.3931	57.3798	49.6811	129.845	150.491	159.891	Down
ENSRNOG00000000502	Def6	309642	157.719	-1.21959	0.259069	-4.70756	2.50695e-06	0.000135057	79.9673	99.1989	105.277	246.977	226.187	188.708	Down
ENSRNOG00000024382	Fcgr3a	304966	47.554	-2.04709	0.435286	-4.70285	2.56559e-06	0.000137429	21.044	14.5881	20.109	108.052	66.6845	54.8462	Down
ENSRNOG00000053260	Lilrb3l	361493	46.459	-2.39588	0.509471	-4.70269	2.56761e-06	0.000137429	14.7308	15.5606	14.1946	69.0083	124.358	40.9022	Down
ENSRNOG00000016978	LOC308990	308990	160.881	-1.34725	0.286835	-4.69695	2.64071e-06	0.000140433	101.011	70.0228	101.728	264.229	243.308	184.99	Down
ENSRNOG00000011330	Ces2a	246252	550.052	-1.53896	0.328494	-4.68491	2.80087e-06	0.000148473	213.597	295.652	335.939	620.166	1179.59	655.365	Down
ENSRNOG00000049919	LOC691670	691670	126.1	-1.34597	0.287702	-4.67835	2.89187e-06	0.00015232	74.7063	81.6932	56.7784	208.841	149.59	184.99	Down
ENSRNOG00000023881	Skap1	286975	72.5315	-1.70561	0.36486	-4.67471	2.94375e-06	0.000154324	30.5138	35.0114	36.6694	115.316	142.38	75.2973	Down
ENSRNOG00000027332	Gemin6	362688	197.669	-1.7024	0.364199	-4.67437	2.94857e-06	0.000154324	132.577	79.7481	66.2415	384.994	205.46	316.992	Down
ENSRNOG00000021724	Ptprcap	499300	441.78	-1.21	0.259034	-4.67121	2.99436e-06	0.000156226	309.347	293.707	196.359	705.519	602.864	542.884	Down
ENSRNOG00000014004	Ncoa7	498995	355.482	1.15308	0.247282	4.66303	3.11593e-06	0.000162058	510.318	412.356	548.858	268.769	196.449	196.145	Up
ENSRNOG00000004666	Prr5l	362171	64.4517	-1.4783	0.317369	-4.65799	3.19306e-06	0.000165305	38.9315	30.1487	33.1207	93.5244	104.532	86.4524	Down
ENSRNOG00000010319	Lcp1	306071	2716.17	-1.1211	0.240731	-4.65706	3.20753e-06	0.000165305	1746.65	1659.15	1727.01	4764.29	3514.45	2885.47	Down
ENSRNOG00000015460	Tm4sf20	691066	5994.13	1.29171	0.27737	4.65701	3.20835e-06	0.000165305	8714.33	8391.06	8429.23	2300.88	3564.02	4565.25	Up
ENSRNOG00000012111	Poli	291526	86.1785	-1.42399	0.305886	-4.65528	3.23543e-06	0.000166182	53.6623	41.8191	44.9496	150.729	117.148	108.763	Down
ENSRNOG00000014465	LOC100365773	100365773	8.79408	-6.48795	1.39555	-4.64903	3.33496e-06	0.000170765	0	0	0	24.5161	18.0228	10.2256	Down
ENSRNOG00000001061	Rilpl2	288652	129.665	-1.19419	0.256929	-4.64792	3.35291e-06	0.000171154	75.7585	75.858	85.1676	207.025	162.205	171.975	Down
ENSRNOG00000016791	Chka	29194	768.703	1.19646	0.257775	4.64147	3.45932e-06	0.000176042	903.841	1168.02	1139.12	424.946	375.776	600.519	Up
ENSRNOG00000002122	Lrrc8c	289443	227.674	-1.25052	0.2701	-4.62983	3.65968e-06	0.000185667	99.9591	133.238	171.518	327.789	337.928	295.612	Down
ENSRNOG00000031189	Ido1	66029	20.6503	-3.58567	0.777314	-4.6129	3.9709e-06	0.00020084	4.20881	2.91761	2.36577	58.1122	42.3537	13.9439	Down
ENSRNOG00000037206	Ccdc77	312677	164.15	1.37753	0.299122	4.60523	4.12012e-06	0.000207752	295.669	189.645	225.931	114.408	79.3005	79.9453	Up
ENSRNOG00000050015	LOC687508	687508	140.416	2.4082	0.523416	4.60093	4.20601e-06	0.000211438	75.7585	387.07	246.04	39.0442	36.9468	57.635	Up
ENSRNOG00000020699	Cd37	29185	388.516	-1.37789	0.299748	-4.59681	4.29005e-06	0.000215009	297.773	199.37	150.226	644.683	508.244	530.799	Down
ENSRNOG00000021510	Tbc1d10c	361697	602.335	-1.13365	0.246825	-4.59293	4.37069e-06	0.000218389	468.23	347.196	315.83	898.016	890.328	694.408	Down
ENSRNOG00000016308	Il10ra	117539	101.543	-1.22089	0.265981	-4.59013	4.42973e-06	0.00022001	59.9755	60.2974	62.6928	157.993	128.863	139.439	Down
ENSRNOG00000004757	Tmem158	117582	55.4808	-1.91704	0.419001	-4.57527	4.75605e-06	0.00023551	19.9918	35.0114	14.1946	107.144	76.597	79.9453	Down
ENSRNOG00000017803	Apbb1ip	307171	170.37	-1.26597	0.276744	-4.57451	4.77334e-06	0.000235661	76.8107	115.732	107.642	280.573	209.065	232.399	Down
ENSRNOG00000003716	Batf3	60462	104.967	-1.65875	0.363197	-4.56708	4.94565e-06	0.000243441	54.7145	50.572	46.1325	232.449	130.666	115.27	Down
ENSRNOG00000042826	Zfp52	361487	175.852	1.14117	0.250355	4.55819	5.15958e-06	0.000253217	225.171	215.903	285.075	101.696	103.631	123.636	Up
ENSRNOG00000050198	Gzmbl1	502004	89.8228	-1.84085	0.406449	-4.52911	5.92325e-06	0.000286446	47.3491	42.7917	27.2063	204.301	125.259	92.03	Down
ENSRNOG00000002568	Socs1	252971	119.612	-1.39304	0.308038	-4.52231	6.11687e-06	0.000294947	55.7667	70.0228	72.1559	138.925	157.7	223.103	Down
ENSRNOG00000001859	Sdf2l1	680945	755.033	-1.01088	0.22419	-4.50905	6.51195e-06	0.000311093	482.96	492.104	527.566	1232.16	842.567	952.836	Down
ENSRNOG00000004193	Klhl12	266772	705.089	1.02975	0.228399	4.50856	6.52696e-06	0.000311093	1050.1	831.52	958.136	371.373	511.848	507.56	Up
ENSRNOG00000023303	Dpep2	291984	38.8114	-1.72702	0.383245	-4.50631	6.59649e-06	0.000313504	21.044	17.5057	15.3775	58.1122	59.4753	61.3534	Down
ENSRNOG00000021685	Cdk5r1	116671	21.9617	-2.90774	0.645943	-4.50154	6.74632e-06	0.000319706	4.20881	9.72538	1.18288	33.5961	48.6616	34.3951	Down
ENSRNOG00000004795	Pof1b	302328	2383.85	1.03084	0.229253	4.49651	6.9077e-06	0.000323973	3392.3	2544.16	3666.94	1335.67	1683.33	1680.71	Up
ENSRNOG00000015773	Il21r	308977	204.689	-1.34825	0.29981	-4.49702	6.89119e-06	0.000323973	106.272	156.579	82.8018	332.329	270.342	279.808	Down
ENSRNOG00000039048	Cd200r1	64357	243.837	-1.36774	0.305148	-4.48223	7.38665e-06	0.000343688	142.047	152.689	113.557	466.714	337.027	250.991	Down
ENSRNOG00000010775	Arrdc4	293019	1733.79	1.45057	0.323857	4.47905	7.49751e-06	0.000347343	1939.21	2443.02	3234	592.926	980.442	1213.12	Up
ENSRNOG00000007830	Apold1	444983	72.688	-1.65507	0.369656	-4.47732	7.55858e-06	0.000349194	41.0359	25.286	39.0352	136.201	79.3005	115.27	Down
ENSRNOG00000050193	Gtf2ird1	246770	86.259	1.88745	0.422036	4.47225	7.74024e-06	0.000355132	130.473	202.288	74.5217	42.6762	37.8479	29.7471	Up
ENSRNOG00000049911	LOC102556347	102556347	557.83	-1.61041	0.361988	-4.44879	8.63539e-06	0.000390221	334.6	228.546	262.6	707.335	521.761	1292.14	Down
ENSRNOG00000016413	Pstpip1	300732	259.431	-1.15663	0.260114	-4.44662	8.7232e-06	0.000393114	195.709	136.155	150.226	400.43	379.381	294.682	Down
ENSRNOG00000049925	Cd79al	681236	32.3626	-4.31041	0.969933	-4.44403	8.82912e-06	0.000396806	5.26101	3.89015	0	106.236	7.20913	71.5789	Down
ENSRNOG00000036674	Cd7	303747	1821.7	-1.07746	0.242784	-4.43794	9.08227e-06	0.000405977	1345.77	1209.84	958.136	2890.18	1969.9	2556.39	Down
ENSRNOG00000011680	Il16	116996	411.046	-1.10215	0.248669	-4.4322	9.32744e-06	0.000414695	301.982	227.574	254.32	687.359	518.156	476.883	Down
ENSRNOG00000003681	Lct	116569	1145.2	5.69192	1.28773	4.42012	9.8644e-06	0.000431612	396.68	4143.99	2200.16	6.35602	105.434	18.5919	Up
ENSRNOG00000007573	Hoxb9	287647	29.9579	-3.72055	0.84173	-4.42012	9.86452e-06	0.000431612	4.20881	4.86269	3.54865	19.9761	20.7263	126.425	Down
ENSRNOG00000018669	Jak3	25326	535.866	-1.15859	0.262437	-4.41473	1.01138e-05	0.000441351	349.331	376.372	268.515	932.52	675.856	612.604	Down
ENSRNOG00000020518	Fam189b	310640	140.786	-1.12315	0.254598	-4.41147	1.02672e-05	0.000446868	98.9069	94.3362	72.1559	204.301	193.745	181.271	Down
ENSRNOG00000009369	Tor4a	311795	297.558	-1.00601	0.228187	-4.40872	1.03982e-05	0.000451382	169.404	204.233	220.016	345.949	418.13	427.614	Down
ENSRNOG00000031743	Gbp2	171164	634.454	-1.37346	0.311672	-4.40676	1.0493e-05	0.000454303	447.186	260.64	352.499	1223.08	833.556	689.76	Down
ENSRNOG00000020315	Taf13	310784	838.112	1.42981	0.324906	4.40069	1.07909e-05	0.000465979	1377.33	1159.27	1130.84	684.635	357.753	318.852	Up
ENSRNOG00000037190	Cd101	310727	394.212	-1.10621	0.252077	-4.38837	1.14201e-05	0.00049059	263.05	252.86	234.211	472.162	690.274	452.713	Down
ENSRNOG00000038881	Hcls1	288077	486.953	-1.146	0.261307	-4.38565	1.15639e-05	0.000495481	219.91	379.29	309.915	626.522	734.43	651.647	Down
ENSRNOG00000006859	Insig1	64194	6574.33	1.85645	0.424269	4.37565	1.21072e-05	0.000513439	5007.43	10643.5	15259.2	1675.27	3202.66	3657.96	Up
ENSRNOG00000019854	Napsa	60575	1662.09	1.81379	0.416754	4.35219	1.34785e-05	0.000567228	3049.28	1477.29	3237.55	592.018	446.966	1169.43	Up
ENSRNOG00000006952	Prex1	311647	612.913	-1.26872	0.291569	-4.35133	1.35312e-05	0.000567999	269.364	375.4	434.118	647.407	1090.38	860.806	Down
ENSRNOG00000042884	Hsd3b1	360348	17.3495	2.51175	0.579222	4.33643	1.44818e-05	0.000606365	31.566	26.2585	30.755	3.63201	6.30799	5.57758	Up
ENSRNOG00000027115	Zc2hc1c	314321	36.4634	1.82175	0.421351	4.32358	1.53516e-05	0.00063794	54.7145	71.9678	43.7667	19.0681	15.3194	13.9439	Up
ENSRNOG00000039255	Gpr31	292310	28.7267	-1.90512	0.44109	-4.31912	1.56652e-05	0.0006461	11.5742	10.6979	14.1946	45.4002	48.6616	41.8318	Down
ENSRNOG00000028250	Lax1	498232	65.5896	-2.05437	0.475849	-4.31726	1.57976e-05	0.000648328	25.2528	26.2585	24.8406	159.809	109.038	48.339	Down
ENSRNOG00000057557	Prlr	24684	321.553	1.15622	0.267934	4.31533	1.59368e-05	0.000652423	442.977	407.494	481.434	146.189	253.221	198.004	Up
ENSRNOG00000058436	LOC108348215	108348215	107.727	1.59983	0.371277	4.309	1.63992e-05	0.000669694	210.44	108.924	166.787	66.2843	57.6731	36.2543	Up
ENSRNOG00000017249	Zfp366	100360041	87.7167	-1.67167	0.388622	-4.30153	1.69623e-05	0.000690985	23.1484	43.7642	59.1442	113.5	163.107	123.636	Down
ENSRNOG00000025581	Vwa2	307988	55.2618	2.17424	0.506264	4.29467	1.74951e-05	0.00070746	90.4893	87.5284	93.4478	38.1361	10.8137	11.1552	Up
ENSRNOG00000000528	Fgd2	309653	244.918	-1.16974	0.272588	-4.29123	1.77689e-05	0.000716551	177.822	137.128	137.214	425.854	315.4	276.09	Down
ENSRNOG00000049828	Crlf2	171499	149.606	-1.09064	0.254185	-4.29076	1.78066e-05	0.000716551	92.5937	97.2538	96.9964	184.325	242.407	184.06	Down
ENSRNOG00000005370	S1pr4	314649	49.6476	-1.57016	0.366322	-4.28629	1.81683e-05	0.000727568	26.305	19.4508	29.5721	87.1683	69.3879	66.0013	Down
ENSRNOG00000008133	Mfng	315119	61.6964	-1.35723	0.316743	-4.28495	1.82783e-05	0.000730205	32.6182	36.9565	34.3036	98.9724	88.3119	79.0157	Down
ENSRNOG00000003136	Fcrla	304965	21.0249	-2.59456	0.60659	-4.27729	1.89185e-05	0.000752147	3.1566	8.75284	5.91442	46.3082	37.8479	24.1695	Down
ENSRNOG00000005872	Tcf7	363595	234.349	-1.24827	0.292615	-4.2659	1.99094e-05	0.000785882	102.064	182.837	131.3	283.297	379.381	327.218	Down
ENSRNOG00000010516	Plau	25619	203.355	-1.24509	0.291871	-4.2659	1.99096e-05	0.000785882	114.69	89.4735	158.506	276.033	251.419	330.007	Down
ENSRNOG00000025811	Cfp	299314	591.585	-1.03097	0.242083	-4.25874	2.05578e-05	0.000807615	486.117	333.581	346.585	864.419	829.05	689.76	Down
ENSRNOG00000052444	Samd9	500011	1394.01	1.0836	0.254532	4.25723	2.06976e-05	0.000811177	1836.09	1629	2217.91	780.883	1145.35	754.832	Up
ENSRNOG00000000386	Pbld1	171564	785.22	1.05268	0.247398	4.25503	2.09024e-05	0.000813422	992.226	1217.62	968.782	401.338	499.232	632.125	Up
ENSRNOG00000009928	Bckdhb	29711	342.828	-1.00417	0.235983	-4.25527	2.08797e-05	0.000813422	257.789	215.903	210.553	544.802	393.799	434.121	Down
ENSRNOG00000048016	Mff	301563	136.672	2.55312	0.600376	4.25253	2.11369e-05	0.000820619	49.4535	330.663	320.561	56.2962	34.2434	28.8175	Up
ENSRNOG00000054008	Scamp5	65171	338.224	1.36185	0.320292	4.2519	2.11963e-05	0.000820996	379.845	464.873	616.282	131.661	183.833	252.85	Up
ENSRNOG00000016643	Lpcat2	100359680	120.25	-1.11125	0.261617	-4.24763	2.16047e-05	0.00082905	70.4975	79.7481	78.0703	181.601	171.217	140.369	Down
ENSRNOG00000022505	Slc17a4	679784	1576.67	1.206	0.284169	4.24396	2.19606e-05	0.000838815	2687.32	1628.03	2284.15	700.979	1086.78	1072.75	Up
ENSRNOG00000009514	Mme	24590	3161.12	1.7536	0.413838	4.2374	2.26122e-05	0.000861714	6851.94	5424.82	2351.57	904.372	1911.32	1522.68	Up
ENSRNOG00000003143	RGD1310166	303395	7.28827	-6.2167	1.4673	-4.23682	2.26704e-05	0.000861944	0	0	0	6.35602	23.4297	13.9439	Down
ENSRNOG00000007679	Cyth4	500906	562.712	-1.05143	0.248287	-4.23474	2.28812e-05	0.000867964	434.559	370.537	293.355	905.28	692.077	680.464	Down
ENSRNOG00000013222	Cd207	502852	13.2206	-4.1036	0.969714	-4.23176	2.31865e-05	0.000876453	1.0522	0	3.54865	38.1361	18.924	17.6623	Down
ENSRNOG00000047734	Chst2	367145	65.0819	-1.36169	0.322333	-4.22449	2.39486e-05	0.000902244	27.3572	41.8191	40.218	92.6164	95.521	92.9596	Down
ENSRNOG00000014171	Tnfsf13	287437	356.191	-1.07526	0.254841	-4.21933	2.45034e-05	0.000918963	266.207	199.37	222.382	525.734	547.894	375.557	Down
ENSRNOG00000015674	Acap1	287443	878.266	-1.04828	0.248552	-4.21756	2.46964e-05	0.000924103	703.923	503.775	509.823	1393.79	1185	973.287	Down
ENSRNOG00000007613	C1qtnf5	315598	137.389	-1.24246	0.29519	-4.20903	2.56472e-05	0.000957516	77.8629	68.0777	99.3622	167.981	171.217	239.836	Down
ENSRNOG00000004861	Itga4	311144	258.27	-1.35334	0.321642	-4.20761	2.5809e-05	0.000961387	188.344	130.32	117.105	366.833	483.012	264.005	Down
ENSRNOG00000007387	Per1	287422	692.905	-1.68569	0.401609	-4.19734	2.70063e-05	0.000999233	467.177	142.963	376.157	853.523	1114.71	1202.9	Down
ENSRNOG00000020229	Homer3	29548	159.428	-1.07103	0.255166	-4.19738	2.70015e-05	0.000999233	122.055	102.117	83.9847	200.669	216.274	231.469	Down
ENSRNOG00000001608	Nxpe3	681096	55.3623	-1.53846	0.366604	-4.19651	2.71062e-05	0.00100069	37.8793	22.3684	24.8406	94.4324	82.0039	70.6493	Down
ENSRNOG00000013215	Dctd	290741	104.038	-1.15581	0.275605	-4.19373	2.74406e-05	0.00101078	74.7063	65.1601	53.2298	134.385	140.578	156.172	Down
ENSRNOG00000046643	Cyp3a9	171352	12882	2.33575	0.558066	4.18544	2.8461e-05	0.00104604	16186	18365.4	29961.3	894.383	5970.06	5915.02	Up
ENSRNOG00000006940	Ncf4	500904	124.631	-1.30301	0.311366	-4.18481	2.85399e-05	0.00104661	90.4893	48.6269	76.8874	197.945	173.019	160.82	Down
ENSRNOG00000023116	Agmo	362732	3158.96	1.21252	0.29023	4.17779	2.94353e-05	0.00107706	4442.39	3982.54	4815.52	1215.82	2470.03	2027.45	Up
ENSRNOG00000019110	Zfp334	311639	18.7556	-2.49722	0.598288	-4.17394	2.99374e-05	0.00109301	6.31321	5.83523	4.73153	42.6762	29.7377	23.2399	Down
ENSRNOG00000008369	Gimap4	286938	528.419	-1.20004	0.28852	-4.15928	3.19256e-05	0.00116048	393.523	272.311	295.721	947.048	721.814	540.095	Down
ENSRNOG00000004048	Lrrk2	300160	271.842	-1.21283	0.292427	-4.14745	3.36201e-05	0.00120887	165.196	152.689	173.884	501.218	371.27	266.794	Down
ENSRNOG00000006319	Cxcr6	100124593	284.052	-1.25407	0.302527	-4.14532	3.39338e-05	0.00121742	205.179	135.183	163.238	532.998	315.4	352.317	Down
ENSRNOG00000031689	Trim15	100910806	932.682	1.40943	0.340868	4.13482	3.55233e-05	0.00126348	1218.45	1373.22	1473.87	271.493	576.731	682.324	Up
ENSRNOG00000012083	St6galnac2	303692	144.221	1.2442	0.300977	4.13387	3.567e-05	0.00126598	234.641	179.92	193.993	106.236	90.1142	60.4238	Up
ENSRNOG00000024785	Mcpt4	54270	63.8679	-3.34543	0.8096	-4.1322	3.59308e-05	0.0012725	18.9396	11.6705	3.54865	70.8243	20.7263	257.498	Down
ENSRNOG00000019336	Gata3	85471	48.7934	-1.76806	0.429275	-4.11871	3.81002e-05	0.00134358	13.6786	30.1487	22.4748	96.2484	56.7719	73.4381	Down
ENSRNOG00000049734	Slc5a4	294341	16.7426	3.17146	0.77012	4.11814	3.81946e-05	0.00134404	42.0881	28.2036	20.109	0	5.40685	4.64798	Up
ENSRNOG00000046031	LOC103689996	103689996	890.67	-1.44513	0.351014	-4.11703	3.83784e-05	0.00134764	274.625	649.656	511.006	945.232	1503.1	1460.4	Down
ENSRNOG00000031004	Cyp2j4	65210	1500.29	1.35886	0.330279	4.11427	3.8841e-05	0.001361	1574.09	2436.21	2466.31	512.114	1075.06	937.963	Up
ENSRNOG00000029386	RT1-N2	360323	92.3705	-1.61933	0.394006	-4.10992	3.95804e-05	0.00138398	68.3931	37.929	29.5721	101.696	158.601	158.031	Down
ENSRNOG00000018521	Nmur1	65276	190.652	-1.36231	0.332178	-4.10115	4.11101e-05	0.0014284	83.1239	93.3637	144.312	198.853	278.453	345.81	Down
ENSRNOG00000019486	Trpv1	83810	22.1119	2.07029	0.504807	4.10116	4.11089e-05	0.0014284	43.1403	32.0938	31.9379	9.08004	9.91256	6.50717	Up
ENSRNOG00000028273	Tmem150b	308346	1393.75	1.05901	0.258752	4.09276	4.26272e-05	0.00146572	1664.58	2119.16	1866.59	658.303	929.978	1123.88	Up
ENSRNOG00000009073	Tnni1	29388	29.8692	2.45818	0.600875	4.091	4.29519e-05	0.00147382	54.7145	38.9015	57.9613	4.54002	4.50571	18.5919	Up
ENSRNOG00000014787	Cabp5	365194	19.5212	-3.04806	0.746523	-4.083	4.44579e-05	0.00151919	8.41761	2.91761	1.18288	22.7001	26.1331	55.7758	Down
ENSRNOG00000023013	2018-03-03	364878	450.736	1.59346	0.390354	4.0821	4.46315e-05	0.00152198	595.546	723.568	712.096	111.684	204.559	356.965	Up
ENSRNOG00000002540	Rhoh	305341	134.522	-1.17306	0.287868	-4.075	4.60141e-05	0.00155629	109.429	70.9953	67.4244	195.221	187.437	176.623	Down
ENSRNOG00000021062	Fxyd5	60338	172.573	-1.13038	0.277554	-4.07265	4.64803e-05	0.00156885	106.272	99.1989	119.471	283.297	248.715	178.482	Down
ENSRNOG00000003259	C1qtnf1	303701	148.702	-1.14359	0.280905	-4.07108	4.67961e-05	0.00157629	74.7063	92.3911	111.191	167.981	214.472	231.469	Down
ENSRNOG00000048841	Btnl7	406159	274.07	1.65458	0.406627	4.06904	4.72063e-05	0.00158688	399.837	398.741	449.496	59.9282	209.065	127.355	Up
ENSRNOG00000014019	Tbc1d7	361227	66.1731	1.32677	0.326395	4.06491	4.80504e-05	0.00161198	84.1761	110.869	88.7163	29.9641	40.5514	42.7614	Up
ENSRNOG00000000811	Pkib	24678	120.513	-1.40615	0.346346	-4.05997	4.90791e-05	0.00164316	64.1843	64.1875	69.7901	246.977	118.05	159.891	Down
ENSRNOG00000013024	Csgalnact1	306375	126.692	-1.29854	0.320123	-4.05637	4.98418e-05	0.00166485	73.6541	73.9129	72.1559	184.325	233.396	122.707	Down
ENSRNOG00000020704	Tkfc	361730	6007.18	1.04744	0.258522	4.05165	5.08586e-05	0.00169245	8103	9326.64	6860.72	2846.59	4220.95	4685.16	Up
ENSRNOG00000036951	Slc2a7	100362644	16.055	5.10683	1.27016	4.02062	5.80461e-05	0.0019124	33.6704	56.4072	3.54865	0	2.70342	0	Up
ENSRNOG00000012557	Lgals5	25475	491.706	1.75624	0.437132	4.01765	5.87816e-05	0.00193278	778.629	720.651	777.154	412.234	136.072	125.495	Up
ENSRNOG00000040289	Xkr9	497099	987.966	1.02535	0.255686	4.01018	6.06718e-05	0.00198703	1449.93	1194.28	1330.74	464.898	717.309	770.635	Up
ENSRNOG00000058193	Slc27a6	291582	179.4	-1.09441	0.273205	-4.0058	6.18067e-05	0.0020202	107.325	123.512	112.374	182.509	282.958	267.724	Down
ENSRNOG00000006418	Samhd1	311580	1558.92	-1.13966	0.28454	-4.00526	6.19499e-05	0.00202089	650.261	1160.24	1109.54	2100.21	2517.79	1815.5	Down
ENSRNOG00000019057	Prkcq	85420	148.478	-1.07963	0.269739	-4.00249	6.26796e-05	0.00203666	113.638	95.3087	76.8874	230.633	183.833	190.567	Down
ENSRNOG00000046313	Basp1	64160	146.864	-1.2569	0.314202	-4.00029	6.32643e-05	0.00205162	64.1843	101.144	94.6307	250.609	215.373	155.243	Down
ENSRNOG00000012235	Ppp1r17	266705	9.59947	-5.62553	1.40787	-3.99578	6.4481e-05	0.00208291	1.0522	0	0	32.6881	9.91256	13.9439	Down
ENSRNOG00000000969	Cyp3a18	252931	438.746	-2.01527	0.504864	-3.99171	6.55979e-05	0.00211486	82.0717	145.881	294.538	315.985	916.461	877.539	Down
ENSRNOG00000021182	Sv2a	117559	72.5272	-1.29242	0.323851	-3.99079	6.58527e-05	0.00211895	36.8271	53.4896	35.4865	117.132	94.6199	97.6076	Down
ENSRNOG00000058446	Il7r	294797	162.502	-1.37576	0.345285	-3.98441	6.76472e-05	0.00216406	97.8547	60.2974	113.557	304.181	225.285	173.834	Down
ENSRNOG00000006735	Cdkn2b	25164	2402.71	1.10052	0.276539	3.97962	6.9026e-05	0.00219542	2145.44	3758.86	3927.17	1404.68	1650.89	1529.19	Up
ENSRNOG00000053384	Bmp7	85272	213.87	1.08481	0.27272	3.97774	6.95733e-05	0.00220859	246.215	311.212	314.647	101.696	150.491	158.961	Up
ENSRNOG00000045838	Hps1	114638	411.095	-1.11589	0.280645	-3.97616	7.00363e-05	0.00221902	214.649	279.118	285.075	399.522	683.966	604.238	Down
ENSRNOG00000018446	Prap1	60574	1630.04	1.61005	0.405052	3.97492	7.04033e-05	0.00222639	2117.03	2596.68	2653.21	327.789	1075.06	1010.47	Up
ENSRNOG00000042499	Tmsb10	50665	3750.96	-1.18698	0.299456	-3.9638	7.37656e-05	0.00232826	2485.3	2224.19	2158.76	7609.98	3988.45	4039.1	Down
ENSRNOG00000023661	Celf2	29428	149.868	-1.04909	0.264738	-3.96276	7.4087e-05	0.00233395	111.533	97.2538	83.9847	177.969	237.901	190.567	Down
ENSRNOG00000006360	Reg3a	171162	6.10322	6.17665	1.56008	3.9592	7.52018e-05	0.00236443	4.20881	8.75284	23.6577	0	0	0	Up
ENSRNOG00000029670	RGD1564606	499523	54.8292	1.54309	0.389856	3.95809	7.55502e-05	0.00236653	76.8107	104.062	63.8757	28.1481	19.8251	36.2543	Up
ENSRNOG00000003365	Cadm3	360882	218.098	-1.03817	0.26242	-3.95612	7.61771e-05	0.00238165	116.794	161.441	150.226	241.529	295.574	343.021	Down
ENSRNOG00000042101	Zfp93	296399	24.7465	-2.31312	0.585362	-3.95161	7.76257e-05	0.0024178	3.1566	7.78031	14.1946	50.8482	29.7377	42.7614	Down
ENSRNOG00000046184	RGD1561143	304382	5.32501	-5.76359	1.45937	-3.94936	7.8361e-05	0.00243611	0	0	0	9.08004	11.7148	11.1552	Down
ENSRNOG00000015076	Cyp26b1	312495	91.7672	-1.55659	0.394795	-3.94278	8.05427e-05	0.00249456	35.7749	36.9565	67.4244	189.773	106.335	114.34	Down
ENSRNOG00000015945	Cd3g	300678	460.25	-1.11136	0.282051	-3.94029	8.13844e-05	0.00251472	299.877	294.679	279.16	831.731	617.282	438.769	Down
ENSRNOG00000018915	Tagap	308097	139.174	-1.18649	0.301163	-3.93968	8.15916e-05	0.00251472	98.9069	70.9953	85.1676	207.025	229.791	143.158	Down
ENSRNOG00000059765	Asic1	79123	18.5522	2.35245	0.597144	3.93951	8.16498e-05	0.00251472	41.0359	33.0663	18.9261	4.54002	6.30799	7.43677	Up
ENSRNOG00000050869	Cebpd	25695	281.054	-1.32742	0.337315	-3.93524	8.31132e-05	0.00255504	130.473	117.677	233.028	499.402	318.103	387.642	Down
ENSRNOG00000015994	Cd3d	25710	204.739	-1.29553	0.32962	-3.93036	8.48178e-05	0.00259298	158.882	120.595	75.7045	350.489	283.86	238.906	Down
ENSRNOG00000028993	LOC102555453	102555453	1107.7	1.36627	0.347863	3.92761	8.57957e-05	0.00261321	2005.5	1487.98	1295.26	508.482	937.187	411.811	Up
ENSRNOG00000052064	Parvg	689069	156.639	-1.00837	0.257105	-3.92203	8.78071e-05	0.00265978	85.2283	109.897	117.105	190.681	235.198	201.722	Down
ENSRNOG00000022242	Cxcl9	246759	118.17	-2.09603	0.534503	-3.92146	8.80153e-05	0.00266122	48.4013	51.5445	34.3036	373.189	92.8176	108.763	Down
ENSRNOG00000003070	Pigl	192263	317.745	1.05953	0.270791	3.91272	9.12606e-05	0.00273931	432.455	351.086	505.091	253.333	202.757	161.75	Up
ENSRNOG00000019689	Vwf	116669	199.473	-1.38798	0.354927	-3.91061	9.20648e-05	0.00275844	56.8189	138.1	136.032	281.481	274.848	309.556	Down
ENSRNOG00000006807	Aldob	24190	17116.1	1.17299	0.300155	3.90795	9.30809e-05	0.00278384	22985.3	29194.6	18964	6884.48	12850.3	11818	Up
ENSRNOG00000027212	Tekt3	287392	5.17956	-5.72336	1.46707	-3.90121	9.57112e-05	0.00284706	0	0	0	9.08004	9.91256	12.0848	Down
ENSRNOG00000016257	Cotl1	361422	2335.99	-1.25598	0.322249	-3.89754	9.71744e-05	0.00288023	775.473	1764.18	1596.89	3092.66	3099.03	3687.71	Down
ENSRNOG00000001571	Cldn8	304124	128.793	1.73276	0.445336	3.89092	9.98665e-05	0.00293896	275.677	119.622	198.724	67.1923	29.7377	81.8045	Up
ENSRNOG00000042603	Ttc39b	298186	1322.21	1.08342	0.278426	3.89124	9.97321e-05	0.00293896	1430.99	1772.94	2185.97	617.442	889.427	1036.5	Up
ENSRNOG00000015774	Mreg	501162	53.769	1.48377	0.381455	3.88976	0.000100342	0.0029477	59.9755	74.8854	102.911	35.4121	24.3308	25.0991	Up
ENSRNOG00000008737	Tbc1d21	363072	101.803	1.20481	0.310103	3.88519	0.00010225	0.00299843	166.248	128.375	131.3	55.3882	49.5628	79.9453	Up
ENSRNOG00000022426	LOC102546864	102546864	42.5211	-1.60651	0.413656	-3.8837	0.000102878	0.00301152	29.4616	13.6155	20.109	59.9282	58.5742	73.4381	Down
ENSRNOG00000037753	Slc10a2	29500	3198.8	1.80665	0.46533	3.8825	0.000103387	0.00302106	6667.8	4920.07	3338.1	528.458	1516.62	2221.73	Up
ENSRNOG00000004873	Prkch	81749	342.236	-1.00225	0.258535	-3.87664	0.000105909	0.00307843	180.979	256.75	246.04	371.373	533.476	464.798	Down
ENSRNOG00000017749	Nkg7	171062	199.755	-1.10234	0.284751	-3.87125	0.000108277	0.00312868	172.561	109.897	98.1793	266.953	274.848	276.09	Down
ENSRNOG00000025297	Gpr171	688737	261.214	-1.3455	0.34774	-3.86928	0.000109158	0.00314523	199.918	125.457	117.105	529.366	308.19	287.245	Down
ENSRNOG00000048951	LOC100364500	100364500	100.806	-1.78223	0.460707	-3.86846	0.000109526	0.00315035	18.9396	65.1601	52.0469	111.684	145.985	211.018	Down
ENSRNOG00000007970	Plxnc1	362873	164.489	-1.03162	0.26677	-3.86708	0.000110146	0.00316269	92.5937	97.2538	134.849	201.577	248.715	211.948	Down
ENSRNOG00000025551	Rgs22	500853	32.8852	-2.04325	0.529179	-3.86116	0.000112849	0.00323467	12.6264	18.4782	7.0973	30.8721	60.3765	67.8605	Down
ENSRNOG00000023465	LOC500300	500300	37.3075	-1.59741	0.414082	-3.85771	0.000114452	0.00326931	21.044	14.5881	20.109	66.2843	43.2548	58.5646	Down
ENSRNOG00000022686	Zdhhc2	246326	97.7801	1.1251	0.291764	3.85621	0.000115156	0.00328374	154.674	112.814	134.849	72.6403	54.0685	57.635	Up
ENSRNOG00000038916	Dram1	679937	96.7341	-1.38109	0.358852	-3.84863	0.000118778	0.00338119	63.1321	44.7368	53.2298	187.049	92.8176	139.439	Down
ENSRNOG00000021314	Fdft1	29580	3945.91	1.02162	0.265536	3.84737	0.000119392	0.00339281	4035.19	5334.37	6492.85	2104.75	2542.12	3166.2	Up
ENSRNOG00000006784	Sema4f	29745	169.695	-1.02268	0.266	-3.84465	0.000120722	0.00342474	106.272	126.43	102.911	267.861	232.495	182.201	Down
ENSRNOG00000012628	Gpr18	679957	61.6106	-1.43349	0.3745	-3.82773	0.000129329	0.0036439	31.566	34.0388	34.3036	124.396	77.4982	67.8605	Down
ENSRNOG00000010798	Blk	364403	67.4315	-1.42181	0.371495	-3.82726	0.00012958	0.00364477	28.4094	31.1212	50.864	93.5244	121.654	79.0157	Down
ENSRNOG00000001470	Limk1	65172	169.729	-1.07979	0.28225	-3.82564	0.000130435	0.00365638	78.9151	139.073	108.825	227.909	242.407	221.244	Down
ENSRNOG00000015397	Cpne7	361433	164.021	-2.14938	0.561793	-3.82592	0.000130286	0.00365638	102.064	39.8741	39.0352	463.082	240.605	99.4668	Down
ENSRNOG00000028803	Cd209e	501797	15.0398	-2.89155	0.756538	-3.82208	0.000132331	0.00370324	3.1566	2.91761	4.73153	42.6762	13.5171	23.2399	Down
ENSRNOG00000007907	Tmem178a	362691	107.24	-1.05104	0.27519	-3.81934	0.000133812	0.00373836	67.3409	70.0228	72.1559	168.889	144.183	120.848	Down
ENSRNOG00000046663	Fcgr2a	116591	69.598	-1.85461	0.486632	-3.8111	0.000138348	0.00385857	21.044	53.4896	15.3775	90.8004	93.7187	143.158	Down
ENSRNOG00000029778	Maob	25750	1123.05	1.0527	0.276387	3.8088	0.000139645	0.0038882	1232.13	1788.5	1525.92	600.19	968.727	622.829	Up
ENSRNOG00000010665	Ccr7	287673	32.6753	-1.92933	0.508746	-3.79232	0.000149248	0.00410716	14.7308	17.5057	8.28018	66.2843	58.5742	30.6767	Down
ENSRNOG00000042230	RGD1307182	316207	35.4847	-1.91894	0.505961	-3.79267	0.000149035	0.00410716	18.9396	20.4233	4.73153	63.5602	52.2662	52.987	Down
ENSRNOG00000001302	Adora2a	25369	85.457	-1.24213	0.327754	-3.78981	0.00015076	0.00413503	57.8711	50.572	43.7667	154.361	94.6199	111.552	Down
ENSRNOG00000019614	Ptpn22	295338	509.126	-1.04967	0.27708	-3.78834	0.00015166	0.00415279	410.359	311.212	273.246	879.855	604.666	575.42	Down
ENSRNOG00000043158	RGD1564712	302244	26.4785	1.79223	0.473142	3.78793	0.00015191	0.00415279	41.0359	40.8466	41.4009	17.2521	8.11027	10.2256	Up
ENSRNOG00000001314	Fam20c	304334	100.081	-1.16112	0.307084	-3.78111	0.000156134	0.0042542	69.4453	66.1326	49.6811	108.96	163.107	143.158	Down
ENSRNOG00000012175	Nfatc2	311658	105.787	-1.31185	0.346924	-3.78136	0.000155974	0.0042542	38.9315	75.858	67.4244	119.856	181.129	151.524	Down
ENSRNOG00000025501	Snx31	366915	16.5438	-2.91508	0.771161	-3.78011	0.000156757	0.00425869	3.1566	4.86269	3.54865	9.98804	41.4525	36.2543	Down
ENSRNOG00000029735	Pid1	501174	121.234	-1.12217	0.297107	-3.77698	0.000158741	0.00429387	63.1321	86.5559	79.2532	201.577	165.81	131.073	Down
ENSRNOG00000037607	Rplp2	140662	417.556	3.60277	0.954599	3.77412	0.000160572	0.00433231	645	116.705	1553.13	90.8004	51.3651	48.339	Up
ENSRNOG00000005059	LOC100911917	100911917	22.1832	-3.89036	1.03161	-3.77114	0.000162502	0.0043732	2.1044	3.89015	2.36577	9.08004	105.434	10.2256	Down
ENSRNOG00000013564	Dok3	306760	72.2369	-1.41741	0.376442	-3.76529	0.000166356	0.00446651	31.566	42.7917	43.7667	147.097	90.1142	78.0861	Down
ENSRNOG00000042330	Ms4a18	100359485	1144.91	1.15874	0.308023	3.76187	0.000168645	0.00452063	1085.87	1771.96	1886.7	523.01	904.746	697.197	Up
ENSRNOG00000018106	Neu3	117185	81.8153	-1.40097	0.372707	-3.75892	0.00017065	0.00456696	51.5579	54.4621	28.3892	91.7084	152.293	112.481	Down
ENSRNOG00000027540	Fam102b	365903	54.6421	-1.27084	0.338167	-3.75804	0.000171252	0.00456828	31.566	29.1761	35.4865	68.1003	91.0153	72.5085	Down
ENSRNOG00000048771	Igsf7	287813	33.3356	-3.07231	0.817516	-3.75811	0.000171201	0.00456828	12.6264	3.89015	4.73153	118.948	48.6616	11.1552	Down
ENSRNOG00000015873	Spns3	497946	26.1078	-2.01938	0.538729	-3.74842	0.000177955	0.00471666	10.522	8.75284	11.8288	59.0202	42.3537	24.1695	Down
ENSRNOG00000017528	Gpr157	313725	59.6805	-1.4019	0.374185	-3.74653	0.000179297	0.00474462	41.0359	24.3135	33.1207	105.328	89.213	65.0717	Down
ENSRNOG00000046299	Atp5f1	171375	138.388	2.51099	0.670439	3.74529	0.000180185	0.0047605	77.8629	90.4461	538.212	29.9641	60.3765	33.4655	Up
ENSRNOG00000053037	LOC100911216	100911216	16.8321	-3.26817	0.873611	-3.74099	0.000183299	0.00482736	1.0522	4.86269	3.54865	19.0681	60.3765	12.0848	Down
ENSRNOG00000046309	Gpr68	314386	70.5514	-1.20714	0.322803	-3.73955	0.000184352	0.00484738	49.4535	35.9839	42.5838	102.604	80.2016	112.481	Down
ENSRNOG00000016690	Idi1	89784	1241.71	1.06804	0.285749	3.73769	0.000185715	0.00486774	1505.7	1829.34	1709.27	1127.74	617.282	660.943	Up
ENSRNOG00000003248	Mpzl1	360871	194.797	-1.03153	0.276384	-3.73222	0.000189796	0.00495899	136.786	132.265	114.74	242.437	334.324	208.23	Down
ENSRNOG00000025143	Icam2	360647	192.126	-1.30618	0.350083	-3.73107	0.000190669	0.00497394	132.577	101.144	98.1793	380.453	272.145	168.257	Down
ENSRNOG00000014052	Ccna1	295052	33.6691	1.81387	0.486308	3.72988	0.000191573	0.00498966	59.9755	53.4896	43.7667	22.7001	7.20913	14.8735	Up
ENSRNOG00000040108	Cd36	29184	1164.77	1.15593	0.311092	3.71572	0.000202628	0.00522655	1337.35	1681.52	1805.08	535.722	1049.83	579.138	Up
ENSRNOG00000010128	Slc27a2	65192	32.8929	-3.3843	0.911703	-3.71207	0.000205575	0.00527951	3.1566	12.643	1.18288	8.17203	81.1027	91.1004	Down
ENSRNOG00000001258	Snx8	288504	117.765	-1.05666	0.285279	-3.70395	0.000212271	0.00541782	83.1239	85.5834	60.3271	158.901	182.932	135.721	Down
ENSRNOG00000006384	Ddx58	297989	392.773	1.30399	0.35226	3.70179	0.00021408	0.00544252	460.864	621.452	594.99	120.764	298.278	260.287	Up
ENSRNOG00000017414	Irf7	293624	1843.8	1.08142	0.292147	3.70162	0.000214226	0.00544252	2195.94	2364.24	2952.48	792.687	1199.42	1558	Up
ENSRNOG00000042468	LOC680920	680920	5.03788	-5.68302	1.53503	-3.70222	0.000213725	0.00544252	0	0	0	4.54002	10.8137	14.8735	Down
ENSRNOG00000020275	Ccr10	363682	73.0298	-1.31583	0.355648	-3.69981	0.000215761	0.00546474	27.3572	48.6269	49.6811	102.604	123.456	86.4524	Down
ENSRNOG00000019383	Tef	29362	474.671	1.30119	0.351991	3.69666	0.000218451	0.00551239	962.764	702.173	360.779	281.481	271.244	269.583	Up
ENSRNOG00000033796	Kcnj5	29713	56.6964	-1.18247	0.319895	-3.69644	0.000218643	0.00551239	34.7227	35.0114	34.3036	80.8123	85.6085	69.7197	Down
ENSRNOG00000020193	Runx2	367218	210.173	-1.06692	0.288776	-3.69464	0.000220202	0.00554326	146.256	120.595	140.763	379.545	242.407	231.469	Down
ENSRNOG00000011475	Srcin1	56029	65.6863	-1.74043	0.47225	-3.6854	0.000228346	0.00571349	32.6182	38.9015	18.9261	96.2484	54.9696	152.454	Down
ENSRNOG00000020125	Cd79a	100913063	77.3266	-1.48431	0.403679	-3.67695	0.000236039	0.0058793	36.8271	42.7917	42.5838	138.925	141.479	61.3534	Down
ENSRNOG00000017932	St3gal2	64442	175.12	-1.10616	0.300946	-3.6756	0.000237295	0.00590169	74.7063	121.567	137.214	209.749	237.901	269.583	Down
ENSRNOG00000051621	Catsperz	100362120	31.2224	1.52416	0.415335	3.66972	0.000242817	0.00602093	42.0881	55.4347	41.4009	14.5281	16.2205	17.6623	Up
ENSRNOG00000010326	Col20a1	311716	91.6253	1.23255	0.33596	3.66874	0.00024375	0.006035	165.196	118.65	101.728	42.6762	67.5856	53.9166	Up
ENSRNOG00000000699	Selplg	363930	222.592	-1.08463	0.296131	-3.66268	0.000249589	0.00611548	111.533	161.441	154.958	219.737	324.411	363.472	Down
ENSRNOG00000009508	Casp6	83584	101.932	-2.79259	0.762233	-3.6637	0.0002486	0.00611548	18.9396	49.5995	8.28018	170.705	334.324	29.7471	Down
ENSRNOG00000056996	Cfap65	301521	134.93	1.50196	0.409859	3.66458	0.000247743	0.00611548	254.633	155.606	188.078	33.5961	84.7073	92.9596	Up
ENSRNOG00000024569	Gimap9	493865	323.192	-1.15242	0.314798	-3.66082	0.000251406	0.0061509	250.424	198.398	152.592	606.546	365.863	365.331	Down
ENSRNOG00000018247	Dhx58	303538	307.437	1.06172	0.29023	3.6582	0.000253991	0.00620497	448.238	363.729	435.301	138.017	261.331	198.004	Up
ENSRNOG00000023209	Slamf7	364049	147.301	-1.16639	0.319019	-3.65616	0.00025602	0.00624529	82.0717	74.8854	115.923	236.989	227.989	145.947	Down
ENSRNOG00000057989	Zp2	81828	51.7606	-5.79363	1.58528	-3.65463	0.000257549	0.00626413	1.0522	0.972538	3.54865	165.257	137.875	1.85919	Down
ENSRNOG00000000956	Rasl11a	304268	63.0677	-1.20717	0.330524	-3.6523	0.000259901	0.00629357	30.5138	37.929	46.1325	99.8804	77.4982	86.4524	Down
ENSRNOG00000007037	Cfap57	679641	23.3308	1.75383	0.480177	3.65247	0.000259726	0.00629357	39.9837	30.1487	37.8523	8.17203	10.8137	13.0143	Up
ENSRNOG00000049944	Slc25a22	309111	225.218	-1.92365	0.526824	-3.6514	0.000260816	0.00630648	125.212	79.7481	76.8874	108.96	610.974	349.528	Down
ENSRNOG00000001527	Cd80	25408	38.057	-1.74841	0.478901	-3.65087	0.000261351	0.00631019	22.0962	12.643	17.7433	87.1683	46.8594	41.8318	Down
ENSRNOG00000017395	Duox2	79107	5771.08	-1.9817	0.54312	-3.64874	0.000263534	0.00635362	2276.96	2761.04	1957.67	2989.15	5595.19	19046.5	Down
ENSRNOG00000048187	Epop	691153	15.1629	-2.49489	0.683999	-3.6475	0.0002648	0.00637486	7.36541	3.89015	2.36577	32.6881	27.9354	16.7327	Down
ENSRNOG00000015623	Guca1b	316218	18.8386	2.36973	0.649774	3.647	0.000265315	0.00637797	39.9837	20.4233	34.3036	1.81601	7.20913	9.29596	Up
ENSRNOG00000005565	Traf3ip3	360900	212.976	-1.15472	0.316782	-3.64516	0.000267226	0.00641458	175.718	107.952	112.374	365.925	295.574	220.314	Down
ENSRNOG00000037839	P2ry10	317219	149.267	-1.82298	0.500179	-3.64467	0.000267739	0.00641759	81.0195	46.6818	69.7901	432.21	145.985	119.918	Down
ENSRNOG00000045949	LOC100911581	100911581	156.654	-2.41802	0.664002	-3.64158	0.000270969	0.0064856	35.7749	54.4621	57.9613	406.786	350.544	34.3951	Down
ENSRNOG00000002919	Gfap	24387	60.4709	-1.51415	0.416518	-3.63525	0.000277708	0.00658969	25.2528	31.1212	37.8523	51.7562	109.939	106.904	Down
ENSRNOG00000005268	Gnat3	286924	171.18	1.30143	0.359749	3.61759	0.000297354	0.00697579	360.905	221.739	147.86	90.8004	107.236	98.5372	Up
ENSRNOG00000000655	Ptprc	24699	2281.37	-1.03492	0.286234	-3.61564	0.000299604	0.00701863	1770.86	1410.18	1308.27	4099.64	2930.51	2168.75	Down
ENSRNOG00000031304	Mcpt1l3	408209	15.3082	-3.12706	0.865185	-3.61432	0.000301136	0.00704455	7.36541	1.94508	0	28.1481	14.4183	39.9726	Down
ENSRNOG00000000542	Dnah8	207117	27.9187	-1.98435	0.549197	-3.61319	0.000302458	0.00704557	6.31321	15.5606	11.8288	44.4922	27.0342	62.2829	Down
ENSRNOG00000016278	Ccl17	117518	27.695	-2.06092	0.570386	-3.6132	0.000302443	0.00704557	12.6264	7.78031	11.8288	73.5483	30.6388	29.7471	Down
ENSRNOG00000019216	Il12rb1	171333	103.272	-1.07825	0.298382	-3.61366	0.000301908	0.00704557	84.1761	66.1326	48.4982	134.385	143.282	143.158	Down
ENSRNOG00000014367	Ephb6	312275	64.3115	-1.65601	0.458799	-3.60944	0.000306856	0.00712794	34.7227	32.0938	26.0234	155.269	53.1674	84.5933	Down
ENSRNOG00000005701	Il36g	499744	11.3597	2.86135	0.793752	3.60484	0.000312343	0.00724521	27.3572	13.6155	18.9261	0.908004	2.70342	4.64798	Up
ENSRNOG00000013694	Ntng2	311836	158.199	-1.3121	0.364318	-3.60152	0.000316366	0.00732826	119.951	76.8305	75.7045	199.761	321.708	155.243	Down
ENSRNOG00000052128	Clec2e	689853	3299.31	1.29499	0.360384	3.59338	0.000326419	0.00750015	5281	4401.71	4381.4	927.072	2339.36	2465.29	Up
ENSRNOG00000014378	Il1r2	117022	18.289	-2.34923	0.654998	-3.58663	0.000334981	0.00764305	5.26101	6.80777	5.91442	40.8602	36.9468	13.9439	Down
ENSRNOG00000037931	Plaur	50692	828.295	1.23707	0.345352	3.58206	0.000340902	0.00776608	1193.2	1317.79	978.245	303.273	428.943	748.325	Up
ENSRNOG00000042905	RT1-T24-4	414784	270.101	-1.29855	0.363149	-3.57581	0.000349152	0.00792129	113.638	186.727	167.969	428.578	220.78	502.912	Down
ENSRNOG00000011550	Kcnab2	29738	98.9903	-1.07439	0.300706	-3.57288	0.000353076	0.00799935	46.2969	67.1051	78.0703	124.396	143.282	134.791	Down
ENSRNOG00000049000	Olr1670	405198	4.40506	-5.49028	1.54124	-3.56226	0.000367676	0.00823983	0	0	0	5.44802	12.616	8.36637	Down
ENSRNOG00000008153	Crtam	300649	17.1812	-2.13034	0.598634	-3.55868	0.000372729	0.00834176	3.1566	7.78031	8.28018	33.5961	27.0342	23.2399	Down
ENSRNOG00000025075	Relt	361615	67.1158	-1.15951	0.32595	-3.55732	0.000374653	0.00837349	34.7227	43.7642	46.1325	110.776	89.213	78.0861	Down
ENSRNOG00000013053	Trpm6	293874	885.391	1.48054	0.416399	3.55558	0.00037715	0.00838487	1422.58	1287.64	1200.63	182.509	667.746	551.251	Up
ENSRNOG00000061070	Irf4	291100	253.074	-1.07883	0.303412	-3.55565	0.000377048	0.00838487	129.421	168.249	190.444	398.614	395.601	236.117	Down
ENSRNOG00000009802	Fam124a	691938	15.832	-2.39455	0.673663	-3.55451	0.000378677	0.00840663	4.20881	2.91761	8.28018	32.6881	16.2205	30.6767	Down
ENSRNOG00000001746	Ncbp2	689116	48.2705	2.87829	0.81059	3.55085	0.000383984	0.00850162	210.44	18.4782	26.0234	12.712	10.8137	11.1552	Up
ENSRNOG00000047606	Bcl2a1	170929	184.528	-1.15669	0.326493	-3.54278	0.000395939	0.00871961	104.168	115.732	123.02	366.833	191.042	206.37	Down
ENSRNOG00000055650	Pou2f2	117058	74.019	-1.361	0.384221	-3.54222	0.000396772	0.00872635	45.2447	44.7368	34.3036	154.361	88.3119	77.1565	Down
ENSRNOG00000039250	RGD1559536	498855	20.5637	2.90651	0.820633	3.54179	0.000397426	0.00872912	41.0359	41.8191	26.0234	0	11.7148	2.78879	Up
ENSRNOG00000033617	Krt26	407758	3.98301	5.5731	1.57411	3.54048	0.000399406	0.00874937	6.31321	11.6705	5.91442	0	0	0	Up
ENSRNOG00000001908	Klhl6	287974	179.86	-1.06518	0.301097	-3.53766	0.000403696	0.00880835	133.63	91.4186	124.203	310.537	231.593	187.778	Down
ENSRNOG00000003737	Best2	364973	35.5825	2.14643	0.606957	3.53637	0.000405664	0.00883964	19.9918	52.5171	101.728	10.896	14.4183	13.9439	Up
ENSRNOG00000020932	Ms4a10	293739	1031.76	1.28734	0.364236	3.53435	0.000408772	0.00889563	1365.76	1450.05	1575.6	290.561	829.05	679.535	Up
ENSRNOG00000012964	Ccr6	308163	72.775	-1.465	0.415718	-3.52404	0.000425028	0.00919105	39.9837	35.9839	40.218	164.349	90.1142	66.0013	Down
ENSRNOG00000010344	B4galnt3	500306	40.0167	-1.43925	0.408491	-3.52333	0.000426168	0.00920156	14.7308	26.2585	23.6577	47.2162	60.3765	67.8605	Down
ENSRNOG00000020478	Camk4	25050	59.5227	-1.23946	0.352311	-3.51808	0.000434683	0.0093488	32.6182	30.1487	43.7667	85.3523	65.7833	99.4668	Down
ENSRNOG00000053272	Chi3l1	89824	35.8425	-1.88387	0.535592	-3.51737	0.000435852	0.00935269	19.9918	18.4782	7.0973	86.2603	43.2548	39.9726	Down
ENSRNOG00000012843	Aspg	246266	104.788	-1.16227	0.330494	-3.51676	0.00043685	0.00935889	79.9673	70.0228	43.7667	116.224	150.491	168.257	Down
ENSRNOG00000003866	Cxcr4	60628	193.193	-1.26224	0.35935	-3.51257	0.000443792	0.00949531	131.525	97.2538	112.374	412.234	220.78	184.99	Down
ENSRNOG00000017539	Mmp9	81687	116.396	-1.33288	0.379723	-3.51013	0.00044788	0.00955804	57.8711	66.1326	74.5217	119.856	124.358	255.639	Down
ENSRNOG00000050827	Pdcd5	292814	127.618	4.96203	1.4135	3.51045	0.000447342	0.00955804	400.889	3.89015	337.122	4.54002	8.11027	11.1552	Up
ENSRNOG00000013794	Rbp1	25056	148.838	-1.10027	0.313889	-3.50529	0.00045611	0.00972114	113.638	87.5284	82.8018	272.401	172.118	164.539	Down
ENSRNOG00000017050	Lmntd2	309108	43.2619	1.32714	0.379104	3.50072	0.000463997	0.00985116	77.8629	54.4621	53.2298	26.3321	20.7263	26.9583	Up
ENSRNOG00000001916	Tmprss15	288291	16.4125	2.75915	0.789651	3.49414	0.000475599	0.0100469	19.9918	45.7093	20.109	2.72401	9.01142	0.929596	Up
ENSRNOG00000056001	Sftpd	25350	4.10108	-5.38716	1.54307	-3.49118	0.000480886	0.0101317	0	0	0	6.35602	10.8137	7.43677	Down
ENSRNOG00000039891	Adgrg5	307645	597.166	-1.06052	0.303996	-3.48859	0.000485582	0.0102176	514.527	251.887	395.083	797.227	933.583	690.69	Down
ENSRNOG00000054129	Ctla4	63835	42.9874	-2.03749	0.584665	-3.48489	0.000492349	0.0103075	24.2006	15.5606	10.646	125.304	45.9582	36.2543	Down
ENSRNOG00000030747	LOC682793	682793	171.045	1.17578	0.338502	3.47347	0.00051377	0.0106749	335.652	177.002	198.724	129.845	86.5096	98.5372	Up
ENSRNOG00000000783	Trim40	365528	530.845	1.28095	0.36893	3.47207	0.000516453	0.0107172	640.791	859.724	755.863	157.993	321.708	448.995	Up
ENSRNOG00000026953	Gpr88	64443	46.1844	-1.28123	0.369585	-3.46668	0.000526937	0.0108409	24.2006	28.2036	28.3892	79.9043	52.2662	64.1421	Down
ENSRNOG00000027271	RGD1359290	360649	2493.25	-4.27897	1.23519	-3.46422	0.000531775	0.0109119	334.6	220.766	177.433	8912.05	5148.22	166.398	Down
ENSRNOG00000000442	Notch4	406162	123.701	-1.11089	0.32077	-3.46321	0.000533764	0.0109256	74.7063	79.7481	80.4361	212.473	112.643	182.201	Down
ENSRNOG00000029128	Cyp2d5	286963	107.535	2.38884	0.689957	3.4623	0.000535572	0.0109491	110.481	143.936	287.441	7.26403	77.4982	18.5919	Up
ENSRNOG00000020652	Tgfb1	59086	450.633	-1.04328	0.301398	-3.46148	0.000537212	0.0109691	186.24	370.537	326.476	524.826	622.689	673.028	Down
ENSRNOG00000004649	Il1b	24494	187.276	-1.37859	0.398611	-3.45848	0.000543223	0.0110781	126.264	92.3911	93.4478	438.566	199.152	173.834	Down
ENSRNOG00000020630	Il9r	24500	21.6146	-1.76795	0.511383	-3.4572	0.000545818	0.0111037	7.36541	13.6155	8.28018	29.0561	36.0457	35.3247	Down
ENSRNOG00000047557	LOC100359498	100359498	12.9082	-6.05727	1.75312	-3.45515	0.000549995	0.0111749	0	0	1.18288	71.7323	3.60457	0.929596	Down
ENSRNOG00000050395	Ms4a6bl	293749	22.2364	3.02102	0.87467	3.4539	0.000552542	0.0112129	34.7227	4.86269	79.2532	6.35602	4.50571	3.71838	Up
ENSRNOG00000003183	Fmod	64507	138.632	-1.13928	0.330541	-3.44671	0.000567458	0.0114874	68.3931	106.007	85.1676	255.149	173.92	143.158	Down
ENSRNOG00000022391	Zfp711	302327	54.9757	1.28505	0.373313	3.44228	0.000576837	0.0116487	90.4893	70.0228	73.3388	39.9522	20.7263	35.3247	Up
ENSRNOG00000009342	Fcnb	114091	9.01188	-4.02879	1.1723	-3.43666	0.000588925	0.0118494	1.0522	1.94508	0	31.7801	7.20913	12.0848	Down
ENSRNOG00000014698	Chrnb1	24261	66.344	1.18527	0.345719	3.42842	0.000607116	0.0121269	111.533	79.7481	85.1676	29.9641	41.4525	50.1982	Up
ENSRNOG00000013042	Htr1b	25075	18.7222	-1.99633	0.582505	-3.42714	0.000609976	0.0121547	4.20881	7.78031	10.646	29.0561	22.5285	38.1134	Down
ENSRNOG00000008759	Csf3r	298518	30.8092	-2.04078	0.595774	-3.42543	0.000613832	0.0122168	8.41761	6.80777	21.2919	75.3643	44.1559	28.8175	Down
ENSRNOG00000005185	Nxph3	59315	32.5156	-1.93971	0.566611	-3.42335	0.000618545	0.0122958	5.26101	25.286	9.46307	61.7442	46.8594	46.4798	Down
ENSRNOG00000011500	Pou2af1	690528	312.178	-1.29713	0.379444	-3.41849	0.000629689	0.0124724	189.396	158.524	193.993	693.715	391.095	246.343	Down
ENSRNOG00000017775	Slc5a1	25552	9421.74	1.39455	0.409663	3.40415	0.000663709	0.013006	14046.9	16952.3	9953.96	2236.41	6793.71	6547.15	Up
ENSRNOG00000018644	Slc6a7	117100	74.3896	1.69143	0.498355	3.39402	0.000688754	0.013449	179.926	104.062	56.7784	24.5161	53.1674	27.8879	Up
ENSRNOG00000047303	Med18	682988	149.852	-1.0926	0.321975	-3.39341	0.000690273	0.0134597	121.003	104.062	61.5099	233.357	209.065	170.116	Down
ENSRNOG00000000723	RT1-CE5	309607	129.944	-1.06978	0.31599	-3.38549	0.000710515	0.0138087	86.2805	65.1601	100.545	142.557	227.088	158.031	Down
ENSRNOG00000050946	Fam110a	311535	154.094	-1.01315	0.29966	-3.381	0.000722215	0.0139868	67.3409	113.787	125.386	216.105	194.647	207.3	Down
ENSRNOG00000007407	Ndufa12	299739	72.2622	1.06372	0.314653	3.3806	0.000723283	0.0139911	104.168	105.034	83.9847	39.9522	57.6731	42.7614	Up
ENSRNOG00000012942	Satb1	316164	115.56	-1.01379	0.300335	-3.37553	0.000736749	0.0142177	87.3327	81.6932	60.3271	188.865	147.787	127.355	Down
ENSRNOG00000036672	Sectm1a	287885	67.4466	-1.03482	0.306569	-3.3755	0.000736822	0.0142177	52.6101	39.8741	40.218	97.1564	86.5096	88.3116	Down
ENSRNOG00000047304	Btnl5	686048	1205.36	1.2496	0.370229	3.37522	0.000737578	0.0142177	1767.7	1566.76	1756.58	338.685	795.708	1006.75	Up
ENSRNOG00000050034	LOC501297	501297	6.42244	5.25999	1.56009	3.37159	0.000747361	0.0143561	25.2528	2.91761	9.46307	0	0.901142	0	Up
ENSRNOG00000019270	P2ry6	117264	49.1943	-1.36919	0.406581	-3.36757	0.000758339	0.0145501	17.8874	29.1761	35.4865	90.8004	57.6731	64.1421	Down
ENSRNOG00000005378	Gna15	89788	68.7751	-1.15416	0.343087	-3.36405	0.000768082	0.0147029	44.1925	38.9015	44.9496	125.304	77.4982	81.8045	Down
ENSRNOG00000002053	Fras1	289486	37.2248	1.32278	0.393479	3.36177	0.000774454	0.0147911	45.2447	62.2424	52.0469	18.1601	26.1331	19.5215	Up
ENSRNOG00000002635	Dexi	497857	121.42	-1.05931	0.315612	-3.35638	0.000789708	0.0150126	57.8711	88.501	89.8991	151.637	135.171	205.441	Down
ENSRNOG00000013121	Mier3	310086	1743.63	1.04339	0.310929	3.35571	0.000791618	0.0150165	2802.01	1989.81	2252.21	761.815	1057.04	1598.91	Up
ENSRNOG00000007664	Tnfrsf13c	500910	32.3244	-2.0723	0.618202	-3.35214	0.000801904	0.0151747	4.20881	16.5332	16.5604	86.2603	37.8479	32.5359	Down
ENSRNOG00000011032	Lhfpl2	294643	1408.51	1.2434	0.371299	3.34879	0.000811646	0.0153141	1688.78	2000.51	2252.21	403.154	944.396	1162	Up
ENSRNOG00000061155	LOC100911851	100911851	39.1187	-2.90939	0.870843	-3.3409	0.000835087	0.0156949	10.522	8.75284	8.28018	3.63201	90.1142	113.411	Down
ENSRNOG00000048130	LOC100911725	100911725	172.983	3.55221	1.06371	3.33944	0.000839469	0.0157236	505.057	390.96	60.3271	5.44802	33.3422	42.7614	Up
ENSRNOG00000000853	Aif1	29427	453.665	-1.29411	0.387824	-3.33686	0.000847319	0.0158527	341.965	199.37	247.223	1023.32	499.232	410.882	Down
ENSRNOG00000004772	Cytip	311047	451.749	-1.21332	0.363782	-3.33529	0.000852105	0.0159063	344.07	220.766	251.954	971.564	501.035	421.107	Down
ENSRNOG00000007229	Nr0b2	117274	294.804	-1.35189	0.405788	-3.33152	0.000863717	0.0161044	187.292	121.567	189.261	219.737	395.601	655.365	Down
ENSRNOG00000029029	LOC103690070	103690070	382.751	-3.35539	1.00758	-3.33017	0.000867938	0.0161327	83.1239	73.9129	47.3153	1099.59	66.6845	925.878	Down
ENSRNOG00000007900	Tspan33	500065	15.7706	-1.99553	0.599768	-3.32718	0.000877304	0.0162655	9.46981	5.83523	3.54865	23.6081	26.1331	26.0287	Down
ENSRNOG00000014902	Stx11	292483	38.8028	-1.52905	0.459538	-3.32736	0.000876729	0.0162655	12.6264	21.3958	26.0234	72.6403	37.8479	62.2829	Down
ENSRNOG00000018978	Scart1	293591	25.9379	-2.45445	0.738746	-3.32246	0.000892284	0.0164704	9.46981	2.91761	11.8288	47.2162	12.616	71.5789	Down
ENSRNOG00000025979	Gramd2	300761	44.6441	1.26912	0.382089	3.32154	0.000895235	0.0165065	55.7667	71.9678	61.5099	31.7801	18.0228	28.8175	Up
ENSRNOG00000010797	Esm1	64536	34.8643	-1.29819	0.39112	-3.31915	0.000902914	0.016611	18.9396	21.3958	20.109	57.2042	45.0571	46.4798	Down
ENSRNOG00000017586	LOC685273	685273	157.695	-1.23738	0.373397	-3.31386	0.00092019	0.0168913	95.7503	79.7481	106.46	250.609	119.852	293.752	Down
ENSRNOG00000007454	Aloxe3	287424	27.8114	2.02268	0.610652	3.31232	0.000925253	0.0169352	28.4094	36.9565	68.6072	3.63201	15.3194	13.9439	Up
ENSRNOG00000035530	Mir192	100314193	118.829	1.1554	0.349288	3.30786	0.00094011	0.0171428	223.067	145.881	123.02	52.6642	85.6085	82.7341	Up
ENSRNOG00000013464	Spink3	24833	173.388	1.00525	0.303938	3.30741	0.000941621	0.0171514	257.789	168.249	268.515	97.1564	104.532	144.087	Up
ENSRNOG00000050877	LOC100912538	100912538	39.7518	2.69024	0.815144	3.30032	0.000965742	0.0175714	116.794	11.6705	78.0703	19.9761	2.70342	9.29596	Up
ENSRNOG00000039754	Rab7b	501854	50.4923	-1.43567	0.435285	-3.29822	0.000972986	0.0176837	32.6182	24.3135	24.8406	107.144	68.4868	45.5502	Down
ENSRNOG00000033653	Mpp3	114202	15.5439	-1.94574	0.590124	-3.29717	0.000976647	0.0177114	4.20881	6.80777	8.28018	27.2401	21.6274	25.0991	Down
ENSRNOG00000021345	Timd2	287222	22.4174	-2.00073	0.610072	-3.2795	0.00103991	0.0187149	13.6786	3.89015	9.46307	52.6642	30.6388	24.1695	Down
ENSRNOG00000020845	Tyrobp	361537	240.788	-1.20139	0.367093	-3.2727	0.00106524	0.0190877	204.127	100.171	133.666	469.438	293.772	243.554	Down
ENSRNOG00000025108	Ankrd35	365881	8.83224	-2.86598	0.878301	-3.26309	0.00110204	0.0195736	2.1044	1.94508	2.36577	21.7921	9.91256	14.8735	Down
ENSRNOG00000046912	Nr1d2	259241	962.968	1.57657	0.483113	3.26335	0.00110104	0.0195736	2134.92	1662.07	529.932	733.667	366.765	350.458	Up
ENSRNOG00000051690	Clec9a	502901	206.032	-1.44449	0.442708	-3.26284	0.001103	0.0195736	165.196	64.1875	102.911	474.886	220.78	208.23	Down
ENSRNOG00000011228	Layn	500996	54.5796	1.33724	0.410065	3.26105	0.00111002	0.0196559	91.5415	76.8305	66.2415	46.3082	27.0342	19.5215	Up
ENSRNOG00000011177	Sftpc	50683	22.0828	1.88623	0.579228	3.25645	0.00112816	0.0199059	35.7749	33.0663	35.4865	4.54002	17.1217	6.50717	Up
ENSRNOG00000039197	LOC108348074	108348074	104.7	-1.29848	0.398749	-3.25638	0.00112842	0.0199059	31.566	59.3248	91.082	123.488	171.217	151.524	Down
ENSRNOG00000032368	Tlr11	498491	58.0144	-1.44599	0.444198	-3.25529	0.00113278	0.0199097	38.9315	20.4233	34.3036	127.12	60.3765	66.9309	Down
ENSRNOG00000010210	Slc7a11	310392	102.082	-1.14906	0.353578	-3.24981	0.00115482	0.0202052	82.0717	45.7093	62.6928	115.316	119.852	186.849	Down
ENSRNOG00000024947	Fabp2	25598	23260.5	1.25949	0.388029	3.24587	0.00117094	0.0204499	27420.4	32197.8	38825.8	6095.43	17536.2	17487.6	Up
ENSRNOG00000020563	Cma1	25627	102.511	-2.01636	0.621278	-3.24551	0.00117242	0.0204543	73.6541	35.0114	13.0117	204.301	59.4753	229.61	Down
ENSRNOG00000012393	S100a13	295213	337.685	1.0928	0.33698	3.24292	0.0011831	0.0205539	612.381	353.031	414.009	302.365	164.909	179.412	Up
ENSRNOG00000005747	Il27ra	288905	40.5875	-1.20653	0.372189	-3.24171	0.00118815	0.02062	21.044	24.3135	28.3892	64.4683	50.4639	54.8462	Down
ENSRNOG00000029046	RGD1561481	501659	81.7673	1.02485	0.31729	3.23001	0.00123786	0.021318	86.2805	102.117	140.763	53.5722	57.6731	50.1982	Up
ENSRNOG00000000543	Frk	79209	4230.67	1.10322	0.341819	3.22749	0.00124881	0.0214367	5551.42	5002.74	6767.28	1444.63	3055.77	3562.21	Up
ENSRNOG00000049054	Ntsr2	64636	8.72334	-3.11198	0.964619	-3.22612	0.00125481	0.0214532	1.0522	0.972538	3.54865	9.08004	13.5171	24.1695	Down
ENSRNOG00000021796	RGD1565166	287059	157.55	1.16664	0.3626	3.21744	0.00129338	0.0219916	263.05	216.876	173.884	64.4683	82.0039	145.017	Up
ENSRNOG00000060241	LOC497796	497796	12.1913	-3.13952	0.975808	-3.21736	0.00129378	0.0219916	3.1566	1.94508	2.36577	45.4002	5.40685	14.8735	Down
ENSRNOG00000061739	Klrk1	24934	297.99	-1.01461	0.315688	-3.21397	0.00130913	0.0222269	267.259	167.277	157.323	495.77	401.909	298.4	Down
ENSRNOG00000022701	Ceacam18	502334	5916.45	1.20742	0.376055	3.21076	0.00132383	0.0223645	7717.9	9024.18	8029.41	1640.76	4074.06	5012.38	Up
ENSRNOG00000042825	Cd300le	360655	67.3209	1.07982	0.336415	3.20979	0.0013283	0.0224171	104.168	71.9678	98.1793	33.5961	50.4639	45.5502	Up
ENSRNOG00000028598	Edar	365581	70.5175	1.10358	0.343897	3.20904	0.00133178	0.0224459	68.3931	96.2813	124.203	40.8602	45.9582	47.4094	Up
ENSRNOG00000043186	Ppil6	685567	217.925	1.08743	0.338885	3.20884	0.00133272	0.0224459	384.054	251.887	253.137	87.1683	164.909	166.398	Up
ENSRNOG00000048139	Ncmap	689826	64.3779	2.49708	0.778578	3.20723	0.00134018	0.02248	58.9233	95.3087	173.884	1.81601	11.7148	44.6206	Up
ENSRNOG00000015331	Gdf3	500311	12.0657	-2.53605	0.791425	-3.20441	0.0013534	0.0226329	4.20881	2.91761	3.54865	24.5161	28.8365	8.36637	Down
ENSRNOG00000031211	Acsm5	361637	3.25118	5.2704	1.64559	3.20274	0.00136129	0.0227418	4.20881	5.83523	9.46307	0	0	0	Up
ENSRNOG00000042717	Ciart	365871	32.0809	2.09757	0.656288	3.19611	0.00139292	0.0231533	84.1761	56.4072	15.3775	18.1601	7.20913	11.1552	Up
ENSRNOG00000029644	Clec2l	296985	11.9715	-3.16653	0.991166	-3.19475	0.00139952	0.0232163	0	5.83523	1.18288	8.17203	31.54	25.0991	Down
ENSRNOG00000005067	Zfp36l2	298765	162.886	-1.61878	0.508364	-3.18429	0.0014511	0.0238328	53.6623	83.6383	102.911	131.661	462.286	143.158	Down
ENSRNOG00000022565	Lrrc25	498605	183.828	-1.00995	0.317109	-3.18486	0.00144823	0.0238328	83.1239	117.677	165.604	204.301	277.552	254.709	Down
ENSRNOG00000000168	Gatm	81660	57.105	-1.17481	0.369445	-3.17993	0.00147311	0.0241464	42.0881	24.3135	39.0352	97.1564	69.3879	70.6493	Down
ENSRNOG00000055451	Gcnt4	310011	119.285	1.62348	0.51144	3.17432	0.00150187	0.0245207	117.847	217.849	204.639	18.1601	84.7073	72.5085	Up
ENSRNOG00000023148	Col11a1	25654	7.25268	-3.20606	1.01126	-3.17036	0.00152249	0.0248083	2.1044	0.972538	1.18288	18.1601	9.01142	12.0848	Down
ENSRNOG00000018649	Slc35c2	311637	1626.62	-1.73377	0.547369	-3.16747	0.00153774	0.0250075	567.137	843.191	845.762	576.582	2570.06	4357.02	Down
ENSRNOG00000007980	Anxa13	362915	5749.72	1.02176	0.322736	3.16593	0.00154588	0.0250906	5363.07	10120.2	7630.78	2539.69	4403.88	4440.68	Up
ENSRNOG00000025957	Ooep	301100	18.8769	1.65569	0.525122	3.15296	0.00161624	0.0260029	31.566	33.0663	21.2919	9.98804	9.91256	7.43677	Up
ENSRNOG00000047901	Acp7	687403	5.0519	-4.67786	1.48383	-3.15257	0.0016184	0.0260123	0	0.972538	0	9.98804	5.40685	13.9439	Down
ENSRNOG00000049132	Map2k3	303200	464.627	1.45344	0.461373	3.15024	0.00163134	0.0261188	504.005	933.637	604.453	207.933	428.042	109.692	Up
ENSRNOG00000012757	Nek3	306576	70.922	1.12155	0.35634	3.14743	0.00164713	0.0263206	113.638	107.952	69.7901	57.2042	36.0457	40.9022	Up
ENSRNOG00000009505	Cd164l2	100359977	6.60775	-3.53226	1.12297	-3.14545	0.00165831	0.0264737	2.1044	0.972538	0	9.08004	12.616	14.8735	Down
ENSRNOG00000033321	Hmgb2	29395	35.0124	-1.47731	0.470376	-3.1407	0.00168544	0.026855	24.2006	20.4233	10.646	66.2843	52.2662	36.2543	Down
ENSRNOG00000048394	Zfp560	100359967	116.549	1.32552	0.422522	3.13715	0.00170597	0.0270518	225.171	141.018	133.666	107.144	50.4639	41.8318	Up
ENSRNOG00000019128	St8sia4	116696	109.712	-1.04782	0.334311	-3.13428	0.00172275	0.0271876	85.2283	57.3798	72.1559	189.773	148.688	105.044	Down
ENSRNOG00000028008	Slc5a12	362188	9335.5	1.12752	0.35973	3.13436	0.00172231	0.0271876	15465.3	10405.2	12555.1	2979.16	7459.65	7148.59	Up
ENSRNOG00000010263	Cldn11	84588	13.6609	2.21672	0.707427	3.13349	0.00172738	0.0272346	16.8352	34.0388	16.5604	3.63201	8.11027	2.78879	Up
ENSRNOG00000058912	LOC499407	499407	153.486	1.03062	0.32926	3.13011	0.00174743	0.027467	228.328	193.535	196.359	60.8362	112.643	129.214	Up
ENSRNOG00000016326	Cx3cl1	89808	996.044	1.2577	0.401895	3.12942	0.0017515	0.0274839	791.256	1396.56	2026.28	347.765	779.487	634.914	Up
ENSRNOG00000007218	Leap2	497901	206.09	1.14186	0.365281	3.12598	0.00177214	0.0277814	312.504	311.212	227.114	71.7323	183.833	130.143	Up
ENSRNOG00000006620	Xcr1	301086	139.134	-1.31831	0.422185	-3.12259	0.0017927	0.0280506	107.325	70.0228	61.5099	305.997	179.327	110.622	Down
ENSRNOG00000004110	Trib2	313974	155.596	-1.04562	0.334978	-3.12146	0.00179956	0.0281313	89.4371	121.567	93.4478	287.837	143.282	198.004	Down
ENSRNOG00000057865	Prss16	364719	20.5649	-1.83388	0.58883	-3.11444	0.00184294	0.0285933	8.41761	13.6155	4.73153	21.7921	44.1559	30.6767	Down
ENSRNOG00000009300	Tlk1	311118	115.632	1.51685	0.487429	3.11194	0.00185864	0.0288098	126.264	236.327	151.409	23.6081	58.5742	97.6076	Up
ENSRNOG00000029744	Ces2j	685645	669.061	1.10131	0.353951	3.11148	0.00186153	0.0288276	704.975	885.982	1147.4	432.21	597.457	246.343	Up
ENSRNOG00000016275	Ttr	24856	7.61708	3.53683	1.13842	3.10678	0.00189137	0.029235	19.9918	12.643	9.46307	0	3.60457	0	Up
ENSRNOG00000011451	Lrp3	89787	49.1425	1.41463	0.456195	3.10093	0.00192911	0.0297349	51.5579	61.2699	101.728	15.4361	36.0457	28.8175	Up
ENSRNOG00000011022	Mep1a	25684	13370.8	1.34273	0.435167	3.08556	0.0020317	0.0311133	20060.2	17182.8	20295.9	2656.82	9680.96	10348.3	Up
ENSRNOG00000021370	Ccdc69	497906	114.11	-1.08425	0.351916	-3.08099	0.00206313	0.0314489	96.8025	62.2424	60.3271	198.853	158.601	107.833	Down
ENSRNOG00000048450	Cyp4f37	691312	139.72	1.52964	0.49802	3.07144	0.00213027	0.0323828	125.212	276.201	221.199	25.4241	97.3233	92.9596	Up
ENSRNOG00000002304	Tnfrsf13b	103693341	60.9701	-1.19468	0.389712	-3.06554	0.0021728	0.0329083	42.0881	35.9839	33.1207	90.8004	110.84	52.987	Down
ENSRNOG00000001704	Runx1	50662	111.52	-1.04975	0.342642	-3.06369	0.00218628	0.0330218	50.5057	90.4461	76.8874	108.96	169.415	172.905	Down
ENSRNOG00000022313	Klk9	292851	84.6555	1.1791	0.384861	3.06369	0.00218626	0.0330218	136.786	97.2538	118.288	29.0561	54.9696	71.5789	Up
ENSRNOG00000008134	Mefv	58923	86.673	-1.24947	0.408262	-3.06047	0.00220988	0.0332871	73.6541	38.9015	41.4009	170.705	112.643	82.7341	Down
ENSRNOG00000020872	Cd5	54236	54.3789	-1.45855	0.477082	-3.05724	0.00223384	0.0335867	15.783	49.5995	21.2919	95.3404	82.905	61.3534	Down
ENSRNOG00000010315	Ccr4	171054	8.03475	-3.33524	1.09133	-3.05612	0.00224218	0.0336816	2.1044	0	2.36577	26.3321	8.11027	9.29596	Down
ENSRNOG00000007811	Klrb1c	683758	132.247	-1.06445	0.34863	-3.05323	0.00226389	0.0338968	108.377	80.7207	67.4244	250.609	145.985	140.369	Down
ENSRNOG00000022009	Mzb1	291675	550.366	-1.1086	0.363105	-3.05313	0.0022647	0.0338968	433.507	267.448	345.402	1063.27	768.674	423.896	Down
ENSRNOG00000046744	Ankrd29	498823	90.5902	1.7746	0.581231	3.05317	0.00226435	0.0338968	156.778	81.6932	182.164	9.98804	45.0571	67.8605	Up
ENSRNOG00000000855	Lst1	64569	16.0865	-1.84262	0.603894	-3.05123	0.00227906	0.0340797	8.41761	7.78031	4.73153	33.5961	24.3308	17.6623	Down
ENSRNOG00000009329	Nr1d1	252917	454.193	2.80438	0.9196	3.04956	0.00229175	0.0341778	1037.47	1229.29	117.105	168.889	74.7948	97.6076	Up
ENSRNOG00000005535	Ikzf4	100361923	14.7889	-1.84968	0.606703	-3.04874	0.002298	0.0342181	5.26101	5.83523	8.28018	17.2521	27.9354	24.1695	Down
ENSRNOG00000019141	Ch25h	309527	35.5466	-1.51502	0.497033	-3.04813	0.00230272	0.0342181	17.8874	18.4782	18.9261	80.8123	28.8365	48.339	Down
ENSRNOG00000042224	Cyp2j10	313373	1567.8	1.03308	0.338891	3.04841	0.00230058	0.0342181	1698.25	2251.43	2369.32	592.926	1448.13	1046.73	Up
ENSRNOG00000015519	Ces1d	113902	33.1192	1.82899	0.600527	3.04564	0.00232184	0.0344094	57.8711	36.9565	60.3271	25.4241	14.4183	3.71838	Up
ENSRNOG00000046958	Abo	100301568	14.7869	-2.41673	0.793898	-3.04413	0.00233354	0.0345518	0	5.83523	8.28018	22.7001	34.2434	17.6623	Down
ENSRNOG00000019441	Hsd3b2	29632	3.39254	5.3356	1.753	3.04371	0.00233684	0.0345697	13.6786	1.94508	4.73153	0	0	0	Up
ENSRNOG00000007046	Cfap70	361006	78.3122	1.16022	0.382066	3.03671	0.00239177	0.0352562	124.16	112.814	87.5334	27.2401	56.7719	61.3534	Up
ENSRNOG00000015421	Slc27a3	295219	35.1994	-1.2726	0.419211	-3.0357	0.00239976	0.0353425	24.2006	24.3135	13.0117	57.2042	45.0571	47.4094	Down
ENSRNOG00000023536	Adgrd1	689257	971.028	1.76995	0.5832	3.03489	0.00240621	0.035406	952.242	1456.86	2096.07	88.9843	491.122	740.888	Up
ENSRNOG00000003566	Apoh	287774	68.7099	1.76163	0.582033	3.02668	0.00247258	0.0362169	148.36	89.4735	80.4361	14.5281	15.3194	64.1421	Up
ENSRNOG00000054251	Clec7a	502902	13.1889	-2.38487	0.788147	-3.02591	0.00247884	0.0362169	5.26101	3.89015	3.54865	40.8602	14.4183	11.1552	Down
ENSRNOG00000006263	Sh2d1a	501502	23.8046	-1.96341	0.649317	-3.0238	0.00249618	0.0364059	12.6264	4.86269	11.8288	54.4802	44.1559	14.8735	Down
ENSRNOG00000018441	Ggt7	156275	54.8312	-1.02782	0.339991	-3.02309	0.00250207	0.0364276	44.1925	32.0938	31.9379	84.4443	69.3879	66.9309	Down
ENSRNOG00000057957	Crybg2	298543	1999.27	1.07062	0.355093	3.01505	0.00256933	0.0371452	2523.18	3030.43	2572.77	676.463	1306.66	1886.15	Up
ENSRNOG00000015353	Prss12	85266	19.2025	-1.76383	0.586039	-3.00975	0.00261466	0.0376034	6.31321	4.86269	15.3775	29.9641	25.232	33.4655	Down
ENSRNOG00000002667	Lamc2	192362	3146.48	1.35866	0.451669	3.00809	0.00262896	0.0377434	3092.42	5375.22	5114.79	656.487	2020.36	2619.6	Up
ENSRNOG00000014018	St8sia1	25280	49.9663	-1.1341	0.377446	-3.00468	0.00265864	0.0380704	27.3572	31.1212	35.4865	58.1122	91.0153	56.7054	Down
ENSRNOG00000017311	Me3	361602	47.6044	1.27826	0.425664	3.00298	0.00267349	0.0382498	70.4975	46.6818	85.1676	18.1601	27.9354	37.1838	Up
ENSRNOG00000038212	Socs6	307200	2809.45	1.05633	0.351814	3.00253	0.00267741	0.0382729	3241.83	4345.3	3795.87	936.152	2143.82	2393.71	Up
ENSRNOG00000012815	Chst10	140568	24.8245	-1.33436	0.446068	-2.99139	0.0027771	0.0393914	15.783	14.5881	11.8288	34.5041	37.8479	34.3951	Down
ENSRNOG00000002876	Eef2kmt	302931	47.9443	1.08797	0.364074	2.98834	0.002805	0.0396512	59.9755	72.9404	62.6928	39.9522	27.9354	24.1695	Up
ENSRNOG00000021902	Rmi2	497856	32.9077	-1.38453	0.463629	-2.98628	0.00282391	0.0398504	13.6786	17.5057	23.6577	30.8721	53.1674	58.5646	Down
ENSRNOG00000012467	Il17a	301289	3.77437	-5.26809	1.7647	-2.98525	0.00283344	0.0399508	0	0	0	11.804	9.91256	0.929596	Down
ENSRNOG00000002595	Dpp10	363972	37.8103	1.35286	0.453332	2.98427	0.00284258	0.0400114	61.0277	53.4896	48.4982	33.5961	13.5171	16.7327	Up
ENSRNOG00000046699	Slpi	84386	892.409	-1.30187	0.436235	-2.98434	0.00284191	0.0400114	731.28	360.812	453.044	2149.24	948.001	712.071	Down
ENSRNOG00000031041	Rps4y2	690845	195.113	-1.10814	0.371717	-2.98114	0.00287181	0.0403885	81.0195	152.689	137.214	167.073	276.65	356.035	Down
ENSRNOG00000020849	Hcst	474146	125.859	-1.00602	0.338011	-2.9763	0.0029175	0.0408227	105.22	87.5284	57.9613	196.129	186.536	121.777	Down
ENSRNOG00000027204	Map6	29457	71.5662	-1.02344	0.343843	-2.97646	0.00291593	0.0408227	34.7227	52.5171	54.4126	73.5483	105.434	108.763	Down
ENSRNOG00000042404	Ccdc122	100360752	29.6005	-1.31529	0.441904	-2.97641	0.0029164	0.0408227	22.0962	14.5881	14.1946	50.8482	40.5514	35.3247	Down
ENSRNOG00000016737	Tcerg1l	361669	7.74068	2.63771	0.886957	2.97389	0.00294055	0.0411105	11.5742	10.6979	17.7433	0.908004	1.80228	3.71838	Up
ENSRNOG00000008919	Arpp21	363153	56.0851	-1.21281	0.407907	-2.97324	0.0029467	0.0411617	41.0359	33.0663	27.2063	113.5	61.2776	60.4238	Down
ENSRNOG00000007468	Ifng	25712	9.50395	-2.30993	0.777559	-2.97074	0.00297079	0.0414632	5.26101	1.94508	2.36577	18.1601	14.4183	14.8735	Down
ENSRNOG00000018631	Enkur	291354	45.677	1.26786	0.428526	2.95865	0.00308989	0.0429083	88.3849	37.929	67.4244	29.9641	24.3308	26.0287	Up
ENSRNOG00000012294	Heph	117240	8764.35	1.00102	0.33856	2.95669	0.00310962	0.0431098	11166	10912.9	12986.9	3063.6	7044.22	7412.6	Up
ENSRNOG00000043219	Fbn2	689008	73.8779	-1.07895	0.365049	-2.95563	0.00312032	0.0431858	42.0881	31.1212	69.7901	98.9724	101.829	99.4668	Down
ENSRNOG00000015913	Tspan5	362048	606.75	1.20244	0.407225	2.95276	0.00314949	0.0435167	652.365	667.161	1218.37	184.325	417.229	501.052	Up
ENSRNOG00000030246	Btla	407756	106.066	-1.26931	0.430344	-2.94953	0.00318253	0.0438267	64.1843	74.8854	47.3153	220.645	154.996	74.3677	Down
ENSRNOG00000027042	Srd5a2	64677	17.8956	-1.83267	0.621743	-2.94763	0.00320221	0.044061	12.6264	3.89015	7.0973	22.7001	38.7491	22.3103	Down
ENSRNOG00000042522	Fam109b	688685	27.2297	-1.56121	0.530158	-2.9448	0.00323163	0.0443551	6.31321	18.4782	16.5604	51.7562	41.4525	28.8175	Down
ENSRNOG00000053410	Adcy10	59320	8.84768	-2.41783	0.822521	-2.93953	0.00328709	0.0449299	3.1566	3.89015	1.18288	13.6201	11.7148	19.5215	Down
ENSRNOG00000018680	Rpl17	291434	6346.24	1.28204	0.436715	2.93564	0.00332862	0.0452358	11588.9	8011.77	7381.19	2862.03	1763.53	6469.99	Up
ENSRNOG00000033192	Osmr	310132	97.6395	1.14652	0.391103	2.9315	0.00337332	0.0456932	102.064	131.293	170.335	39.0442	90.1142	52.987	Up
ENSRNOG00000001701	Cbr3	304078	106.653	-1.01671	0.347486	-2.9259	0.00343456	0.0462952	85.2283	48.6269	78.0703	161.625	101.829	164.539	Down
ENSRNOG00000002972	Spata46	498274	20.2399	1.84401	0.630681	2.92384	0.00345747	0.0465661	42.0881	23.3409	29.5721	2.72401	14.4183	9.29596	Up
ENSRNOG00000040195	RGD1559960	501084	52.1867	1.2436	0.425857	2.92022	0.00349782	0.0469946	85.2283	65.1601	69.7901	49.0322	22.5285	21.3807	Up
ENSRNOG00000042318	Pglyrp2	299567	8.17948	-2.7401	0.939599	-2.91625	0.00354269	0.0475589	2.1044	1.94508	2.36577	18.1601	18.924	5.57758	Down
ENSRNOG00000019711	Isoc1	364879	41.1305	-2.17305	0.745379	-2.91536	0.0035528	0.0476173	9.46981	10.6979	24.8406	44.4922	141.479	15.8031	Down
ENSRNOG00000046196	Icos	64545	142.439	-1.18785	0.407435	-2.91543	0.00355199	0.0476173	83.1239	80.7207	96.9964	325.973	144.183	123.636	Down
ENSRNOG00000020883	Dhdh	691002	84.1167	1.12553	0.387932	2.90136	0.00371549	0.0493975	132.577	123.512	89.8991	79.9043	36.0457	42.7614	Up
ENSRNOG00000042289	Plcxd2	363781	837.821	1.3208	0.455795	2.8978	0.00375791	0.0498813	977.495	1343.08	1269.23	166.165	523.563	747.395	Up
ENSRNOG00000027702	LOC289035	289035	25.7551	1.83113	0.632743	2.89396	0.00380412	0.0504542	36.8271	22.3684	61.5099	3.63201	15.3194	14.8735	Up
ENSRNOG00000009052	Igf2bp3	312320	19.2729	1.50697	0.520863	2.89322	0.00381318	0.0505125	25.2528	27.2311	33.1207	12.712	10.8137	6.50717	Up
ENSRNOG00000016000	LOC100911417	100911417	268.485	-3.12321	1.08045	-2.89064	0.00384453	0.050827	67.3409	70.0228	28.3892	333.237	54.9696	1056.95	Down
ENSRNOG00000048417	Obp2b	286933	20.6324	1.52332	0.526979	2.89067	0.0038442	0.050827	42.0881	21.3958	28.3892	9.08004	12.616	10.2256	Up
ENSRNOG00000007663	LOC100911372	100911372	405.023	1.22869	0.425877	2.88508	0.00391316	0.0514875	488.222	276.201	939.209	306.905	224.384	195.215	Up
ENSRNOG00000031833	RGD1562392	367201	7.86854	-2.71687	0.941647	-2.88523	0.00391128	0.0514875	3.1566	2.91761	0	17.2521	9.01142	14.8735	Down
ENSRNOG00000013547	Slc6a12	50676	39.2694	-1.20348	0.41735	-2.88362	0.00393129	0.0514897	34.7227	16.5332	20.109	59.9282	52.2662	52.0574	Down
ENSRNOG00000022411	RGD1561958	363490	12085.3	1.11134	0.385437	2.88332	0.00393512	0.0514897	17471.8	14196.1	17900.6	3367.79	10030.6	9545.09	Up
ENSRNOG00000025587	Plagl1	25157	17.2312	-1.92135	0.66608	-2.88457	0.00391955	0.0514897	5.26101	5.83523	10.646	29.0561	12.616	39.9726	Down
ENSRNOG00000017897	Adam8	499285	46.0182	-1.68359	0.584349	-2.88114	0.00396245	0.0516837	32.6182	17.5057	15.3775	106.236	80.2016	24.1695	Down
ENSRNOG00000054374	Smim29	294291	111.453	-1.00668	0.349398	-2.88118	0.00396191	0.0516837	82.0717	62.2424	78.0703	209.749	132.468	104.115	Down
ENSRNOG00000048118	LOC100910438	100910438	37.0129	1.18895	0.41301	2.87873	0.00399275	0.0519969	39.9837	56.4072	57.9613	17.2521	20.7263	29.7471	Up
ENSRNOG00000047943	LOC108348106	108348106	64.0716	2.09169	0.726953	2.87734	0.00401048	0.0521867	238.85	47.6544	24.8406	33.5961	15.3194	24.1695	Up
ENSRNOG00000017882	Camk1d	307124	1078.6	1.20275	0.419188	2.86924	0.00411454	0.0532893	851.231	1687.35	1973.05	330.513	887.624	741.818	Up
ENSRNOG00000023122	Apol11a	300060	355.353	-1.45668	0.507858	-2.86828	0.00412711	0.0533267	134.682	215.903	218.833	249.701	1017.39	295.612	Down
ENSRNOG00000018402	Apoc2	292697	3218.72	1.10012	0.383884	2.86577	0.00416002	0.0536263	3576.43	5000.79	4591.95	932.52	2729.56	2481.09	Up
ENSRNOG00000001270	Hvcn1	304485	25.1466	-1.35871	0.475137	-2.85962	0.00424146	0.0545062	8.41761	18.4782	15.3775	34.5041	37.8479	36.2543	Down
ENSRNOG00000027767	Slc38a5	192208	8.53601	2.21155	0.774521	2.85538	0.00429855	0.0550688	14.7308	15.5606	11.8288	3.63201	3.60457	1.85919	Up
ENSRNOG00000028356	Chchd10	361824	240.078	3.35793	1.17874	2.84874	0.00438928	0.0559027	22.0962	564.072	726.29	22.7001	50.4639	54.8462	Up
ENSRNOG00000045695	Rlim	317241	11.019	-3.84399	1.35005	-2.8473	0.00440917	0.0560949	3.1566	0	1.18288	54.4802	4.50571	2.78879	Down
ENSRNOG00000009531	Col9a3	362285	13.6076	1.7875	0.628157	2.84562	0.00443245	0.0563378	19.9918	18.4782	24.8406	3.63201	5.40685	9.29596	Up
ENSRNOG00000011268	Chd5	691589	70.9698	1.10588	0.389291	2.84075	0.00450071	0.056859	84.1761	106.007	100.545	24.5161	60.3765	50.1982	Up
ENSRNOG00000018413	Per3	78962	323.203	1.59406	0.561179	2.84055	0.00450362	0.056859	984.861	334.553	137.214	179.785	154.996	147.806	Up
ENSRNOG00000057834	LOC102553018	102553018	9.30032	2.17908	0.767492	2.83923	0.00452232	0.0569214	14.7308	9.72538	21.2919	3.63201	2.70342	3.71838	Up
ENSRNOG00000015024	Mcoln3	308022	30.6883	-1.34808	0.475842	-2.83304	0.00461075	0.0578583	25.2528	13.6155	13.0117	32.6881	55.8708	43.691	Down
ENSRNOG00000008161	Pdzk1ip1	81916	55.049	-1.32726	0.468876	-2.83073	0.00464415	0.0582333	47.3491	31.1212	15.3775	106.236	56.7719	73.4381	Down
ENSRNOG00000046548	Rhox5	24631	5.35736	-3.82398	1.35399	-2.82424	0.00473928	0.059157	2.1044	0	0	13.6201	9.91256	6.50717	Down
ENSRNOG00000003028	Dnah17	287845	48.4215	-1.02934	0.364737	-2.82214	0.00477047	0.0594565	38.9315	28.2036	28.3892	59.9282	79.3005	55.7758	Down
ENSRNOG00000048726	Clec2d	113937	46.6568	1.02595	0.364566	2.81416	0.00489056	0.0607701	55.7667	68.0777	63.8757	39.0442	23.4297	29.7471	Up
ENSRNOG00000028677	LOC361346	361346	83.1135	-1.02658	0.365996	-2.80491	0.00503313	0.0623543	69.4453	42.7917	52.0469	151.637	100.027	82.7341	Down
ENSRNOG00000038258	Upb1	116593	3.84635	-4.25675	1.52003	-2.80044	0.00510337	0.0631299	0	0	1.18288	9.08004	6.30799	6.50717	Down
ENSRNOG00000033261	Fam107a	361018	28.9648	-1.21552	0.434198	-2.79946	0.00511877	0.0632731	21.044	13.6155	17.7433	33.5961	45.9582	41.8318	Down
ENSRNOG00000040376	Mir802	100314132	15.9657	1.67684	0.599758	2.79586	0.00517616	0.0638394	32.6182	15.5606	24.8406	9.98804	7.20913	5.57758	Up
ENSRNOG00000020035	Cyp17a1	25146	3670.15	1.07045	0.384104	2.78688	0.00532176	0.0650049	3985.74	4945.36	5986.57	1124.11	3387.39	2591.71	Up
ENSRNOG00000028580	Pcnx2	307949	26.9197	-1.23919	0.444622	-2.78706	0.00531881	0.0650049	18.9396	12.643	16.5604	35.4121	33.3422	44.6206	Down
ENSRNOG00000009878	Crtap	363158	44.6495	-1.02789	0.369026	-2.78541	0.00534596	0.0651081	36.8271	25.286	26.0234	69.9163	54.0685	55.7758	Down
ENSRNOG00000009741	Cyp4a3	298423	6.21614	3.199	1.14886	2.78449	0.00536115	0.0651765	18.9396	8.75284	5.91442	0	0.901142	2.78879	Up
ENSRNOG00000018736	Pnpla2	361676	119.132	-1.56222	0.56149	-2.78229	0.00539774	0.0654414	41.0359	70.0228	69.7901	355.937	73.8936	104.115	Down
ENSRNOG00000032348	LOC100359498	100359498	23.285	-1.44807	0.521113	-2.77879	0.00545611	0.0659638	18.9396	6.80777	11.8288	39.0442	33.3422	29.7471	Down
ENSRNOG00000032085	Dlec1	501070	8.24266	2.52072	0.909298	2.77216	0.00556852	0.0670778	16.8352	14.5881	10.646	0.908004	0.901142	5.57758	Up
ENSRNOG00000049590	RT1-M2	24988	45.0729	-1.11727	0.40303	-2.77217	0.00556834	0.0670778	23.1484	35.9839	26.0234	43.5842	75.6959	66.0013	Down
ENSRNOG00000012262	Depdc7	295971	905.566	1.00619	0.363788	2.76588	0.005677	0.068087	1219.5	1073.68	1334.29	294.193	700.187	811.537	Up
ENSRNOG00000056184	Lrp2	29216	28.839	-1.30015	0.470282	-2.76461	0.00569901	0.0683014	23.1484	12.643	14.1946	52.6642	37.8479	32.5359	Down
ENSRNOG00000006120	Shh	29499	11.0135	1.93134	0.698675	2.76429	0.00570472	0.0683204	23.1484	12.643	16.5604	5.44802	2.70342	5.57758	Up
ENSRNOG00000013867	Fgf1	25317	208.375	1.03734	0.376086	2.75824	0.00581132	0.0691961	147.308	310.24	383.254	116.224	164.008	129.214	Up
ENSRNOG00000050560	LOC103690054	103690054	47.422	-2.15996	0.785833	-2.74862	0.00598465	0.0710141	18.9396	16.5332	16.5604	18.1601	189.24	25.0991	Down
ENSRNOG00000021027	Dbp	24309	347.566	1.41322	0.514786	2.74526	0.00604633	0.0715821	880.693	486.269	149.043	232.449	163.107	173.834	Up
ENSRNOG00000014718	Acsl3	114024	2023.48	1.01201	0.368775	2.74425	0.00606497	0.071649	1887.65	2839.81	3388.96	721.863	1538.25	1764.37	Up
ENSRNOG00000052310	LOC100362565	100362565	42.645	1.03293	0.37635	2.74461	0.00605835	0.071649	69.4453	45.7093	56.7784	23.6081	32.4411	27.8879	Up
ENSRNOG00000003480	Aim2	304987	56.1503	-1.64969	0.601435	-2.74292	0.00608959	0.0717859	35.7749	24.3135	21.2919	168.889	53.1674	33.4655	Down
ENSRNOG00000060376	LOC100910237	100910237	21.5953	2.38413	0.869649	2.74148	0.00611627	0.0720492	51.5579	25.286	31.9379	0.908004	18.0228	1.85919	Up
ENSRNOG00000054136	Xkrx	497101	32.6369	-1.27319	0.466858	-2.72716	0.00638828	0.0745104	24.2006	16.5332	16.5604	66.2843	37.8479	34.3951	Down
ENSRNOG00000028841	Mt1m	100362623	15.8193	1.6604	0.609078	2.72609	0.00640898	0.0746466	31.566	26.2585	14.1946	7.26403	5.40685	10.2256	Up
ENSRNOG00000019296	Gnat2	365901	14.6828	1.74997	0.644429	2.71553	0.00661696	0.07653	29.4616	13.6155	24.8406	5.44802	4.50571	10.2256	Up
ENSRNOG00000049289	Robo4	300518	7.40145	-2.61124	0.962912	-2.71182	0.00669155	0.0772845	1.0522	3.89015	1.18288	19.9761	9.01142	9.29596	Down
ENSRNOG00000016420	Serpinb6b	364705	218.458	-1.06188	0.392121	-2.70804	0.00676813	0.0781145	188.344	122.54	113.557	462.174	227.989	196.145	Down
ENSRNOG00000021021	Ffar2	292794	62.9825	-1.10831	0.410314	-2.70113	0.00691053	0.079536	19.9918	46.6818	53.2298	95.3404	89.213	73.4381	Down
ENSRNOG00000017424	Chrna2	170945	34.0413	1.07551	0.398502	2.69889	0.00695703	0.0797383	46.2969	43.7642	48.4982	16.3441	27.0342	22.3103	Up
ENSRNOG00000002331	Aldh3a1	25375	20.4856	-2.02652	0.754435	-2.68614	0.00722823	0.0821634	12.6264	6.80777	4.73153	35.4121	54.9696	8.36637	Down
ENSRNOG00000048275	RGD1309350	293613	28.237	-1.68756	0.630239	-2.67766	0.00741394	0.0838136	10.522	9.72538	20.109	74.4563	36.9468	17.6623	Down
ENSRNOG00000014691	Ric3	687147	25.6505	1.33495	0.498774	2.67645	0.0074406	0.0839587	50.5057	30.1487	29.5721	18.1601	16.2205	9.29596	Up
ENSRNOG00000033923	Aox2	316421	26.9419	1.29653	0.484599	2.67547	0.00746235	0.0841308	43.1403	29.1761	42.5838	14.5281	9.91256	22.3103	Up
ENSRNOG00000058870	Mroh7	298301	39.1351	1.3002	0.486246	2.67396	0.00749607	0.0843958	61.0277	57.3798	48.4982	10.896	19.8251	37.1838	Up
ENSRNOG00000016595	Hhex	79237	47.4857	-1.31253	0.491331	-2.67138	0.00755392	0.08477	13.6786	35.0114	33.1207	99.8804	57.6731	45.5502	Down
ENSRNOG00000010349	Ghrl	59301	24.1043	1.28921	0.482799	2.67028	0.00757887	0.0848155	45.2447	24.3135	33.1207	12.712	16.2205	13.0143	Up
ENSRNOG00000045885	LOC100365810	100365810	1310.19	1.02717	0.384889	2.66874	0.0076136	0.0850246	2220.15	1523.97	1529.47	1408.31	660.537	518.715	Up
ENSRNOG00000007378	Acox2	252898	3.51468	-4.13388	1.55386	-2.6604	0.00780487	0.0865179	0	0.972538	0	4.54002	7.20913	8.36637	Down
ENSRNOG00000001252	Chst12	304322	52.8317	-1.35423	0.509464	-2.65815	0.00785704	0.0867474	9.46981	41.8191	37.8523	68.1003	92.8176	66.9309	Down
ENSRNOG00000020993	Ms4a2	25316	152.821	-1.02464	0.385954	-2.65483	0.00793491	0.0873804	121.003	92.3911	88.7163	302.365	114.445	198.004	Down
ENSRNOG00000025350	Ppp1r13l	686781	167.23	1.1141	0.419595	2.65518	0.00792662	0.0873804	142.047	294.679	249.588	59.9282	158.601	98.5372	Up
ENSRNOG00000062002	Kcna3	29731	47.6348	-1.1446	0.431241	-2.6542	0.00794972	0.0873804	31.566	23.3409	34.3036	92.6164	63.0799	40.9022	Down
ENSRNOG00000007607	Nr4a1	79240	153.738	-1.12655	0.425418	-2.6481	0.00809451	0.0886003	76.8107	138.1	74.5217	315.985	117.148	199.863	Down
ENSRNOG00000016405	Pcsk4	171085	51.1437	1.34578	0.509846	2.63958	0.00830084	0.0904398	61.0277	78.7756	80.4361	9.98804	45.9582	30.6767	Up
ENSRNOG00000009260	Cnr2	57302	29.739	-1.56783	0.594086	-2.63907	0.00831339	0.0904812	16.8352	4.86269	23.6577	64.4683	35.1445	33.4655	Down
ENSRNOG00000061814	Dgcr2	360742	193.376	-1.17855	0.44669	-2.6384	0.00832971	0.0905754	131.525	118.65	105.277	101.696	372.171	330.936	Down
[truncated: 276 more rows]

## Sheet: M vs D
Table S2 DEGs between M and D groups
[truncated: 109 more rows]

## Sheet: GQD vs D
Table S2 DEGs between GQD and D groups
[truncated: 345 more rows]

## Sheet: BBR vs D
Table S2 DEGs between BBR and D groups
[truncated: 339 more rows]

## Sheet: GQD vs M
Table S2 DEGs between GQD and M groups
[truncated: 362 more rows]

[truncated: 3 more sheets: BBR vs M, BBR vs GQD, GQD and BBR common DEGs]
