# Supplementary material for: Antidiabetic Effects of Gegen Qinlian Decoction via the Gut Microbiota Are Attributable to Its Key Ingredient Berberine
Source: Genomics Proteomics Bioinformatics. 2020 Dec 24;18(6):721–36. doi: 10.1016/j.gpb.2019.09.007 (PMC8377040; doi:10.1016/j.gpb.2019.09.007)
Supplement: Supplementary data 9 [file mmc9.xlsx]

## Sheet: Cluster-GO enrichment
Table S3 GO enrichment analysis of DEGs in terms of cluster
No.	Cluster	Group	GO ID	Description	Gene ratio	Bg ratio	P value	Adjusted P value	q value	Gene ID	Count
1	Cluster 1	Cluster 1	GO:0042110	T cell activation	47/256	449/17363	1.14219e-26	3.49282e-23	2.99374e-23	Cd59/Ccl5/Cd8a/Lcp1/Ccr9/Lck/Cd6/Cd3e/Rhoh/Spn/Cd3d/Zap70/Dtx1/Sash3/Was/Lag3/Tnfrsf13c/Coro1a/Slamf6/Itgb2/Pla2g2d/Ikzf1/Lax1/Fyn/Il12rb2/Sit1/Ripor2/Ccr7/Tigit/Egr3/Cd28/Cd5/Cxcr4/Il21/Rac2/Lat/Prex1/Rasal3/Itk/Gimap1/Batf/RT1-DOa/Tcf7/Stx11/Zbtb32/Slamf1/Cd40lg	47
2	Cluster 1	Cluster 1	GO:0002694	Regulation of leukocyte activation	44/256	472/17363	6.40109e-23	9.78727e-20	8.3888e-20	Cd59/Muc5b/Ccl5/Ikzf3/Lck/Cd6/Cd3e/Spn/Zap70/Dtx1/Sash3/Cd226/Lag3/Tnfrsf13c/Coro1a/Itgb2/Pla2g2d/Ikzf1/Lax1/Il12rb2/Sit1/Bank1/Tlr9/Ripor2/Cnr2/Ccr7/Mef2c/Tigit/Cd37/Egr3/Cd28/Cd5/Tnfrsf13b/Havcr1/Il21/Mzb1/Rac2/Lat/Rasal3/Tbc1d10c/RT1-DOa/Btk/Slamf1/Cd40lg	44
3	Cluster 1	Cluster 1	GO:0050851	Antigen receptor-mediated signaling pathway	23/256	119/17363	1.7309e-19	1.04245e-16	8.93494e-17	Blk/Lck/Cd3e/Zap70/Cd226/Trat1/Cd79b/Skap1/Cd79a/Sh2b2/Klhl6/Prkcb/Themis2/Gcsam/Lax1/Fyn/Fcrl5/Ccr7/Mef2c/Cd28/Cd19/Rftn1/Itk	23
4	Cluster 1	Cluster 1	GO:0050778	Positive regulation of immune response	41/256	497/17363	2.04535e-19	1.04245e-16	8.93494e-17	Cd59/Blk/C3/Lck/Cd3e/Zap70/Sash3/Cd226/Lag3/Tnfrsf13c/Trat1/Cd79b/Cd180/Slamf6/Skap1/Itgb2/Cd79a/Tlr2/Nlrc5/Sh2b2/Klhl6/Prkcb/Themis2/Gcsam/Lax1/Fyn/Tlr9/Fcrl5/Ccr7/Mmp12/Mef2c/Acod1/Cd28/Cd19/Il21/Rftn1/Myo1g/Itk/Fcer2/Btk/Cd40lg	41
5	Cluster 1	Cluster 1	GO:0007159	Leukocyte cell-cell adhesion	34/256	328/17363	2.76191e-19	1.05574e-16	9.04891e-17	Cd59/Ccl5/Lck/Cd6/Cd3e/Spn/Zap70/Dtx1/Sash3/Lag3/Tnfrsf13c/Coro1a/Itgb2/Pla2g2d/Itga4/Ikzf1/Lax1/Il12rb2/Sit1/Ripor2/Ccr7/Tigit/Egr3/Cd28/Cd5/Il21/Itgb7/Rac2/Lat/Rasal3/Selplg/RT1-DOa/Slamf1/Cd40lg	34
6	Cluster 1	Cluster 1	GO:0032943	Mononuclear cell proliferation	32/256	288/17363	4.20062e-19	1.28455e-16	1.101e-16	Cd59/Hells/Ccl5/Ikzf3/Cd6/Cd3e/Spn/Zap70/Sash3/Tnfrsf13c/Coro1a/Cd180/Slamf6/Itgb2/Cd79a/Pla2g2d/Fyn/Tlr9/Ripor2/Mef2c/Cr2/Cd28/Cxcr4/Tnfrsf13b/Il21/Mzb1/Rac2/Rasal3/Btk/Zbtb32/Slamf1/Cd40lg	32
7	Cluster 1	Cluster 1	GO:1903037	Regulation of leukocyte cell-cell adhesion	31/256	296/17363	8.70461e-18	2.04759e-15	1.75502e-15	Cd59/Ccl5/Lck/Cd6/Cd3e/Spn/Zap70/Dtx1/Sash3/Lag3/Tnfrsf13c/Coro1a/Pla2g2d/Itga4/Ikzf1/Lax1/Il12rb2/Sit1/Ripor2/Ccr7/Tigit/Egr3/Cd28/Cd5/Il21/Rac2/Lat/Rasal3/RT1-DOa/Slamf1/Cd40lg	31
8	Cluster 1	Cluster 1	GO:0050863	Regulation of T cell activation	30/256	282/17363	1.96531e-17	4.2928e-15	3.67942e-15	Cd59/Ccl5/Lck/Cd6/Cd3e/Spn/Zap70/Dtx1/Sash3/Lag3/Tnfrsf13c/Coro1a/Pla2g2d/Ikzf1/Lax1/Il12rb2/Sit1/Ripor2/Ccr7/Tigit/Egr3/Cd28/Cd5/Il21/Rac2/Lat/Rasal3/RT1-DOa/Slamf1/Cd40lg	30
9	Cluster 1	Cluster 1	GO:0002250	Adaptive immune response	29/256	309/17363	1.99232e-15	3.58384e-13	3.07176e-13	Cd8a/Pou2f2/C3/Cd8b/Spn/Sash3/Cd226/Was/Tnfrsf13c/Slamf6/Skap1/Klhl6/Prkcb/Lax1/Sit1/Mef2c/Cd28/Tap1/Rftn1/LOC100910021/Myo1g/Lat/Itk/Batf/Fcer2/Btk/Stx11/Slamf1/Cd40lg	29
10	Cluster 1	Cluster 1	GO:0002443	Leukocyte mediated immunity	27/256	313/17363	1.52991e-13	2.22784e-11	1.90951e-11	Cd8a/Pou2f2/C3/Spn/Sash3/Cd226/Was/Lag3/Coro1a/Slamf6/Itgb2/Tlr2/Cxcl6/Tlr9/Cd28/Il21/Tap1/Rftn1/Rac2/Myo1g/Lat/Batf/Fcer2/Btk/Stx11/Slamf1/Cd40lg	27
11	Cluster 1	Cluster 1	GO:0032944	Regulation of mononuclear cell proliferation	23/256	223/17363	2.5188e-13	3.24194e-11	2.77871e-11	Cd59/Ccl5/Ikzf3/Cd6/Cd3e/Spn/Zap70/Sash3/Tnfrsf13c/Coro1a/Pla2g2d/Tlr9/Ripor2/Mef2c/Cd28/Tnfrsf13b/Il21/Mzb1/Rac2/Rasal3/Btk/Slamf1/Cd40lg	23
12	Cluster 1	Cluster 1	GO:0002697	Regulation of immune effector process	24/256	344/17363	3.10816e-10	2.56885e-08	2.20179e-08	Cd59/C3/Spn/Sash3/Cd226/Was/Lag3/Slamf6/Itgb2/Tlr2/Cxcl6/Il12rb2/Tlr9/Mmp12/Cd37/Cd28/Il21/Mzb1/Tap1/Rac2/Fcer2/Btk/Slamf1/Cd40lg	24
13	Cluster 1	Cluster 1	GO:0070098	Chemokine-mediated signaling pathway	11/256	66/17363	3.03218e-09	1.97285e-07	1.69096e-07	Thpo/Ccl5/Ccr9/Cxcr6/Cxcr5/Ccl4/Cxcl6/Ccr7/Cxcl13/Cxcr4/Ccr10	11
14	Cluster 1	Cluster 1	GO:0050900	Leukocyte migration	21/256	306/17363	5.62013e-09	3.53329e-07	3.02843e-07	Ccl5/Cxcr5/Coro1a/Itgb2/Tlr2/Itga4/Ccl4/Cxcl6/Gcsam/Ripor2/Cnr2/Ccr7/Cxcl13/Itgb7/Rac2/Myo1g/Prex1/Gpsm3/Selplg/Sell/Slamf1	21
15	Cluster 1	Cluster 1	GO:0002683	Negative regulation of immune system process	25/256	435/17363	7.1043e-09	4.34499e-07	3.72415e-07	Cd59/Spn/Dtx1/Lag3/RT1-DOb/Pla2g2d/Nlrc5/Gcsam/Lax1/Bank1/Tlr9/Ripor2/Cnr2/Fcrl5/Mmp12/Tigit/Acod1/Cd37/Tnfrsf13b/Tap1/Tbc1d10c/RT1-DOa/Btk/Slamf1/Hes5	25
16	Cluster 1	Cluster 1	GO:0032103	Positive regulation of response to external stimulus	19/256	280/17363	3.67888e-08	2.20588e-06	1.89069e-06	Apoh/Ccl5/C3/Cd6/Cd180/Tlr2/Ccl4/Cxcl6/Tlr9/Ripor2/Ccr7/Acod1/Cxcl13/Cd28/Rac2/Gpsm3/Sell/Btk/Slamf1	19
17	Cluster 1	Cluster 1	GO:0002440	Production of molecular mediator of immune response	15/256	184/17363	9.76e-08	5.63134e-06	4.82669e-06	Pou2f2/Sash3/Cd226/Nuggc/Tlr2/Lax1/Tlr9/Cd37/Cd28/Il21/Mzb1/Batf/Btk/Slamf1/Cd40lg	15
18	Cluster 1	Cluster 1	GO:0032609	Interferon-gamma production	12/256	113/17363	1.07887e-07	6.10963e-06	5.23664e-06	Cd3e/Sash3/Cd226/Tnfrsf13c/Slamf6/Il12rb2/Tlr9/Ccr7/Il21/Itk/Slamf1/Cd40lg	12
19	Cluster 1	Cluster 1	GO:0032729	Positive regulation of interferon-gamma production	10/256	73/17363	1.11961e-07	6.22502e-06	5.33555e-06	Cd3e/Sash3/Cd226/Tnfrsf13c/Slamf6/Il12rb2/Tlr9/Il21/Slamf1/Cd40lg	10
20	Cluster 1	Cluster 1	GO:0031349	Positive regulation of defense response	19/256	305/17363	1.41795e-07	7.743e-06	6.63663e-06	Ccl5/C3/Cd6/Cd226/Lag3/Cd180/Slamf6/Tlr2/Nlrc5/Tlr9/Ccr7/Mmp12/Mef2c/Acod1/Cd28/Il21/Rftn1/Gpsm3/Btk	19
21	Cluster 1	Cluster 1	GO:0002687	Positive regulation of leukocyte migration	12/256	137/17363	8.8798e-07	4.11431e-05	3.52643e-05	Ccl5/Tlr2/Itga4/Ccl4/Cxcl6/Ripor2/Ccr7/Cxcl13/Rac2/Gpsm3/Sell/Slamf1	12
22	Cluster 1	Cluster 1	GO:0002366	Leukocyte activation involved in immune response	15/256	232/17363	1.90719e-06	7.77624e-05	6.66512e-05	Lcp1/Coro1a/Cd180/Slamf6/Itgb2/Il12rb2/Cd28/Rac2/Lat/Batf/Btk/Mfng/Stx11/Slamf1/Cd40lg	15
23	Cluster 1	Cluster 1	GO:0050727	Regulation of inflammatory response	16/256	290/17363	6.72652e-06	0.000241996	0.000207418	Cd59/Ccl5/C3/Cd6/Slpi/Spn/Tlr2/Tlr9/Cnr2/Ccr7/Acod1/Cd28/Apoe/Duoxa2/Gpsm3/Btk	16
24	Cluster 1	Cluster 1	GO:0019882	Antigen processing and presentation	9/256	96/17363	1.21389e-05	0.000403486	0.000345833	RT1-S2/Was/RT1-DOb/RT1-CE5/Ccr7/Tap1/Rftn1/RT1-DOa/RT1-Db2	9
25	Cluster 1	Cluster 1	GO:0002260	Lymphocyte homeostasis	8/256	79/17363	2.11624e-05	0.000628298	0.000538522	Tnfrsf13c/Coro1a/Sh2b2/Sit1/Mef2c/Tnfrsf13b/Lat/Chst3	8
26	Cluster 1	Cluster 1	GO:0042267	Natural killer cell mediated cytotoxicity	7/256	59/17363	2.47583e-05	0.000727989	0.000623969	Cd226/Lag3/Coro1a/Slamf6/Il21/Tap1/Stx11	7
27	Cluster 1	Cluster 1	GO:0042108	Positive regulation of cytokine biosynthetic process	7/256	61/17363	3.08784e-05	0.000899296	0.000770798	Cd3e/Spn/Tnfrsf13c/Tlr2/Tlr9/Cd28/Il21	7
28	Cluster 1	Cluster 1	GO:0002524	Hypersensitivity	4/256	14/17363	4.11329e-05	0.00112308	0.000962603	C3/Spn/Ccr7/Btk	4
29	Cluster 1	Cluster 1	GO:0050921	Positive regulation of chemotaxis	10/256	140/17363	4.35961e-05	0.00116945	0.00100235	Ccl5/Ccl4/Cxcl6/Ripor2/Ccr7/Cxcl13/Rac2/Gpsm3/Sell/Slamf1	10
30	Cluster 1	Cluster 1	GO:0046427	Positive regulation of JAK-STAT cascade	7/256	74/17363	0.000108258	0.00258636	0.0022168	Ccl5/Lck/Cxcl6/Fyn/Il21/Agap2/Hes5	7
31	Cluster 1	Cluster 1	GO:1904894	Positive regulation of STAT cascade	7/256	74/17363	0.000108258	0.00258636	0.0022168	Ccl5/Lck/Cxcl6/Fyn/Il21/Agap2/Hes5	7
32	Cluster 1	Cluster 1	GO:0038083	Peptidyl-tyrosine autophosphorylation	6/256	53/17363	0.000124476	0.00284064	0.00243475	Blk/Lck/Grap/Fyn/Itk/Btk	6
33	Cluster 1	Cluster 1	GO:0002577	Regulation of antigen processing and presentation	4/256	19/17363	0.000150283	0.00328262	0.00281357	Was/RT1-DOb/Ccr7/RT1-DOa	4
34	Cluster 1	Cluster 1	GO:0042089	Cytokine biosynthetic process	8/256	105/17363	0.000162783	0.00350557	0.00300467	Cd3e/Spn/Lag3/Tnfrsf13c/Tlr2/Tlr9/Cd28/Il21	8
35	Cluster 1	Cluster 1	GO:0002831	Regulation of response to biotic stimulus	9/256	140/17363	0.000233877	0.00479998	0.00411413	Spn/Cd226/Cd180/Tlr2/Cxcl6/Mmp12/Acod1/Cd37/Cd40lg	9
36	Cluster 1	Cluster 1	GO:0031341	Regulation of cell killing	7/256	86/17363	0.000278292	0.00545523	0.00467575	Cd226/Lag3/Slamf6/Cxcl6/Il21/Tap1/Fcer2	7
37	Cluster 1	Cluster 1	GO:0001906	Cell killing	9/256	144/17363	0.000288557	0.00562042	0.00481734	Cd226/Lag3/Coro1a/Slamf6/Cxcl6/Il21/Tap1/Fcer2/Stx11	9
38	Cluster 1	Cluster 1	GO:0002718	Regulation of cytokine production involved in immune response	6/256	67/17363	0.00045569	0.00805492	0.00690398	Sash3/Cd226/Tlr2/Tlr9/Il21/Slamf1	6
39	Cluster 1	Cluster 1	GO:0043900	Regulation of multi-organism process	15/256	385/17363	0.000620871	0.010432	0.0089414	Ccl5/Slpi/Spn/Cd180/Tlr2/Ccl4/Cxcl6/Mmp12/Acod1/Cd37/Apoe/Cxcr4/Fcer2/Scd/Smarcb1	15
40	Cluster 1	Cluster 1	GO:0035821	Modification of morphology or physiology of other organism	8/256	128/17363	0.000624679	0.0104386	0.00894708	Ccl5/Slpi/Tlr2/Ccl4/Cxcl6/Apoe/Fcer2/Smarcb1	8
41	Cluster 1	Cluster 1	GO:0043299	Leukocyte degranulation	6/256	72/17363	0.00067107	0.011033	0.00945651	Coro1a/Itgb2/Rac2/Lat/Btk/Stx11	6
42	Cluster 1	Cluster 1	GO:0008037	Cell recognition	8/256	131/17363	0.000727824	0.0118388	0.0101472	Cd6/Cd226/Izumo1r/Ccr7/Tigit/Cxcr4/Mfge8/Cdk5r1	8
43	Cluster 1	Cluster 1	GO:0071216	Cellular response to biotic stimulus	11/256	239/17363	0.000869589	0.0137072	0.0117486	Thpo/Ccl5/Cd6/Nuggc/Cd180/Tlr2/Cxcl6/Tlr9/Mef2c/Acod1/Btk	11
44	Cluster 1	Cluster 1	GO:0042531	Positive regulation of tyrosine phosphorylation of STAT protein	5/256	55/17363	0.00127783	0.0192492	0.0164988	Ccl5/Lck/Fyn/Il21/Hes5	5
45	Cluster 1	Cluster 1	GO:0071219	Cellular response to molecule of bacterial origin	10/256	217/17363	0.00146612	0.0213495	0.0182989	Thpo/Ccl5/Cd6/Nuggc/Cd180/Tlr2/Cxcl6/Tlr9/Mef2c/Acod1	10
46	Cluster 1	Cluster 1	GO:0002467	Germinal center formation	3/256	16/17363	0.00153891	0.0215871	0.0185026	Tnfrsf13c/Klhl6/Mef2c	3
47	Cluster 1	Cluster 1	GO:0002367	Cytokine production involved in immune response	6/256	88/17363	0.00191473	0.0256809	0.0220114	Sash3/Cd226/Tlr2/Tlr9/Il21/Slamf1	6
48	Cluster 1	Cluster 1	GO:0097242	Amyloid-beta clearance	3/256	18/17363	0.00219412	0.0289208	0.0247884	C3/Itgb2/Apoe	3
49	Cluster 1	Cluster 1	GO:0051770	Positive regulation of nitric-oxide synthase biosynthetic process	3/256	19/17363	0.00257734	0.0324342	0.0277998	Tlr2/Tlr9/Fcer2	3
50	Cluster 1	Cluster 1	GO:0002200	Somatic diversification of immune receptors	5/256	68/17363	0.00328018	0.0404467	0.0346674	Nuggc/Cd28/Batf/Tcf7/Cd40lg	5
51	Cluster 1	Cluster 1	GO:0010829	Negative regulation of glucose transport	3/256	21/17363	0.00346151	0.0423412	0.0362912	Prkcb/Ostn/Mzb1	3
52	Cluster 1	Cluster 1	GO:0090207	Regulation of triglyceride metabolic process	4/256	44/17363	0.00394481	0.0470447	0.0403226	Pnpla2/Apoh/C3/Apoe	4
53	Cluster 2	Cluster 2	GO:0001819	Positive regulation of cytokine production	17/130	401/17363	8.11077e-09	2.15735e-05	1.8099e-05	Rgcc/Mif/Ccr5/Irf4/Il17a/Tlr8/C3ar1/Havcr2/Clec9a/Ccl2/Rab7b/Cd84/Nfam1/Flt3/Adam8/Foxp3/Il17f	17
54	Cluster 2	Cluster 2	GO:0030595	Leukocyte chemotaxis	12/130	191/17363	2.06498e-08	2.15735e-05	1.8099e-05	Mif/Ccl22/Ccr5/Cxcl9/Ccl17/C3ar1/Ccl2/Cx3cr1/Cxcl10/Adam8/Csf3r/Retnlg	12
55	Cluster 2	Cluster 2	GO:0070098	Chemokine-mediated signaling pathway	8/130	66/17363	3.17159e-08	2.15735e-05	1.8099e-05	Ccl22/Ccr5/Cxcl9/Ccl17/Xcr1/Ccl2/Cx3cr1/Cxcl10	8
56	Cluster 2	Cluster 2	GO:0050715	Positive regulation of cytokine secretion	10/130	125/17363	3.34289e-08	2.15735e-05	1.8099e-05	Rgcc/Mif/Ccr5/Il17a/Tlr8/Havcr2/Clec9a/Cd84/Flt3/Il17f	10
57	Cluster 2	Cluster 2	GO:0050663	Cytokine secretion	12/130	206/17363	4.7772e-08	2.15735e-05	1.8099e-05	Rgcc/Mif/Ccr5/Nos2/Il17a/Tlr8/Havcr2/Clec9a/Cd84/Flt3/Foxp3/Il17f	12
58	Cluster 2	Cluster 2	GO:0032635	Interleukin-6 production	10/130	134/17363	6.49345e-08	2.15735e-05	1.8099e-05	Ccr5/Nos2/Il17a/Tlr8/Havcr2/Rab7b/Cd84/Flt3/Foxp3/Il17f	10
59	Cluster 2	Cluster 2	GO:0060326	Cell chemotaxis	13/130	257/17363	6.79837e-08	2.15735e-05	1.8099e-05	Mif/Ccl22/Ccr5/Cxcl9/Tiam1/Ccl17/C3ar1/Ccl2/Cx3cr1/Cxcl10/Adam8/Csf3r/Retnlg	13
60	Cluster 2	Cluster 2	GO:0071706	Tumor necrosis factor superfamily cytokine production	10/130	135/17363	6.96885e-08	2.15735e-05	1.8099e-05	Mif/Ltf/Ccr5/Havcr2/Ccl2/Cd84/Flt3/Adam8/Foxp3/Il17f	10
61	Cluster 2	Cluster 2	GO:0097529	Myeloid leukocyte migration	11/130	173/17363	7.2856e-08	2.15735e-05	1.8099e-05	Mif/Ccl22/Ccr5/Ccl17/C3ar1/Ccl2/Cx3cr1/Cxcl10/Adam8/Csf3r/Retnlg	11
62	Cluster 2	Cluster 2	GO:0032103	Positive regulation of response to external stimulus	12/130	280/17363	1.29942e-06	0.000216435	0.000181577	Nrg1/Mif/Ccr5/Cxcl9/Tiam1/Il17a/C3ar1/Havcr2/Ccl2/Cxcl10/Adam8/Il17f	12
63	Cluster 2	Cluster 2	GO:0002791	Regulation of peptide secretion	15/130	482/17363	3.26771e-06	0.000483803	0.000405884	Rgcc/Mif/Ccr5/Tiam1/Nos2/Il17a/Tlr8/Havcr2/Clec9a/Cd84/Gja5/Flt3/Foxp3/Il17f/Inhbb	15
64	Cluster 2	Cluster 2	GO:0002253	Activation of immune response	12/130	326/17363	6.2389e-06	0.000831334	0.000697444	Nlrp6/Rgcc/Ltf/Irf4/C4a/Tlr8/C3ar1/Havcr2/Rab7b/Nfam1/Adam8/Foxp3	12
65	Cluster 2	Cluster 2	GO:0031349	Positive regulation of defense response	11/130	305/17363	1.86719e-05	0.00207336	0.00173944	Nlrp6/Mif/Ltf/Ccr5/Irf4/Il17a/Tlr8/Havcr2/Rab7b/Adam8/Il17f	11
66	Cluster 2	Cluster 2	GO:1903706	Regulation of hemopoiesis	12/130	366/17363	1.98777e-05	0.00211896	0.00177769	Hcls1/Spi1/Il17a/Lilrb3/Cd4/Rab7b/Nfam1/Flt3/Adam8/Csf3r/Foxp3/Zfp334	12
67	Cluster 2	Cluster 2	GO:0071222	Cellular response to lipopolysaccharide	9/130	208/17363	2.69302e-05	0.00252213	0.00211593	Mif/Ltf/Ccr5/Nos2/Havcr2/Ccl2/Cx3cr1/Cd84/Cxcl10	9
68	Cluster 2	Cluster 2	GO:0002237	Response to molecule of bacterial origin	13/130	443/17363	2.83917e-05	0.00252213	0.00211593	Mif/Ltf/Ccr5/Cxcl9/Nos2/Havcr2/Ccl2/Cx3cr1/Alpl/Cd84/Csf2rb/Cxcl10/Irf5	13
69	Cluster 2	Cluster 2	GO:0098542	Defense response to other organism	13/130	471/17363	5.33317e-05	0.00384132	0.00322266	Ltf/Ccr5/Cxcl9/Irf4/Itgax/Nos2/Il17a/Tlr12/Tlr8/Cd4/Havcr2/Cxcl10/Irf5	13
70	Cluster 2	Cluster 2	GO:0071216	Cellular response to biotic stimulus	9/130	239/17363	7.92263e-05	0.00527845	0.00442833	Mif/Ltf/Ccr5/Nos2/Havcr2/Ccl2/Cx3cr1/Cd84/Cxcl10	9
71	Cluster 2	Cluster 2	GO:0002683	Negative regulation of immune system process	12/130	435/17363	0.000105159	0.00623655	0.00523213	Nlrp6/Mif/Irf4/Lilrb3/Havcr2/Ccl2/Rab7b/Cd84/Tsc22d4/Flt3/Igf2/Foxp3	12
72	Cluster 2	Cluster 2	GO:0001906	Cell killing	7/130	144/17363	0.000105308	0.00623655	0.00523213	Ltf/Ccr5/Gzmb/Nos2/Havcr2/Ccl2/Igf2	7
73	Cluster 2	Cluster 2	GO:0001773	Myeloid dendritic cell activation	4/130	35/17363	0.000131228	0.00744091	0.00624252	Irf4/Ubd/Spi1/Havcr2	4
74	Cluster 2	Cluster 2	GO:0030099	Myeloid cell differentiation	11/130	383/17363	0.000145113	0.00782335	0.00656337	Trim10/Hcls1/Irf4/Ubd/Spi1/Il17a/Lilrb3/Cd4/Rab7b/Csf3r/Zfp334	11
75	Cluster 2	Cluster 2	GO:1905517	Macrophage migration	4/130	40/17363	0.000222517	0.0109808	0.00921232	Mif/C3ar1/Ccl2/Cx3cr1	4
76	Cluster 2	Cluster 2	GO:0002688	Regulation of leukocyte chemotaxis	6/130	115/17363	0.000226621	0.0109808	0.00921232	Mif/Ccr5/Cxcl9/C3ar1/Ccl2/Cxcl10	6
77	Cluster 2	Cluster 2	GO:0045076	Regulation of interleukin-2 biosynthetic process	3/130	17/17363	0.000258268	0.0122908	0.0103113	Irf4/Foxp3/Il17f	3
78	Cluster 2	Cluster 2	GO:0071347	Cellular response to interleukin-1	6/130	120/17363	0.000285385	0.0131129	0.011001	Ccl22/Nos2/Ccl17/Il17a/Ccl2/Inhbb	6
79	Cluster 2	Cluster 2	GO:0033273	Response to vitamin	7/130	171/17363	0.000304005	0.0132815	0.0111425	Mif/Nos2/Cd4/Aldh1a2/Ccl2/Alpl/Cxcl10	7
80	Cluster 2	Cluster 2	GO:0050727	Regulation of inflammatory response	9/130	290/17363	0.000337273	0.0139605	0.0117121	Nlrp6/Mif/Ccr5/Nos2/Il17a/Cx3cr1/Adam8/Foxp3/Il17f	9
81	Cluster 2	Cluster 2	GO:0051928	Positive regulation of calcium ion transport	6/130	124/17363	0.000340501	0.0139605	0.0117121	Cxcl9/Trpv2/Cd4/Ccl2/Trpc6/Cxcl10	6
82	Cluster 2	Cluster 2	GO:0042094	Interleukin-2 biosynthetic process	3/130	19/17363	0.000364024	0.0142665	0.0119688	Irf4/Foxp3/Il17f	3
83	Cluster 2	Cluster 2	GO:0009612	Response to mechanical stimulus	9/130	300/17363	0.000431685	0.0162034	0.0135938	Mif/Nos2/Tlr8/Ccl2/Serpine2/Cxcl10/Tifab/Igf2/Inhbb	9
84	Cluster 2	Cluster 2	GO:0016525	Negative regulation of angiogenesis	5/130	85/17363	0.000442472	0.0163776	0.0137399	Rgcc/Ccl2/Cx3cr1/Cxcl10/Il17f	5
85	Cluster 2	Cluster 2	GO:0031341	Regulation of cell killing	5/130	86/17363	0.000466996	0.0168182	0.0141095	Ccr5/Nos2/Havcr2/Ccl2/Igf2	5
86	Cluster 2	Cluster 2	GO:0042063	Gliogenesis	9/130	316/17363	0.000627362	0.0197123	0.0165375	Mfn2/Nrg1/Plp1/Ccr5/Tiam1/Ccl2/Serpine2/Kcnj10/Gpr157	9
87	Cluster 2	Cluster 2	GO:0050920	Regulation of chemotaxis	7/130	194/17363	0.000647915	0.0197123	0.0165375	Mif/Ccr5/Cxcl9/Tiam1/C3ar1/Ccl2/Cxcl10	7
88	Cluster 2	Cluster 2	GO:0050921	Positive regulation of chemotaxis	6/130	140/17363	0.000649132	0.0197123	0.0165375	Ccr5/Cxcl9/Tiam1/C3ar1/Ccl2/Cxcl10	6
89	Cluster 2	Cluster 2	GO:0033280	Response to vitamin D	4/130	55/17363	0.000761525	0.0220594	0.0185066	Nos2/Cd4/Alpl/Cxcl10	4
90	Cluster 2	Cluster 2	GO:0051249	Regulation of lymphocyte activation	10/130	395/17363	0.000782892	0.0221958	0.0186211	Mif/Slamf7/Cd4/Havcr2/Ccl2/Nfam1/Flt3/Igf2/Adam8/Foxp3	10
91	Cluster 2	Cluster 2	GO:0070665	Positive regulation of leukocyte proliferation	6/130	147/17363	0.000838113	0.0227803	0.0191114	Mif/Cd4/Havcr2/Igf2/Foxp3/Zfp334	6
92	Cluster 2	Cluster 2	GO:2000106	Regulation of leukocyte apoptotic process	5/130	98/17363	0.000847893	0.0227803	0.0191114	Mif/Ccr5/Hcls1/Tsc22d4/Adam8	5
93	Cluster 2	Cluster 2	GO:0002704	Negative regulation of leukocyte mediated immunity	4/130	57/17363	0.000871892	0.0227803	0.0191114	Havcr2/Cd84/Igf2/Foxp3	4
94	Cluster 2	Cluster 2	GO:2000107	Negative regulation of leukocyte apoptotic process	4/130	57/17363	0.000871892	0.0227803	0.0191114	Mif/Ccr5/Hcls1/Tsc22d4	4
95	Cluster 2	Cluster 2	GO:0044060	Regulation of endocrine process	4/130	58/17363	0.000931098	0.0238597	0.020017	Mfn2/Nrg1/Gja5/Inhbb	4
96	Cluster 2	Cluster 2	GO:0050886	Endocrine process	5/130	101/17363	0.000971478	0.0244244	0.0204907	Mfn2/Nrg1/Mif/Gja5/Inhbb	5
97	Cluster 2	Cluster 2	GO:0070555	Response to interleukin-1	6/130	153/17363	0.00103165	0.0253887	0.0212997	Ccl22/Nos2/Ccl17/Il17a/Ccl2/Inhbb	6
98	Cluster 2	Cluster 2	GO:0032647	Regulation of interferon-alpha production	3/130	27/17363	0.00105181	0.0253887	0.0212997	Tlr8/Havcr2/Flt3	3
99	Cluster 2	Cluster 2	GO:0002507	Tolerance induction	3/130	28/17363	0.00117162	0.027151	0.0227782	C3ar1/Havcr2/Foxp3	3
100	Cluster 2	Cluster 2	GO:0032607	Interferon-alpha production	3/130	28/17363	0.00117162	0.027151	0.0227782	Tlr8/Havcr2/Flt3	3
101	Cluster 2	Cluster 2	GO:0043410	Positive regulation of MAPK cascade	11/130	493/17363	0.00120515	0.0274507	0.0230297	Nrg1/Mif/Ccl22/Tiam1/Ccl17/Cd4/Havcr2/Ccl2/Cd84/Igf2/Adam8	11
102	Cluster 2	Cluster 2	GO:0006816	Calcium ion transport	10/130	419/17363	0.00122283	0.0276173	0.0231694	Ccr5/Cxcl9/Trpv2/Xcr1/Cd4/Ccl2/Cd84/Trpc6/Cxcl10/Cacng4	10
103	Cluster 2	Cluster 2	GO:0032102	Negative regulation of response to external stimulus	8/130	282/17363	0.00129013	0.0277095	0.0232467	Nlrp6/Mif/Ltf/Havcr2/Ccl2/Cx3cr1/Serpine2/Foxp3	8
104	Cluster 2	Cluster 2	GO:0002544	Chronic inflammatory response	3/130	29/17363	0.00129969	0.0277095	0.0232467	Ccl2/Cx3cr1/Foxp3	3
105	Cluster 2	Cluster 2	GO:1905521	Regulation of macrophage migration	3/130	29/17363	0.00129969	0.0277095	0.0232467	Mif/C3ar1/Ccl2	3
106	Cluster 2	Cluster 2	GO:0022409	Positive regulation of cell-cell adhesion	7/130	221/17363	0.00138511	0.0288385	0.0241939	Ccr5/Cd4/Havcr2/Ccl2/Igf2/Adam8/Foxp3	7
107	Cluster 2	Cluster 2	GO:0034341	Response to interferon-gamma	5/130	110/17363	0.001423	0.0290333	0.0243574	Ccl22/Ubd/Nos2/Ccl17/Ccl2	5
108	Cluster 2	Cluster 2	GO:0051384	Response to glucocorticoid	8/130	290/17363	0.00153996	0.0310909	0.0260836	Mfn2/Mif/Nos2/Il17a/Ccl2/Alpl/Kcnj10/Flt3	8
109	Cluster 2	Cluster 2	GO:0060142	Regulation of syncytium formation by plasma membrane fusion	3/130	31/17363	0.00158149	0.0316892	0.0265855	Cxcl9/Cxcl10/Zfp334	3
110	Cluster 2	Cluster 2	GO:0043902	Positive regulation of multi-organism process	6/130	167/17363	0.0016163	0.0321451	0.026968	Mif/Ccr5/Nos2/Cd4/Havcr2/Inhbb	6
111	Cluster 2	Cluster 2	GO:0001649	Osteoblast differentiation	7/130	228/17363	0.00165548	0.0326804	0.0274171	Hira/Ltf/Tmem119/Alpl/Sh3pxd2b/Itga11/Igf2	7
112	Cluster 2	Cluster 2	GO:0071887	Leukocyte apoptotic process	5/130	115/17363	0.00173227	0.0339449	0.0284779	Mif/Ccr5/Hcls1/Tsc22d4/Adam8	5
113	Cluster 2	Cluster 2	GO:0006874	Cellular calcium ion homeostasis	10/130	440/17363	0.00175727	0.0341835	0.0286781	Mfn2/Ccr5/Cxcl9/Xcr1/C3ar1/Cd4/Ccl2/Trpc6/Cxcl10/Gpr157	10
114	Cluster 2	Cluster 2	GO:0070661	Leukocyte proliferation	8/130	300/17363	0.0019047	0.0365182	0.0306368	Cd151/Mif/Cd4/Havcr2/Flt3/Igf2/Foxp3/Zfp334	8
115	Cluster 2	Cluster 2	GO:0014015	Positive regulation of gliogenesis	4/130	71/17363	0.00197872	0.0371359	0.031155	Nrg1/Ccr5/Tiam1/Serpine2	4
116	Cluster 2	Cluster 2	GO:0050870	Positive regulation of T cell activation	6/130	175/17363	0.00204768	0.0380677	0.0319367	Cd4/Havcr2/Ccl2/Igf2/Adam8/Foxp3	6
117	Cluster 2	Cluster 2	GO:0055074	Calcium ion homeostasis	10/130	454/17363	0.00220886	0.0395787	0.0332044	Mfn2/Ccr5/Cxcl9/Xcr1/C3ar1/Cd4/Ccl2/Trpc6/Cxcl10/Gpr157	10
118	Cluster 2	Cluster 2	GO:0002460	Adaptive immune response based on somatic recombination of immune receptors built from immunoglobulin superfamily domains	7/130	242/17363	0.00231834	0.0410495	0.0344383	Irf4/Gzmb/C4a/C3ar1/Cd4/Havcr2/Foxp3	7
119	Cluster 2	Cluster 2	GO:0001935	Endothelial cell proliferation	5/130	123/17363	0.00232588	0.0410495	0.0344383	Rgcc/Nos2/Aldh1a2/Ccl2/Loxl2	5
120	Cluster 2	Cluster 2	GO:0032355	Response to estradiol	7/130	245/17363	0.00248383	0.0421619	0.0353715	Mif/Nos2/Cd4/Aldh1a2/Ccl2/Casp6/Igf2	7
121	Cluster 2	Cluster 2	GO:0002534	Cytokine production involved in inflammatory response	3/130	37/17363	0.00264585	0.0439663	0.0368853	Nos2/Il17a/Il17f	3
122	Cluster 2	Cluster 2	GO:0009408	Response to heat	5/130	127/17363	0.00267262	0.0439663	0.0368853	Mif/Trpv2/Ccl2/Cxcl10/Casp6	5
123	Cluster 2	Cluster 2	GO:0048680	Positive regulation of axon regeneration	2/130	11/17363	0.00292723	0.0461654	0.0387302	Nrg1/Mif	2
124	Cluster 2	Cluster 2	GO:0051147	Regulation of muscle cell differentiation	6/130	188/17363	0.00292756	0.0461654	0.0387302	Mfn2/Nrg1/Cxcl9/Ccl17/Cxcl10/Igf2	6
125	Cluster 3	Cluster 3	GO:0006631	Fatty acid metabolic process	20/211	354/17363	1.30021e-08	3.29473e-05	2.99732e-05	Apoa5/Cyp2d2/Aloxe3/Faah/Cyp2b1/Cyp4a1/Acsm2/Apoc3/Cyp2d5/Lipe/Apoa4/Ndufs6/Apoa1/Acad11/Fabp2/Pla2g4f/Cyp2d3/Adipoq/Slc27a2/Adh7	20
126	Cluster 3	Cluster 3	GO:0008643	Carbohydrate transport	13/211	163/17363	9.90294e-08	0.000109118	9.92679e-05	Slc5a4/Slc2a2/Slc2a7/Slc5a1/Slc2a5/Aqp1/Ace/Slc5a9/Aqp7/Upk3b/RGD1304770/Adipoq/Tusc5	13
127	Cluster 3	Cluster 3	GO:0019433	Triglyceride catabolic process	7/211	34/17363	1.44268e-07	0.000109118	9.92679e-05	Apoa5/Plin1/Apoc3/Lipe/Apoa4/Apoa1/Pnpla1	7
128	Cluster 3	Cluster 3	GO:0015850	Organic hydroxy compound transport	15/211	233/17363	1.72246e-07	0.000109118	9.92679e-05	Apoa5/Sncg/Cartpt/Abcc2/Aqp1/Apoc3/Apoa4/Abcg5/Apoa1/Aqp7/Slc5a12/Crhr1/Slc10a1/Adipoq/Hrh3	15
129	Cluster 3	Cluster 3	GO:0051004	Regulation of lipoprotein lipase activity	5/211	15/17363	6.87457e-07	0.000184345	0.000167705	Apoa5/Angptl4/Apoc3/Apoa4/Apoa1	5
130	Cluster 3	Cluster 3	GO:1905950	Monosaccharide transmembrane transport	6/211	28/17363	9.04002e-07	0.000184345	0.000167705	Slc5a4/Slc2a2/Slc5a1/Slc2a5/Slc5a9/RGD1304770	6
131	Cluster 3	Cluster 3	GO:0044241	Lipid digestion	5/211	16/17363	9.90071e-07	0.000184345	0.000167705	Apoa5/Aqp1/Apoa4/Abcg5/Apoa1	5
132	Cluster 3	Cluster 3	GO:0050892	Intestinal absorption	6/211	34/17363	3.03679e-06	0.000480952	0.000437537	Apoa5/Slc5a1/Apoa4/Abcg5/Apoa1/Fabp2	6
133	Cluster 3	Cluster 3	GO:0051607	Defense response to virus	12/211	199/17363	5.95863e-06	0.000754958	0.00068681	Mx2/Oas1b/Mx1/Ifit2/Ifit3/Rsad2/Oas1a/Ifnlr1/Oasl/Ifit1/Ifit1bl/Oas1h	12
134	Cluster 3	Cluster 3	GO:0044283	Small molecule biosynthetic process	19/211	485/17363	7.72222e-06	0.000815338	0.00074174	G6pc/Apoa5/Nr1d1/Aloxe3/Aldh8a1/Cyp4a1/Acsm2/Sec14l2/Apoc3/Rdh16/Apoa4/Apoa1/Ephx1/Cyp1a1/Pla2g4f/Adipoq/Aldh18a1/Pck1/Slc27a2	19
135	Cluster 3	Cluster 3	GO:0008202	Steroid metabolic process	14/211	278/17363	8.05737e-06	0.000816695	0.000742975	G6pc/Apoa5/Nr1d1/Hsd3b2/Sec14l2/Apoc3/Hsd17b2/Akr1c14/Rdh16/Lipe/Apoa4/Apoa1/Cyp1a1/Slc27a2	14
136	Cluster 3	Cluster 3	GO:0055088	Lipid homeostasis	9/211	121/17363	1.69899e-05	0.00113296	0.00103069	G6pc/Apoa5/Angptl4/Nr1d1/Apoc3/Apoa4/Abcg5/Apoa1/Pnpla1	9
137	Cluster 3	Cluster 3	GO:0009615	Response to virus	13/211	268/17363	2.53067e-05	0.00160318	0.00145847	Mx2/Oas1b/Mx1/Ifit2/Ifit3/Rsad2/Oas1a/Ifnlr1/Oasl/Cyp1a1/Ifit1/Ifit1bl/Oas1h	13
138	Cluster 3	Cluster 3	GO:0045940	Positive regulation of steroid metabolic process	5/211	31/17363	3.32003e-05	0.0019565	0.00177989	Apoa5/Nr1d1/Sec14l2/Apoa4/Apoa1	5
139	Cluster 3	Cluster 3	GO:0042445	Hormone metabolic process	10/211	177/17363	6.25609e-05	0.00304864	0.00277345	Chst8/Iyd/Hsd3b2/Aldh8a1/Hsd17b2/Rdh16/Ace/Cyp1a1/Crym/Adh7	10
140	Cluster 3	Cluster 3	GO:0017144	Drug metabolic process	5/211	37/17363	8.02763e-05	0.00383812	0.00349166	Cyp2b1/Abcc2/Fmo4/Cyp1a1/Pck1	5
141	Cluster 3	Cluster 3	GO:0034377	Plasma lipoprotein particle assembly	4/211	20/17363	8.81513e-05	0.00413658	0.00376318	Apoa5/Apoc3/Apoa4/Apoa1	4
142	Cluster 3	Cluster 3	GO:0006814	Sodium ion transport	11/211	226/17363	0.000103674	0.00455529	0.00414409	Ano6/Slc5a4/Grik5/Slc5a1/Hcn3/Trpm5/Slc5a9/Slc20a1/Sgk1/Slc10a1/Nkain4	11
143	Cluster 3	Cluster 3	GO:0034367	Macromolecular complex remodeling	4/211	21/17363	0.00010786	0.00455529	0.00414409	Apoa5/Apoc3/Apoa4/Apoa1	4
144	Cluster 3	Cluster 3	GO:0034368	Protein-lipid complex remodeling	4/211	21/17363	0.00010786	0.00455529	0.00414409	Apoa5/Apoc3/Apoa4/Apoa1	4
145	Cluster 3	Cluster 3	GO:0042573	Retinoic acid metabolic process	4/211	21/17363	0.00010786	0.00455529	0.00414409	Aldh8a1/Rdh16/Cyp1a1/Adh7	4
146	Cluster 3	Cluster 3	GO:0010876	Lipid localization	14/211	355/17363	0.000117177	0.00486764	0.00442826	Apoa5/Abcc2/Apoc3/Ace/Apoa4/Abcg5/Apoa1/Crhr1/Fabp2/Pla2g4f/Slc10a1/Adipoq/Slc27a2/Fitm1	14
147	Cluster 3	Cluster 3	GO:1901568	Fatty acid derivative metabolic process	8/211	126/17363	0.000153395	0.00616988	0.00561295	Cyp2d2/Aloxe3/Cyp2b1/Cyp4a1/Acsm2/Cyp2d5/Pla2g4f/Cyp2d3	8
148	Cluster 3	Cluster 3	GO:0051006	Positive regulation of lipoprotein lipase activity	3/211	10/17363	0.000199358	0.00753991	0.0068593	Apoa5/Apoa4/Apoa1	3
149	Cluster 3	Cluster 3	GO:0016102	Diterpenoid biosynthetic process	3/211	11/17363	0.000271664	0.00917863	0.0083501	Aldh8a1/Rdh16/Cyp1a1	3
150	Cluster 3	Cluster 3	GO:0044058	Regulation of digestive system process	5/211	50/17363	0.000343323	0.011283	0.0102645	Apoa5/Aqp1/Apoa4/Abcg5/Apoa1	5
151	Cluster 3	Cluster 3	GO:1905952	Regulation of lipid localization	8/211	142/17363	0.000347306	0.011283	0.0102645	Apoa5/Apoc3/Apoa4/Abcg5/Apoa1/Crhr1/Adipoq/Fitm1	8
152	Cluster 3	Cluster 3	GO:0008217	Regulation of blood pressure	9/211	184/17363	0.000425874	0.0130266	0.0118507	Guca2b/Kcnk6/Slc2a5/Tnni3/Cartpt/Ace/Tac3/Adipoq/Hrh3	9
153	Cluster 3	Cluster 3	GO:0072015	Glomerular visceral epithelial cell development	3/211	13/17363	0.0004625	0.0136276	0.0123975	Adipoq/Wt1/Nphs1	3
154	Cluster 3	Cluster 3	GO:0060192	Negative regulation of lipase activity	3/211	14/17363	0.000583376	0.0164345	0.014951	Angptl4/Apoc3/Apoa1	3
155	Cluster 3	Cluster 3	GO:0097006	Regulation of plasma lipoprotein particle levels	5/211	58/17363	0.000686404	0.018906	0.0171994	Apoa5/Apoc3/Apoa4/Apoa1/Adipoq	5
156	Cluster 3	Cluster 3	GO:0035457	Cellular response to interferon-alpha	3/211	15/17363	0.000722708	0.0190505	0.0173309	Ifit2/Ifit3/Ifit1	3
157	Cluster 3	Cluster 3	GO:0071804	Cellular potassium ion transport	9/211	202/17363	0.000833092	0.0213238	0.0193989	Ano6/Grik5/Kcnk6/Aqp1/Hcn3/Trpm5/Kcnc3/Kcnj13/Kcnip2	9
158	Cluster 3	Cluster 3	GO:0071805	Potassium ion transmembrane transport	9/211	202/17363	0.000833092	0.0213238	0.0193989	Ano6/Grik5/Kcnk6/Aqp1/Hcn3/Trpm5/Kcnc3/Kcnj13/Kcnip2	9
159	Cluster 3	Cluster 3	GO:1901615	Organic hydroxy compound metabolic process	14/211	439/17363	0.000987928	0.0247862	0.0225488	Apoa5/Nr1d1/Iyd/Sec14l2/Apoc3/Rdh16/Lipe/Apoa4/Apoa1/Ephx1/Crym/Pck1/Slc27a2/Adh7	14
160	Cluster 3	Cluster 3	GO:0072224	Metanephric glomerulus development	3/211	17/17363	0.0010609	0.0263562	0.0239771	Aqp1/Adipoq/Wt1	3
161	Cluster 3	Cluster 3	GO:0035634	Response to stilbenoid	3/211	19/17363	0.00148496	0.0342081	0.0311202	Ifit3/Usp18/Apoa4	3
162	Cluster 3	Cluster 3	GO:0061318	Renal filtration cell differentiation	3/211	19/17363	0.00148496	0.0342081	0.0311202	Adipoq/Wt1/Nphs1	3
163	Cluster 3	Cluster 3	GO:0070293	Renal absorption	3/211	19/17363	0.00148496	0.0342081	0.0311202	Aqp1/Aqp7/Adipoq	3
164	Cluster 3	Cluster 3	GO:0045071	Negative regulation of viral genome replication	4/211	41/17363	0.00150949	0.0344598	0.0313492	Mx2/Oas1b/Rsad2/Oasl	4
165	Cluster 3	Cluster 3	GO:0006066	Alcohol metabolic process	10/211	267/17363	0.0016259	0.0367861	0.0334655	Apoa5/Sec14l2/Apoc3/Rdh16/Lipe/Apoa4/Apoa1/Ephx1/Pck1/Adh7	10
166	Cluster 3	Cluster 3	GO:0009746	Response to hexose	10/211	271/17363	0.00181416	0.0389595	0.0354427	Grik5/Nr1d1/Slc2a2/Slc2a5/Apoc3/Ace/Adipoq/Pck1/Nr0b2/Tmem27	10
167	Cluster 3	Cluster 3	GO:0009743	Response to carbohydrate	11/211	318/17363	0.00181422	0.0389595	0.0354427	Lct/Grik5/Nr1d1/Slc2a2/Slc2a5/Apoc3/Ace/Adipoq/Pck1/Nr0b2/Tmem27	11
168	Cluster 3	Cluster 3	GO:0006695	Cholesterol biosynthetic process	4/211	44/17363	0.00196689	0.0415341	0.037785	Apoa5/Sec14l2/Apoa4/Apoa1	4
169	Cluster 3	Cluster 3	GO:0008203	Cholesterol metabolic process	6/211	108/17363	0.00205289	0.0426396	0.0387906	Apoa5/Sec14l2/Apoc3/Lipe/Apoa4/Apoa1	6
170	Cluster 4	Cluster 4	GO:0001676	Long-chain fatty acid metabolic process	8/122	92/17363	2.68067e-07	0.000501017	0.000463614	Cyp2b2/Cd36/Pnpla3/Cyp2j4/Cyp4f18/Cyp2c6v1/Cyp2c23/Acsbg2	8
171	Cluster 4	Cluster 4	GO:0006721	Terpenoid metabolic process	6/122	74/17363	1.33379e-05	0.0124642	0.0115337	Cyp3a18/Aldh1a1/Cyp2j4/Hsd3b1/Ttr/Cyp2c6v1	6
Note: R package cluterProfiler was used to conduct GO enrichment analysis. 'compareCluster' function was used to compare the functional profiles among different clusters. Gene ratio, the ratio of the number of DEGs within the specific GO term to the total number of annotated DEGs; Bg ratio (background gene ratio), the ratio of the number of the specific GO term to the total number of genes in the…

## Sheet: Cluster-KEGG enrichment
Table S3 KEGG enrichment analysis of DEGs in terms of cluster
No.	Cluster	Group	KEGG pathway ID	Description	Gene ratio	Bg ratio	P value	Adjusted P value	q value	Gene ID	Count
1	Cluster 1	Cluster 1	rno05340	Primary immunodeficiency	15/142	39/8832	1.05811e-17	2.09506e-15	1.72639e-15	24930/24931/313050/85483/315609/25710/301348/500910/100913063/681236/103693341/365367/24811/367901/84349	15
2	Cluster 1	Cluster 1	rno04640	Hematopoietic cell lineage	18/142	97/8832	9.88059e-15	9.78179e-13	8.06048e-13	25407/81811/24930/24931/315609/25710/365542/311144/100911215/29185/289395/54236/365367/24984/171075/24500/309217/308501	18
3	Cluster 1	Cluster 1	rno04672	Intestinal immune network for IgA production	11/142	49/8832	2.17224e-10	1.43368e-08	1.18139e-08	282832/500910/365542/311144/25660/60628/103693341/25713/363682/24984/84349	11
4	Cluster 1	Cluster 1	rno04514	Cell adhesion molecules (CAMs)	18/142	176/8832	3.37111e-10	1.6687e-08	1.37506e-08	24930/24931/25752/24796/307199/365542/309607/309684/311144/363784/25660/25713/363930/24984/25258/29259/308501/84349	18
5	Cluster 1	Cluster 1	rno04660	T cell receptor signaling pathway	13/142	106/8832	1.22336e-08	4.65957e-07	3.83963e-07	24930/29432/24931/313050/315609/25710/301348/100910771/25150/25660/81511/363577/84349	13
6	Cluster 1	Cluster 1	rno04662	B cell receptor signaling pathway	11/142	71/8832	1.41199e-08	4.65957e-07	3.83963e-07	171055/100913063/25023/681236/313874/289395/365367/366957/367901/313498/308501	11
7	Cluster 1	Cluster 1	rno04062	Chemokine signaling pathway	15/142	181/8832	1.86912e-07	5.28695e-06	4.3566e-06	81780/282832/100124593/29363/317371/116637/60665/25023/287673/498335/60628/366957/311647/363682/363577	15
8	Cluster 1	Cluster 1	rno04060	Cytokine-cytokine receptor interaction	18/142	269/8832	2.71113e-07	6.71006e-06	5.52929e-06	81811/81780/282832/100124593/308977/29363/500910/116637/60665/171334/287673/498335/60628/103693341/365769/363682/24500/84349	18
9	Cluster 1	Cluster 1	rno05140	Leishmaniasis	9/142	75/8832	2.84097e-06	6.25014e-05	5.1503e-05	24232/365542/309684/310553/311144/25023/100910771/24984/500904	9
10	Cluster 1	Cluster 1	rno04064	NF-kappa B signaling pathway	9/142	97/8832	2.3964e-05	0.000474488	0.000390992	313050/301348/500910/116637/25023/100910771/81511/367901/84349	9
11	Cluster 1	Cluster 1	rno04659	Th17 cell differentiation	9/142	109/8832	6.07311e-05	0.00109316	0.000900797	313050/315609/308977/25710/301348/365542/365769/81511/24984	9
12	Cluster 1	Cluster 1	rno04670	Leukocyte transendothelial migration	9/142	115/8832	9.2331e-05	0.00152346	0.00125538	305341/309684/311144/25023/60628/366957/54355/363577/500904	9
13	Cluster 1	Cluster 1	rno04658	Th1 and Th2 cell differentiation	8/142	94/8832	0.000127285	0.00193865	0.00159751	313050/315609/25710/301348/365542/171334/81511/24984	8
14	Cluster 1	Cluster 1	rno05416	Viral myocarditis	8/142	96/8832	0.000147591	0.00208736	0.00172004	365542/309607/309684/25150/25660/366957/24984/84349	8
15	Cluster 1	Cluster 1	rno05169	Epstein-Barr virus infection	12/142	237/8832	0.000420974	0.00555686	0.00457902	315609/25710/365542/309607/310553/100910771/289395/365367/24811/24984/171075/367901	12
16	Cluster 1	Cluster 1	rno05321	Inflammatory bowel disease (IBD)	6/142	66/8832	0.000639094	0.00790879	0.00651708	308977/365542/310553/171334/365769/24984	6
17	Cluster 1	Cluster 1	rno05323	Rheumatoid arthritis	7/142	93/8832	0.000716924	0.00835005	0.00688069	81780/365542/309684/310553/60665/25660/24984	7
18	Cluster 1	Cluster 1	rno04650	Natural killer cell mediated cytotoxicity	7/142	99/8832	0.00104016	0.0114417	0.00942832	313050/301348/309684/25023/25150/366957/81511	7
19	Cluster 1	Cluster 1	rno04612	Antigen processing and presentation	7/142	101/8832	0.00117021	0.0121948	0.0100489	24930/24931/85483/365542/309607/24811/24984	7
20	Cluster 1	Cluster 1	rno05162	Measles	8/142	136/8832	0.00152955	0.0151425	0.0124779	315609/25710/310553/100910771/25150/338457/25660/498286	8
21	Cluster 1	Cluster 1	rno04145	Phagosome	9/142	198/8832	0.00457911	0.0431744	0.035577	24232/155151/365542/309607/309684/310553/24811/24984/500904	9
22	Cluster 1	Cluster 1	rno04014	Ras signaling pathway	10/142	238/8832	0.00496275	0.0446647	0.0368051	29432/301348/298579/25023/360814/313874/366957/81511/314596/54355	10
23	Cluster 1	Cluster 1	rno05170	Human immunodeficiency virus 1 infection	10/142	243/8832	0.00573258	0.04935	0.0406659	29432/315609/25710/309607/310553/25023/100910771/60628/24811/366957	10
24	Cluster 2	Cluster 2	rno04060	Cytokine-cytokine receptor interaction	15/67	269/8832	1.01987e-09	1.40742e-07	1.3312e-07	117551/117029/246759/117518/301289/301086/24932/24770/171056/171081/652957/245920/298518/301291/25196	15
25	Cluster 2	Cluster 2	rno04062	Chemokine signaling pathway	10/67	181/8832	9.19414e-07	6.34396e-05	6.00039e-05	117551/64199/117029/246759/304109/117518/301086/24770/171056/245920	10
26	Cluster 2	Cluster 2	rno04657	IL-17 signaling pathway	5/67	95/8832	0.000738903	0.0280259	0.0265081	117518/301289/24770/245920/301291	5
27	Cluster 2	Cluster 2	rno04640	Hematopoietic cell lineage	5/67	97/8832	0.000812346	0.0280259	0.0265081	690492/24932/652957/140635/298518	5
28	Cluster 2	Cluster 2	rno04659	Th17 cell differentiation	5/67	109/8832	0.00137326	0.0379019	0.0358493	291100/301289/24932/317382/301291	5
29	Cluster 3	Cluster 3	rno03320	PPAR signaling pathway	11/110	82/8832	4.50797e-09	7.7537e-07	6.88058e-07	140638/362850/50549/25629/24207/25081/29171/25598/246253/362282/65192	11
30	Cluster 3	Cluster 3	rno04976	Bile secretion	9/110	73/8832	2.58932e-07	2.22681e-05	1.97606e-05	25552/25303/54231/25240/114628/25315/81779/24777/117274	9
31	Cluster 3	Cluster 3	rno04973	Carbohydrate digestion and absorption	7/110	42/8832	7.22667e-07	4.14329e-05	3.67673e-05	25634/116569/25351/25552/65197/497039/286924	7
32	Cluster 3	Cluster 3	rno00140	Steroid hormone biosynthesis	7/110	85/8832	8.51901e-05	0.00366317	0.00325067	25053/24300/29632/79243/286963/24296/24303	7
33	Cluster 3	Cluster 3	rno04152	AMPK signaling pathway	8/110	127/8832	0.000176027	0.00605533	0.00537346	25634/100911725/313121/54283/314638/25330/246253/362282	8
34	Cluster 3	Cluster 3	rno04979	Cholesterol metabolism	5/110	51/8832	0.000407287	0.0116756	0.0103608	362850/24207/25080/114628/25081	5
35	Cluster 3	Cluster 3	rno00500	Starch and sucrose metabolism	4/110	32/8832	0.000626094	0.015384	0.0136517	25634/54410/497039/60576	4
36	Cluster 3	Cluster 3	rno04975	Fat digestion and absorption	4/110	40/8832	0.00147411	0.0316933	0.0281244	25080/114628/25081/25598	4
37	Cluster 3	Cluster 3	rno04964	Proximal tubule bicarbonate reclamation	3/110	22/8832	0.00243641	0.0465625	0.0413192	54231/25240/362282	3
38	Cluster 4	Cluster 4	rno00140	Steroid hormone biosynthesis	6/64	85/8832	3.19035e-05	0.00216944	0.00203175	252931/361523/360348/286964/293989/83790	6
39	Cluster 4	Cluster 4	rno00830	Retinol metabolism	6/64	85/8832	3.19035e-05	0.00216944	0.00203175	252931/361523/24188/286964/293989/83790	6
40	Cluster 4	Cluster 4	rno00591	Linoleic acid metabolism	4/64	42/8832	0.000228297	0.00871698	0.00816373	252931/65210/293989/83790	4
41	Cluster 4	Cluster 4	rno04726	Serotonergic synapse	6/64	126/8832	0.000285182	0.00871698	0.00816373	25750/65210/25693/293989/83790/29581	6
42	Cluster 4	Cluster 4	rno00590	Arachidonic acid metabolism	5/64	83/8832	0.000320477	0.00871698	0.00816373	361523/65210/290623/293989/83790	5
43	Cluster 4	Cluster 4	rno04750	Inflammatory mediator regulation of TRP channels	5/64	117/8832	0.00153157	0.0347156	0.0325123	65210/83810/293989/83790/29581	5
Note: R package cluterProfiler was used to conduct KEGG enrichment analysis. 'compareCluster' function was used to compare the functional profiles among different clusters. Gene ratio, the ratio of the number of DEGs within the specific KEGG pathway to the total number of annotated DEGs; Bg ratio (background gene ratio), the ratio of the number of the specific KEGG pathway to the total number of …

## Sheet: D group-GO enrichment
Table S3 GO enrichment analysis of DEGs compared with D group
No.	Cluster	Group	Change	GO ID	Description	Gene ratio	Bg ratio	P value	Adjusted P value	q value	Gene ID	Count
1	BBR vs. D.Down	BBR vs. D	Down	GO:0042110	T cell activation	40/205	449/17363	7.23562e-24	1.93987e-20	1.64667e-20	81780/24930/687424/298579/313050/498232/25752/317578/155151/301348/315609/500910/317371/24796/366957/81511/291100/309684/311647/314596/500449/363577/312312/299206/24984/305501/498287/25710/305341/363595/306934/287673/60628/171334/292483/688845/25660/498286/84349/365769	40
2	BBR vs. D.Down	BBR vs. D	Down	GO:0002694	Regulation of leukocyte activation	36/205	472/17363	2.91687e-19	2.60671e-16	2.21273e-16	81780/687424/291675/298579/313050/498232/25752/317578/155151/301348/315609/500910/303511/24796/366957/81511/309684/103693341/314596/500449/361697/24984/305501/499497/29185/57302/338457/306934/287673/367901/171334/25660/498286/84349/365948/365769	36
3	BBR vs. D.Down	BBR vs. D	Down	GO:0002250	Adaptive immune response	30/205	309/17363	4.48282e-19	3.00461e-16	2.55049e-16	24930/117058/24811/498232/171528/317578/501095/500910/317371/24796/100910021/24233/289785/81511/291100/286975/500449/363577/299206/287974/498287/499497/171075/24931/25023/367901/292483/25660/498286/84349	30
4	BBR vs. D.Down	BBR vs. D	Down	GO:0032943	Mononuclear cell proliferation	28/205	288/17363	7.15493e-18	2.74034e-15	2.32616e-15	81780/291675/298579/25752/317578/155151/301348/100913063/315609/500910/303511/24796/366957/309684/103693341/314596/294706/498287/499497/338457/306934/367901/60628/688845/25660/498286/84349/365769	28
5	BBR vs. D.Down	BBR vs. D	Down	GO:0050778	Positive regulation of immune response	35/205	497/17363	1.20997e-17	4.05491e-15	3.44204e-15	291861/313050/498232/317578/301348/100913063/501095/315609/500910/24233/289785/171055/291100/309684/286975/114203/364403/500561/363577/287974/294706/498287/499497/171075/310553/365367/338457/117033/25023/287673/367901/498075/25660/84349/365769	35
6	BBR vs. D.Down	BBR vs. D	Down	GO:0007159	Leukocyte cell-cell adhesion	28/205	328/17363	2.16703e-16	4.8415e-14	4.10975e-14	81780/687424/298579/313050/498232/25752/317578/155151/301348/25713/315609/500910/24796/366957/81511/309684/314596/500449/363930/24984/305501/306934/287673/171334/25660/498286/84349/365769	28
7	BBR vs. D.Down	BBR vs. D	Down	GO:0050863	Regulation of T cell activation	25/205	282/17363	4.09544e-15	7.31991e-13	6.21357e-13	81780/687424/298579/313050/498232/25752/317578/155151/301348/315609/500910/24796/366957/81511/314596/500449/24984/305501/306934/287673/171334/25660/498286/84349/365769	25
8	BBR vs. D.Down	BBR vs. D	Down	GO:1903037	Regulation of leukocyte cell-cell adhesion	25/205	296/17363	1.25865e-14	2.05546e-12	1.7448e-12	81780/687424/298579/313050/498232/25752/317578/155151/301348/315609/500910/24796/366957/81511/314596/500449/24984/305501/306934/287673/171334/25660/498286/84349/365769	25
9	BBR vs. D.Down	BBR vs. D	Down	GO:0032944	Regulation of mononuclear cell proliferation	22/205	223/17363	2.20452e-14	2.95516e-12	2.50851e-12	81780/291675/298579/25752/317578/155151/301348/315609/500910/303511/24796/366957/103693341/314596/499497/338457/306934/367901/25660/498286/84349/365769	22
10	BBR vs. D.Down	BBR vs. D	Down	GO:0002443	Leukocyte mediated immunity	25/205	313/17363	4.53534e-14	5.52692e-12	4.69158e-12	24930/117058/24811/171528/317578/155151/501095/317371/24796/366957/24233/289785/81511/309684/299206/498287/171075/310553/338457/367901/292483/25660/498286/84349/365769	25
11	BBR vs. D.Down	BBR vs. D	Down	GO:0002697	Regulation of immune effector process	19/205	344/17363	2.74932e-08	1.56828e-06	1.33125e-06	291675/24811/317578/317371/24796/366957/309684/498287/29185/171075/310553/338457/117033/367901/171334/25660/498286/84349/365769	19
12	BBR vs. D.Down	BBR vs. D	Down	GO:0002440	Production of molecular mediator of immune response	14/205	184/17363	3.97112e-08	2.17277e-06	1.84438e-06	117058/291675/498232/317578/290325/299206/29185/310553/338457/367901/25660/498286/84349/365769	14
13	BBR vs. D.Down	BBR vs. D	Down	GO:1903706	Regulation of hemopoiesis	19/205	366/17363	7.33787e-08	3.85742e-06	3.2744e-06	81780/687424/313050/317578/301348/303511/288077/81811/24984/305501/366126/499497/338457/171334/25660/84349/79225/301289/365769	19
14	BBR vs. D.Down	BBR vs. D	Down	GO:0032733	Positive regulation of interleukin-10 production	7/205	32/17363	7.5645e-08	3.90008e-06	3.31062e-06	317578/291100/310553/338457/25660/84349/365769	7
15	BBR vs. D.Down	BBR vs. D	Down	GO:0032609	Interferon-gamma production	11/205	113/17363	9.6582e-08	4.79512e-06	4.07037e-06	317578/315609/500910/363577/498287/338457/287673/171334/498286/84349/365769	11
16	BBR vs. D.Down	BBR vs. D	Down	GO:0002366	Leukocyte activation involved in immune response	15/205	232/17363	1.11701e-07	5.4449e-06	4.62195e-06	155151/366957/81511/291100/309684/299206/294706/498287/367901/171334/315119/292483/25660/498286/84349	15
17	BBR vs. D.Down	BBR vs. D	Down	GO:0031349	Positive regulation of defense response	17/205	305/17363	1.34224e-07	6.42599e-06	5.45476e-06	81780/291861/25752/501095/291100/406163/294706/498287/499497/310553/338457/117033/287673/367901/25660/301289/365769	17
18	BBR vs. D.Down	BBR vs. D	Down	GO:0050900	Leukocyte migration	17/205	306/17363	1.40658e-07	6.50181e-06	5.51911e-06	81780/155151/25713/366957/289785/309684/311647/406163/29363/363930/57302/310553/29259/306934/287673/498286/117518	17
19	BBR vs. D.Down	BBR vs. D	Down	GO:0002683	Negative regulation of immune system process	20/205	435/17363	2.35133e-07	1.03343e-05	8.77234e-06	687424/291861/298579/24811/498232/365542/24796/291100/103693341/361697/24984/29185/57302/338457/117033/306934/367901/498286/365948/79225	20
20	BBR vs. D.Down	BBR vs. D	Down	GO:0042108	Positive regulation of cytokine biosynthetic process	8/205	61/17363	5.67281e-07	2.26997e-05	1.92688e-05	315609/500910/24796/291100/310553/338457/25660/365769	8
21	BBR vs. D.Down	BBR vs. D	Down	GO:0070098	Chemokine-mediated signaling pathway	8/205	66/17363	1.05196e-06	3.97226e-05	3.37189e-05	81780/100124593/29363/363682/81811/287673/60628/117518	8
22	BBR vs. D.Down	BBR vs. D	Down	GO:0002260	Lymphocyte homeostasis	8/205	79/17363	4.19105e-06	0.000138719	0.000117752	155151/500910/81511/103693341/114203/500449/499497/84468	8
23	BBR vs. D.Down	BBR vs. D	Down	GO:0050729	Positive regulation of inflammatory response	9/205	110/17363	6.20442e-06	0.000193419	0.000164186	81780/25752/406163/310553/338457/287673/367901/25660/301289	9
24	BBR vs. D.Down	BBR vs. D	Down	GO:0032103	Positive regulation of response to external stimulus	14/205	280/17363	6.27819e-06	0.000193469	0.000164228	81780/25752/366957/406163/294706/310553/29259/338457/306934/287673/367901/25660/498286/301289	14
25	BBR vs. D.Down	BBR vs. D	Down	GO:0018108	Peptidyl-tyrosine phosphorylation	15/205	353/17363	2.03717e-05	0.000552344	0.000468862	29432/81780/313050/301348/315609/288077/309684/363616/364403/363577/367901/171334/365948/79225/365769	15
26	BBR vs. D.Down	BBR vs. D	Down	GO:0042089	Cytokine biosynthetic process	8/205	105/17363	3.44752e-05	0.000880268	0.000747223	315609/500910/24796/291100/310553/338457/25660/365769	8
27	BBR vs. D.Down	BBR vs. D	Down	GO:0071622	Regulation of granulocyte chemotaxis	6/205	53/17363	3.64069e-05	0.00092082	0.000781646	81780/366957/29259/306934/287673/498286	6
28	BBR vs. D.Down	BBR vs. D	Down	GO:0002822	Regulation of adaptive immune response	9/205	142/17363	4.82385e-05	0.00116511	0.000989015	317578/500910/317371/24796/499497/171075/367901/25660/498286	9
29	BBR vs. D.Down	BBR vs. D	Down	GO:0002577	Regulation of antigen processing and presentation	4/205	19/17363	6.36485e-05	0.00147105	0.00124871	365542/317371/24984/287673	4
30	BBR vs. D.Down	BBR vs. D	Down	GO:0042267	Natural killer cell mediated cytotoxicity	6/205	59/17363	6.73762e-05	0.00154389	0.00131055	24811/171528/155151/498287/292483/365769	6
31	BBR vs. D.Down	BBR vs. D	Down	GO:0019882	Antigen processing and presentation	7/205	96/17363	0.00014157	0.00294224	0.00249754	24811/365542/501095/317371/24984/287673/24981	7
32	BBR vs. D.Down	BBR vs. D	Down	GO:0043299	Leukocyte degranulation	6/205	72/17363	0.000205746	0.00417883	0.00354723	155151/366957/81511/309684/367901/292483	6
33	BBR vs. D.Down	BBR vs. D	Down	GO:0046427	Positive regulation of JAK-STAT cascade	6/205	74/17363	0.000239234	0.00471607	0.00400328	81780/313050/288077/65218/79225/365769	6
34	BBR vs. D.Down	BBR vs. D	Down	GO:1904894	Positive regulation of STAT cascade	6/205	74/17363	0.000239234	0.00471607	0.00400328	81780/313050/288077/65218/79225/365769	6
35	BBR vs. D.Down	BBR vs. D	Down	GO:0001906	Cell killing	8/205	144/17363	0.000314528	0.00602322	0.00511286	24811/171528/155151/498287/24599/171075/292483/365769	8
36	BBR vs. D.Down	BBR vs. D	Down	GO:0034341	Response to interferon-gamma	7/205	110/17363	0.000328989	0.00614119	0.005213	81780/291861/85483/29168/24599/116682/117518	7
37	BBR vs. D.Down	BBR vs. D	Down	GO:0045346	Regulation of MHC class II biosynthetic process	3/205	12/17363	0.000329851	0.00614119	0.005213	85483/366126/84349	3
38	BBR vs. D.Down	BBR vs. D	Down	GO:0009615	Response to virus	11/205	268/17363	0.000353942	0.00652965	0.00554275	79107/81780/24930/291861/24796/499271/367166/499497/29185/338457/117033	11
39	BBR vs. D.Down	BBR vs. D	Down	GO:0045342	MHC class II biosynthetic process	3/205	13/17363	0.000425083	0.00735256	0.00624128	85483/366126/84349	3
40	BBR vs. D.Down	BBR vs. D	Down	GO:0042531	Positive regulation of tyrosine phosphorylation of STAT protein	5/205	55/17363	0.000470649	0.00793592	0.00673647	81780/313050/288077/79225/365769	5
41	BBR vs. D.Down	BBR vs. D	Down	GO:0002438	Acute inflammatory response to antigenic stimulus	4/205	32/17363	0.000523685	0.00845783	0.0071795	25752/24796/287673/367901	4
42	BBR vs. D.Down	BBR vs. D	Down	GO:0071216	Cellular response to biotic stimulus	10/205	239/17363	0.000563653	0.00888914	0.00754562	81780/25752/290325/81811/294706/24599/499497/310553/338457/367901	10
43	BBR vs. D.Down	BBR vs. D	Down	GO:0002467	Germinal center formation	3/205	16/17363	0.000810857	0.011982	0.0101711	500910/287974/499497	3
44	BBR vs. D.Down	BBR vs. D	Down	GO:0007264	Small GTPase mediated signal transduction	14/205	446/17363	0.000869359	0.0125309	0.010637	29432/300128/498282/317371/366957/81511/311647/297383/114203/314596/305341/306760/306934/360814	14
45	BBR vs. D.Down	BBR vs. D	Down	GO:0002532	Production of molecular mediator involved in inflammatory response	5/205	63/17363	0.000881203	0.0126337	0.0107242	25752/406163/24599/367901/301289	5
46	BBR vs. D.Down	BBR vs. D	Down	GO:0071219	Cellular response to molecule of bacterial origin	9/205	217/17363	0.00112574	0.0157034	0.0133299	81780/25752/290325/81811/294706/24599/499497/310553/338457	9
47	BBR vs. D.Down	BBR vs. D	Down	GO:0002718	Regulation of cytokine production involved in immune response	5/205	67/17363	0.0011656	0.0157034	0.0133299	317578/310553/338457/498286/365769	5
48	BBR vs. D.Down	BBR vs. D	Down	GO:0002200	Somatic diversification of immune receptors	5/205	68/17363	0.00124621	0.0166224	0.01411	290325/299206/363595/25660/84349	5
49	BBR vs. D.Down	BBR vs. D	Down	GO:0050921	Positive regulation of chemotaxis	7/205	140/17363	0.00138047	0.0180539	0.0153252	81780/366957/406163/29259/306934/287673/498286	7
50	BBR vs. D.Down	BBR vs. D	Down	GO:0010829	Negative regulation of glucose transport	3/205	21/17363	0.00184388	0.0228863	0.0194272	291675/25023/360730	3
51	BBR vs. D.Down	BBR vs. D	Down	GO:0048305	Immunoglobulin secretion	3/205	23/17363	0.00241304	0.028881	0.0245159	117058/498232/84349	3
52	BBR vs. D.Down	BBR vs. D	Down	GO:0031341	Regulation of cell killing	5/205	86/17363	0.00351068	0.0391223	0.0332093	24811/498287/24599/171075/365769	5
53	BBR vs. D.Down	BBR vs. D	Down	GO:0002367	Cytokine production involved in immune response	5/205	88/17363	0.00387521	0.0424059	0.0359966	317578/310553/338457/498286/365769	5
54	BBR vs. D.Down	BBR vs. D	Down	GO:0042552	Myelination	6/205	127/17363	0.00399036	0.0434884	0.0369155	83792/310553/60628/108348175/114090/79225	6
55	BBR vs. D.Down	BBR vs. D	Down	GO:0008037	Cell recognition	6/205	131/17363	0.00464155	0.0480463	0.0407845	25752/690037/25277/287673/60628/116671	6
56	BBR vs. D.Up	BBR vs. D	Up	GO:0010038	Response to metal ion	12/91	464/17363	5.36407e-06	0.00786373	0.00726691	689415/25750/24567/361969/116569/25693/360348/100360880/25333/24300/361523/24366	12
57	BBR vs. D.Up	BBR vs. D	Up	GO:0017144	Drug metabolic process	4/91	37/17363	4.08491e-05	0.0157131	0.0145206	252931/24300/361523/293989	4
58	BBR vs. D.Up	BBR vs. D	Up	GO:0006721	Terpenoid metabolic process	5/91	74/17363	4.28735e-05	0.0157131	0.0145206	24188/252931/360348/24856/293989	5
59	BBR vs. D.Up	BBR vs. D	Up	GO:0032102	Negative regulation of response to external stimulus	8/91	282/17363	0.000116148	0.0293297	0.0271037	89829/293628/29287/361969/171390/25353/500836/24366	8
60	BBR vs. D.Up	BBR vs. D	Up	GO:0001676	Long-chain fatty acid metabolic process	5/91	92/17363	0.000121544	0.0293297	0.0271037	362972/24943/24300/361523/293989	5
61	BBR vs. D.Up	BBR vs. D	Up	GO:0007625	Grooming behavior	3/91	21/17363	0.000172983	0.0293297	0.0271037	63887/24465/24457	3
62	BBR vs. D.Up	BBR vs. D	Up	GO:0034754	Cellular hormone metabolic process	5/91	100/17363	0.00018006	0.0293297	0.0271037	24188/286964/25353/360348/24856	5
63	BBR vs. D.Up	BBR vs. D	Up	GO:0018958	Phenol-containing compound metabolic process	5/91	108/17363	0.000257977	0.0346865	0.0320539	25750/24465/360348/308129/24856	5
64	BBR vs. D.Up	BBR vs. D	Up	GO:2000352	Negative regulation of endothelial cell apoptotic process	3/91	28/17363	0.000414922	0.0439664	0.0406296	362850/361969/24366	3
65	BBR vs. D.Up	BBR vs. D	Up	GO:0050728	Negative regulation of inflammatory response	5/91	120/17363	0.00041987	0.0439664	0.0406296	89829/293628/29287/171390/500836	5
66	BBR vs. GQD.Up	BBR vs. GQD	Up	GO:0009127	Purine nucleoside monophosphate biosynthetic process	4/26	78/17363	5.22571e-06	0.000966757	0.000665591	24465/361824/103689983/171375	4
67	BBR vs. GQD.Up	BBR vs. GQD	Up	GO:0009168	Purine ribonucleoside monophosphate biosynthetic process	4/26	78/17363	5.22571e-06	0.000966757	0.000665591	24465/361824/103689983/171375	4
68	BBR vs. GQD.Up	BBR vs. GQD	Up	GO:0046037	GMP metabolic process	2/26	15/17363	0.000223705	0.00591219	0.00407041	24465/103689983	2
69	BBR vs. GQD.Up	BBR vs. GQD	Up	GO:1902600	Hydrogen ion transmembrane transport	3/26	108/17363	0.000548281	0.00880096	0.00605927	306607/171375/687508	3
70	BBR vs. GQD.Up	BBR vs. GQD	Up	GO:0043094	Cellular metabolic compound salvage	2/26	26/17363	0.000685441	0.00880096	0.00605927	24465/103689983	2
71	BBR vs. GQD.Up	BBR vs. GQD	Up	GO:1901658	Glycosyl compound catabolic process	2/26	26/17363	0.000685441	0.00880096	0.00605927	24465/103689983	2
72	BBR vs. GQD.Up	BBR vs. GQD	Up	GO:0046390	Ribose phosphate biosynthetic process	4/26	274/17363	0.000689805	0.00880096	0.00605927	24465/361824/103689983/171375	4
73	BBR vs. GQD.Up	BBR vs. GQD	Up	GO:1901659	Glycosyl compound biosynthetic process	2/26	45/17363	0.00205178	0.0176549	0.012155	24465/103689983	2
74	BBR vs. GQD.Up	BBR vs. GQD	Up	GO:0046148	Pigment biosynthetic process	2/26	46/17363	0.00214308	0.0180213	0.0124073	24465/103689983	2
75	BBR vs. GQD.Up	BBR vs. GQD	Up	GO:1902476	Chloride transmembrane transport	2/26	87/17363	0.0074601	0.0492899	0.033935	366909/65191	2
76	BBR vs. M.Down	BBR vs. M	Down	GO:0019221	Cytokine-mediated signaling pathway	17/123	375/17363	1.25e-09	2.27992e-06	1.93886e-06	79107/81780/24932/117551/171081/652957/246759/140635/245920/296953/301086/363682/114203/117033/498335/298518/117518	17
77	BBR vs. M.Down	BBR vs. M	Down	GO:0050778	Positive regulation of immune response	19/123	497/17363	2.09071e-09	2.27992e-06	1.93886e-06	171390/24932/100913063/362966/501095/291100/81683/309684/365367/286975/84007/498232/500910/24233/114203/499285/117033/498075/317382	19
78	BBR vs. M.Down	BBR vs. M	Down	GO:0030595	Leukocyte chemotaxis	12/123	191/17363	1.10193e-08	8.01101e-06	6.81261e-06	81780/117551/81683/309684/246759/245920/84007/499285/498335/29259/298518/117518	12
79	BBR vs. M.Down	BBR vs. M	Down	GO:0051249	Regulation of lymphocyte activation	16/123	395/17363	1.95788e-08	8.95719e-06	7.61725e-06	81780/24932/687424/291675/362966/81683/140635/364049/103693341/498232/500449/500910/24483/499285/317382/365948	16
80	BBR vs. M.Down	BBR vs. M	Down	GO:0002250	Adaptive immune response	14/123	309/17363	4.03024e-08	1.09874e-05	9.34378e-06	24932/117058/501095/317371/291100/299206/286975/84007/498232/500449/171528/500910/24233/317382	14
81	BBR vs. M.Down	BBR vs. M	Down	GO:0042113	B cell activation	12/123	235/17363	1.09199e-07	2.13217e-05	1.81321e-05	100913063/291675/362966/117058/81683/140635/299206/103693341/498232/500910/317382/365948	12
82	BBR vs. M.Down	BBR vs. M	Down	GO:0070661	Leukocyte proliferation	13/123	300/17363	2.1182e-07	3.07986e-05	2.61913e-05	64315/81780/24932/100913063/291675/81683/309684/140635/103693341/500910/24483/317382/311639	13
83	BBR vs. M.Down	BBR vs. M	Down	GO:0042110	T cell activation	15/123	449/17363	6.68291e-07	7.28771e-05	6.19752e-05	64315/81780/24932/687424/317371/291100/309684/140635/299206/498232/500449/500910/24483/499285/317382	15
84	BBR vs. M.Down	BBR vs. M	Down	GO:0032103	Positive regulation of response to external stimulus	11/123	280/17363	4.91677e-06	0.000369775	0.000314459	81780/81683/246759/245920/84007/112400/499285/498335/29259/301289/301291	11
85	BBR vs. M.Down	BBR vs. M	Down	GO:0001782	B cell homeostasis	5/123	36/17363	5.19858e-06	0.000377936	0.0003214	81683/103693341/500910/114203/317382	5
86	BBR vs. M.Down	BBR vs. M	Down	GO:1903706	Regulation of hemopoiesis	12/123	366/17363	1.13191e-05	0.00072735	0.000618543	81780/24932/687424/362966/288077/140635/366126/499285/298518/317382/301289/311639	12
87	BBR vs. M.Down	BBR vs. M	Down	GO:0097028	Dendritic cell differentiation	5/123	42/17363	1.13388e-05	0.00072735	0.000618543	291100/140635/29168/299206/366126	5
88	BBR vs. M.Down	BBR vs. M	Down	GO:0050663	Cytokine secretion	9/123	206/17363	1.60194e-05	0.000970506	0.000825325	24599/81683/140635/502901/117033/317382/301289/301291/365948	9
89	BBR vs. M.Down	BBR vs. M	Down	GO:0002688	Regulation of leukocyte chemotaxis	7/123	115/17363	1.75465e-05	0.00103429	0.00087957	81780/81683/246759/245920/84007/498335/29259	7
90	BBR vs. M.Down	BBR vs. M	Down	GO:0001819	Positive regulation of cytokine production	12/123	401/17363	2.7947e-05	0.0014175	0.00120545	362966/291100/81683/140635/84007/502901/500910/499285/117033/317382/301289/301291	12
91	BBR vs. M.Down	BBR vs. M	Down	GO:2000406	Positive regulation of T cell migration	4/123	27/17363	3.70971e-05	0.00179797	0.00152901	81780/245920/499285/498335	4
92	BBR vs. M.Down	BBR vs. M	Down	GO:0070663	Regulation of leukocyte proliferation	9/123	230/17363	3.81867e-05	0.00181055	0.0015397	81780/24932/291675/81683/103693341/500910/24483/317382/311639	9
93	BBR vs. M.Down	BBR vs. M	Down	GO:0050707	Regulation of cytokine secretion	8/123	181/17363	4.43594e-05	0.00205846	0.00175053	81683/140635/502901/117033/317382/301289/301291/365948	8
94	BBR vs. M.Down	BBR vs. M	Down	GO:0050731	Positive regulation of peptidyl-tyrosine phosphorylation	8/123	182/17363	4.6127e-05	0.0020959	0.00178236	81780/24932/81683/288077/29432/112400/24483/365948	8
95	BBR vs. M.Down	BBR vs. M	Down	GO:0002683	Negative regulation of immune system process	12/123	435/17363	6.14227e-05	0.0025276	0.00214949	171390/687424/365542/291100/81683/140635/103693341/498232/24483/117033/317382/365948	12
96	BBR vs. M.Down	BBR vs. M	Down	GO:0002377	Immunoglobulin production	6/123	104/17363	9.63097e-05	0.00350086	0.00297715	291675/117058/299206/498232/290325/317382	6
97	BBR vs. M.Down	BBR vs. M	Down	GO:0007159	Leukocyte cell-cell adhesion	10/123	328/17363	0.000114801	0.00397432	0.00337978	81780/24932/687424/309684/498232/500449/500910/24483/499285/317382	10
98	BBR vs. M.Down	BBR vs. M	Down	GO:0009615	Response to virus	9/123	268/17363	0.000123585	0.00421153	0.00358152	79107/81780/499271/246759/140635/245920/296953/117033/317382	9
99	BBR vs. M.Down	BBR vs. M	Down	GO:0050863	Regulation of T cell activation	9/123	282/17363	0.000181161	0.00572625	0.00486964	81780/24932/687424/498232/500449/500910/24483/499285/317382	9
100	BBR vs. M.Down	BBR vs. M	Down	GO:0018108	Peptidyl-tyrosine phosphorylation	10/123	353/17363	0.000208414	0.00640212	0.00544441	81780/24932/81683/309684/288077/140635/29432/112400/24483/365948	10
101	BBR vs. M.Down	BBR vs. M	Down	GO:0071347	Cellular response to interleukin-1	6/123	120/17363	0.000211479	0.00640606	0.00544776	81780/117551/24599/301289/117518/25196	6
102	BBR vs. M.Down	BBR vs. M	Down	GO:0045076	Regulation of interleukin-2 biosynthetic process	3/123	17/17363	0.000219391	0.00648722	0.00551678	291100/317382/301291	3
103	BBR vs. M.Down	BBR vs. M	Down	GO:0050727	Regulation of inflammatory response	9/123	290/17363	0.000223082	0.00648722	0.00551678	171390/499879/81780/24599/81683/499285/317382/301289/301291	9
104	BBR vs. M.Down	BBR vs. M	Down	GO:0051928	Positive regulation of calcium ion transport	6/123	124/17363	0.000252664	0.00710534	0.00604242	81780/24932/365367/246759/245920/29465	6
105	BBR vs. M.Down	BBR vs. M	Down	GO:1903037	Regulation of leukocyte cell-cell adhesion	9/123	296/17363	0.000259567	0.00710534	0.00604242	81780/24932/687424/498232/500449/500910/24483/499285/317382	9
106	BBR vs. M.Down	BBR vs. M	Down	GO:0072539	T-helper 17 cell differentiation	3/123	18/17363	0.00026191	0.00710534	0.00604242	291100/299206/317382	3
107	BBR vs. M.Down	BBR vs. M	Down	GO:0002449	Lymphocyte mediated immunity	8/123	234/17363	0.000262884	0.00710534	0.00604242	117058/501095/317371/299206/171528/24233/24483/317382	8
108	BBR vs. M.Down	BBR vs. M	Down	GO:0042094	Interleukin-2 biosynthetic process	3/123	19/17363	0.000309413	0.00810306	0.0068909	291100/317382/301291	3
109	BBR vs. M.Down	BBR vs. M	Down	GO:0007204	Positive regulation of cytosolic calcium ion concentration	9/123	304/17363	0.0003158	0.00810306	0.0068909	24932/365367/246759/245920/301086/84007/363682/313725/498335	9
110	BBR vs. M.Down	BBR vs. M	Down	GO:0031349	Positive regulation of defense response	9/123	305/17363	0.000323489	0.00820383	0.00697659	171390/81780/501095/291100/81683/499285/117033/301289/301291	9
111	BBR vs. M.Down	BBR vs. M	Down	GO:0032635	Interleukin-6 production	6/123	134/17363	0.000383497	0.00929342	0.00790318	24599/140635/317382/301289/301291/365948	6
112	BBR vs. M.Down	BBR vs. M	Down	GO:0050920	Regulation of chemotaxis	7/123	194/17363	0.000465057	0.0104566	0.00889235	81780/81683/246759/245920/84007/498335/29259	7
113	BBR vs. M.Down	BBR vs. M	Down	GO:0033280	Response to vitamin D	4/123	55/17363	0.000618692	0.0126109	0.0107244	24932/24599/245920/25586	4
114	BBR vs. M.Down	BBR vs. M	Down	GO:0002791	Regulation of peptide secretion	11/123	482/17363	0.000633567	0.0127945	0.0108806	81780/24599/81683/140635/502901/117033/317382/301289/301291/365948/25196	11
115	BBR vs. M.Down	BBR vs. M	Down	GO:2000106	Regulation of leukocyte apoptotic process	5/123	98/17363	0.000660178	0.0130895	0.0111314	81780/81683/288077/499285/548326	5
116	BBR vs. M.Down	BBR vs. M	Down	GO:0070555	Response to interleukin-1	6/123	153/17363	0.000773043	0.0149204	0.0126884	81780/117551/24599/301289/117518/25196	6
117	BBR vs. M.Down	BBR vs. M	Down	GO:0010524	Positive regulation of calcium ion transport into cytosol	4/123	59/17363	0.000807838	0.0154552	0.0131432	24932/365367/246759/245920	4
118	BBR vs. M.Down	BBR vs. M	Down	GO:1905521	Regulation of macrophage migration	3/123	29/17363	0.00110803	0.0192538	0.0163735	81780/81683/84007	3
119	BBR vs. M.Down	BBR vs. M	Down	GO:0034341	Response to interferon-gamma	5/123	110/17363	0.00111232	0.0192538	0.0163735	81780/117551/24599/29168/117518	5
120	BBR vs. M.Down	BBR vs. M	Down	GO:0043491	Protein kinase B signaling	6/123	167/17363	0.00121683	0.0203474	0.0173036	81780/288077/112400/24483/499285/365948	6
121	BBR vs. M.Down	BBR vs. M	Down	GO:0002237	Response to molecule of bacterial origin	10/123	443/17363	0.00121711	0.0203474	0.0173036	81780/24599/171081/81683/246759/245920/296953/290325/25586/498335	10
122	BBR vs. M.Down	BBR vs. M	Down	GO:0060142	Regulation of syncytium formation by plasma membrane fusion	3/123	31/17363	0.00134907	0.022075	0.0187728	246759/245920/311639	3
123	BBR vs. M.Down	BBR vs. M	Down	GO:0071887	Leukocyte apoptotic process	5/123	115/17363	0.00135628	0.022075	0.0187728	81780/81683/288077/499285/548326	5
124	BBR vs. M.Down	BBR vs. M	Down	GO:0033273	Response to vitamin	6/123	171/17363	0.00137376	0.0221939	0.0188738	81780/24932/24599/81683/245920/25586	6
125	BBR vs. M.Down	BBR vs. M	Down	GO:0055074	Calcium ion homeostasis	10/123	454/17363	0.00146116	0.0232613	0.0197815	81780/24932/365367/246759/245920/301086/84007/363682/313725/498335	10
126	BBR vs. M.Down	BBR vs. M	Down	GO:0032675	Regulation of interleukin-6 production	5/123	126/17363	0.00202933	0.0299683	0.0254853	140635/317382/301289/301291/365948	5
127	BBR vs. M.Down	BBR vs. M	Down	GO:1902166	Negative regulation of intrinsic apoptotic signaling pathway in response to DNA damage by p53 class mediator	2/123	10/17363	0.00215825	0.0306039	0.0260257	81683/691278	2
128	BBR vs. M.Down	BBR vs. M	Down	GO:0002534	Cytokine production involved in inflammatory response	3/123	37/17363	0.00226105	0.0316112	0.0268824	24599/301289/301291	3
129	BBR vs. M.Down	BBR vs. M	Down	GO:0048680	Positive regulation of axon regeneration	2/123	11/17363	0.00262566	0.0355688	0.0302479	81683/112400	2
130	BBR vs. M.Down	BBR vs. M	Down	GO:1905517	Macrophage migration	3/123	40/17363	0.00283105	0.0376495	0.0320174	81780/81683/84007	3
131	BBR vs. M.Down	BBR vs. M	Down	GO:0040018	Positive regulation of multicellular organism growth	3/123	41/17363	0.0030389	0.0399268	0.033954	140635/303021/24483	3
132	GQD vs. D.Down	GQD vs. D	Down	GO:0042110	T cell activation	34/160	449/17363	1.05609e-21	2.30982e-18	1.84868e-18	81780/24930/306071/282832/313050/25752/315609/305341/24796/25710/301348/687424/317578/317371/297596/500910/155151/498287/309684/298579/305501/498232/25150/171334/500449/306934/287673/363784/25148/291100/25660/54236/60628/365769	34
133	GQD vs. D.Down	GQD vs. D	Down	GO:0050851	Antigen receptor-mediated signaling pathway	21/160	119/17363	2.50963e-21	2.30982e-18	1.84868e-18	313050/315609/301348/307199/498075/171055/364403/286975/100913063/114203/287974/25023/500561/685692/498232/25150/680697/287673/499497/25660/365367	21
134	GQD vs. D.Down	GQD vs. D	Down	GO:0050778	Positive regulation of immune response	35/160	497/17363	2.65294e-21	2.30982e-18	1.84868e-18	24232/313050/315609/301348/317578/307199/297596/500910/498075/171055/294706/364403/498287/286975/309684/100913063/310553/291861/114203/287974/25023/500561/685692/498232/25150/338457/680697/287673/117033/499497/306127/291100/25660/365367/365769	35
135	GQD vs. D.Down	GQD vs. D	Down	GO:0002694	Regulation of leukocyte activation	34/160	472/17363	5.20972e-21	3.40195e-18	2.72277e-18	81780/303511/313050/25752/315609/24796/301348/687424/317578/307199/297596/500910/155151/309684/298579/305501/498232/171334/500449/365948/338457/306934/57302/287673/499497/363784/29185/364049/25148/25660/54236/103693341/286934/365769	34
136	GQD vs. D.Down	GQD vs. D	Down	GO:0007159	Leukocyte cell-cell adhesion	25/160	328/17363	3.66196e-16	7.46721e-14	5.97642e-14	81780/313050/25752/315609/24796/301348/687424/317578/297596/500910/155151/309684/298579/311144/305501/498232/171334/500449/306934/287673/363784/25148/25660/54236/365769	25
137	GQD vs. D.Down	GQD vs. D	Down	GO:1903037	Regulation of leukocyte cell-cell adhesion	24/160	296/17363	3.71645e-16	7.46721e-14	5.97642e-14	81780/313050/25752/315609/24796/301348/687424/317578/297596/500910/155151/298579/311144/305501/498232/171334/500449/306934/287673/363784/25148/25660/54236/365769	24
138	GQD vs. D.Down	GQD vs. D	Down	GO:0050863	Regulation of T cell activation	23/160	282/17363	1.41783e-15	2.64526e-13	2.11715e-13	81780/313050/25752/315609/24796/301348/687424/317578/297596/500910/155151/298579/305501/498232/171334/500449/306934/287673/363784/25148/25660/54236/365769	23
139	GQD vs. D.Down	GQD vs. D	Down	GO:0032943	Mononuclear cell proliferation	23/160	288/17363	2.24117e-15	3.44349e-13	2.75601e-13	81780/303511/25752/315609/24796/301348/317578/500910/155151/294706/498287/309684/100913063/298579/25150/338457/306934/499497/289395/25660/60628/103693341/365769	23
140	GQD vs. D.Down	GQD vs. D	Down	GO:0070098	Chemokine-mediated signaling pathway	11/160	66/17363	1.99735e-11	2.00657e-09	1.60596e-09	81780/282832/100124593/29363/117029/246759/116637/60665/287673/498335/60628	11
141	GQD vs. D.Down	GQD vs. D	Down	GO:0032944	Regulation of mononuclear cell proliferation	16/160	223/17363	2.53584e-10	2.20787e-08	1.76708e-08	81780/303511/25752/315609/24796/301348/317578/500910/155151/298579/338457/306934/499497/25660/103693341/365769	16
142	GQD vs. D.Down	GQD vs. D	Down	GO:0031349	Positive regulation of defense response	18/160	305/17363	4.44097e-10	3.51509e-08	2.81332e-08	81780/24232/25752/307199/297596/117029/294706/498287/310553/291861/338457/287673/117033/499497/306127/291100/25660/365769	18
143	GQD vs. D.Down	GQD vs. D	Down	GO:0002250	Adaptive immune response	18/160	309/17363	5.47798e-10	4.08814e-08	3.27196e-08	24930/117058/24232/24931/24796/317578/307199/317371/500910/498287/286975/287974/25023/498232/500449/499497/291100/25660	18
144	GQD vs. D.Down	GQD vs. D	Down	GO:0001819	Positive regulation of cytokine production	19/160	401/17363	5.47773e-09	3.86698e-07	3.09495e-07	24232/25752/315609/24796/317578/307199/117029/500910/498287/310553/116637/171334/338457/287673/117033/363784/291100/25660/365769	19
145	GQD vs. D.Down	GQD vs. D	Down	GO:0032103	Positive regulation of response to external stimulus	16/160	280/17363	6.92094e-09	4.63526e-07	3.70985e-07	81780/24232/25752/117029/294706/246759/310553/116637/60665/338457/304109/306934/287673/306127/498335/25660	16
146	GQD vs. D.Down	GQD vs. D	Down	GO:0002683	Negative regulation of immune system process	19/160	435/17363	2.03759e-08	1.18271e-06	9.46585e-07	24796/687424/297596/365542/298579/291861/685692/498232/365948/338457/306934/57302/680697/117033/363784/306127/29185/291100/103693341	19
147	GQD vs. D.Down	GQD vs. D	Down	GO:0002703	Regulation of leukocyte mediated immunity	13/160	195/17363	3.13799e-08	1.74392e-06	1.39575e-06	24232/24796/317578/307199/317371/297596/498287/309684/310553/60665/338457/25660/365769	13
148	GQD vs. D.Down	GQD vs. D	Down	GO:0002443	Leukocyte mediated immunity	16/160	313/17363	3.32306e-08	1.8083e-06	1.44728e-06	24930/117058/24232/24796/317578/307199/317371/297596/155151/498287/309684/310553/60665/338457/25660/365769	16
149	GQD vs. D.Down	GQD vs. D	Down	GO:0042108	Positive regulation of cytokine biosynthetic process	8/160	61/17363	8.48862e-08	4.34751e-06	3.47955e-06	315609/24796/500910/310553/338457/291100/25660/365769	8
150	GQD vs. D.Down	GQD vs. D	Down	GO:0060326	Cell chemotaxis	14/160	257/17363	1.14634e-07	5.54487e-06	4.43786e-06	81780/29363/117029/155151/246759/309684/116637/60665/304109/306934/57302/287673/25148/498335	14
151	GQD vs. D.Down	GQD vs. D	Down	GO:0032613	Interleukin-10 production	7/160	50/17363	3.54262e-07	1.34106e-05	1.07332e-05	317578/310553/338457/363784/291100/25660/365769	7
152	GQD vs. D.Down	GQD vs. D	Down	GO:0042089	Cytokine biosynthetic process	9/160	105/17363	5.40033e-07	1.93228e-05	1.54651e-05	315609/24796/297596/500910/310553/338457/291100/25660/365769	9
153	GQD vs. D.Down	GQD vs. D	Down	GO:0002687	Positive regulation of leukocyte migration	10/160	137/17363	5.59949e-07	1.97647e-05	1.58188e-05	81780/117029/246759/310553/311144/116637/60665/306934/287673/498335	10
154	GQD vs. D.Down	GQD vs. D	Down	GO:0032496	Response to lipopolysaccharide	16/160	426/17363	2.09379e-06	6.7963e-05	5.43945e-05	81780/25752/84386/290325/117029/294706/246759/310553/60665/171334/338457/57302/287673/499497/306127/498335	16
155	GQD vs. D.Down	GQD vs. D	Down	GO:0050727	Regulation of inflammatory response	13/160	290/17363	2.95102e-06	9.06831e-05	7.25786e-05	81780/24232/25752/84386/24796/117029/310553/338457/57302/287673/306127/25660/25728	13
156	GQD vs. D.Down	GQD vs. D	Down	GO:0050921	Positive regulation of chemotaxis	9/160	140/17363	5.98287e-06	0.000173636	0.000138971	81780/117029/246759/116637/60665/304109/306934/287673/498335	9
157	GQD vs. D.Down	GQD vs. D	Down	GO:0006816	Calcium ion transport	15/160	419/17363	7.89117e-06	0.000219274	0.000175497	81780/313050/117029/155151/246759/116637/25023/25150/338457/680697/192249/60628/365367/29412/690423	15
158	GQD vs. D.Down	GQD vs. D	Down	GO:0002440	Production of molecular mediator of immune response	10/160	184/17363	8.0641e-06	0.000219434	0.000175625	117058/317578/307199/290325/310553/498232/338457/29185/25660/365769	10
159	GQD vs. D.Down	GQD vs. D	Down	GO:0060402	Calcium ion transport into cytosol	9/160	156/17363	1.43692e-05	0.00036619	0.000293082	313050/117029/155151/246759/25150/680697/365367/29412/690423	9
160	GQD vs. D.Down	GQD vs. D	Down	GO:0018108	Peptidyl-tyrosine phosphorylation	13/160	353/17363	2.42563e-05	0.000581262	0.000465216	81780/29432/313050/315609/301348/364403/309684/288077/363616/25150/171334/365948/365769	13
161	GQD vs. D.Down	GQD vs. D	Down	GO:0002437	Inflammatory response to antigenic stimulus	6/160	67/17363	3.49724e-05	0.000767629	0.000614376	24232/25752/24796/117029/287673/25660	6
162	GQD vs. D.Down	GQD vs. D	Down	GO:0050850	Positive regulation of calcium-mediated signaling	5/160	43/17363	4.52786e-05	0.000977418	0.000782281	24930/315609/301348/498075/116637	5
163	GQD vs. D.Down	GQD vs. D	Down	GO:0002831	Regulation of response to biotic stimulus	8/160	140/17363	4.65597e-05	0.000996835	0.000797821	24796/307199/294706/310553/60665/117033/306127/29185	8
164	GQD vs. D.Down	GQD vs. D	Down	GO:0045766	Positive regulation of angiogenesis	8/160	141/17363	4.89788e-05	0.0010401	0.000832452	81780/24232/117029/367166/309684/680616/25023/60628	8
165	GQD vs. D.Down	GQD vs. D	Down	GO:0043900	Regulation of multi-organism process	13/160	385/17363	5.92911e-05	0.00120991	0.000968357	81780/84386/24796/117029/294706/310553/116637/60665/117033/306127/29185/25728/60628	13
166	GQD vs. D.Down	GQD vs. D	Down	GO:0001776	Leukocyte homeostasis	7/160	109/17363	6.71009e-05	0.0013178	0.00105471	500910/155151/114203/60665/500449/499497/103693341	7
167	GQD vs. D.Down	GQD vs. D	Down	GO:0071216	Cellular response to biotic stimulus	10/160	239/17363	7.58571e-05	0.00147865	0.00118344	81780/25752/290325/117029/294706/310553/60665/338457/499497/306127	10
168	GQD vs. D.Down	GQD vs. D	Down	GO:0071888	Macrophage apoptotic process	3/160	10/17363	8.78802e-05	0.00162879	0.00130361	81780/117029/499497	3
169	GQD vs. D.Down	GQD vs. D	Down	GO:2000109	Regulation of macrophage apoptotic process	3/160	10/17363	8.78802e-05	0.00162879	0.00130361	81780/117029/499497	3
170	GQD vs. D.Down	GQD vs. D	Down	GO:0051235	Maintenance of location	11/160	306/17363	0.000128823	0.00214322	0.00171534	24232/313050/117029/155151/246759/64828/361676/680697/25728/365367/690423	11
171	GQD vs. D.Down	GQD vs. D	Down	GO:0031341	Regulation of cell killing	6/160	86/17363	0.000142688	0.00230062	0.00184131	307199/297596/117029/498287/60665/365769	6
172	GQD vs. D.Down	GQD vs. D	Down	GO:0042531	Positive regulation of tyrosine phosphorylation of STAT protein	5/160	55/17363	0.000149706	0.00239898	0.00192003	81780/313050/288077/25150/365769	5
173	GQD vs. D.Down	GQD vs. D	Down	GO:0035821	Modification of morphology or physiology of other organism	7/160	128/17363	0.000183996	0.00279418	0.00223633	81780/84386/117029/310553/116637/60665/25728	7
174	GQD vs. D.Down	GQD vs. D	Down	GO:0009615	Response to virus	10/160	268/17363	0.00019395	0.00291148	0.00233022	81780/24930/24796/367166/246759/291861/338457/117033/499497/29185	10
175	GQD vs. D.Down	GQD vs. D	Down	GO:0042267	Natural killer cell mediated cytotoxicity	5/160	59/17363	0.000209162	0.00305212	0.00244278	307199/297596/155151/498287/365769	5
176	GQD vs. D.Down	GQD vs. D	Down	GO:0055074	Calcium ion homeostasis	13/160	454/17363	0.000302333	0.00398835	0.00319209	81780/313050/117029/155151/246759/25023/25150/680697/498335/25728/365367/29412/690423	13
177	GQD vs. D.Down	GQD vs. D	Down	GO:0001906	Cell killing	7/160	144/17363	0.000378306	0.00483929	0.00387315	307199/297596/117029/155151/498287/60665/365769	7
178	GQD vs. D.Down	GQD vs. D	Down	GO:0002718	Regulation of cytokine production involved in immune response	5/160	67/17363	0.000380313	0.00483929	0.00387315	317578/307199/310553/338457/365769	5
179	GQD vs. D.Down	GQD vs. D	Down	GO:0002467	Germinal center formation	3/160	16/17363	0.000393761	0.00494473	0.00395754	500910/287974/499497	3
180	GQD vs. D.Down	GQD vs. D	Down	GO:0097242	Amyloid-beta clearance	3/160	18/17363	0.000566053	0.00657124	0.00525932	24232/309684/25728	3
181	GQD vs. D.Down	GQD vs. D	Down	GO:0002577	Regulation of antigen processing and presentation	3/160	19/17363	0.000667657	0.00758226	0.00606849	317371/365542/287673	3
182	GQD vs. D.Down	GQD vs. D	Down	GO:0002285	Lymphocyte activation involved in immune response	7/160	161/17363	0.000737103	0.00826315	0.00661345	306071/155151/294706/498287/171334/291100/25660	7
183	GQD vs. D.Down	GQD vs. D	Down	GO:1901741	Positive regulation of myoblast fusion	3/160	20/17363	0.000780186	0.00867168	0.00694042	24251/246759/306934	3
184	GQD vs. D.Down	GQD vs. D	Down	GO:0048535	Lymph node development	3/160	21/17363	0.000904087	0.00970152	0.00776466	29363/305501/498335	3
185	GQD vs. D.Down	GQD vs. D	Down	GO:2000021	Regulation of ion homeostasis	8/160	218/17363	0.000947601	0.0100615	0.00805278	313050/117029/155151/246759/25150/680697/365367/690423	8
186	GQD vs. D.Down	GQD vs. D	Down	GO:0071346	Cellular response to interferon-gamma	5/160	85/17363	0.00113113	0.0116779	0.00934647	81780/85483/291861/116637/306127	5
187	GQD vs. D.Down	GQD vs. D	Down	GO:0007157	Heterophilic cell-cell adhesion via plasma membrane cell adhesion molecules	4/160	50/17363	0.00115008	0.0118268	0.0094656	25752/307199/311144/363784	4
188	GQD vs. D.Down	GQD vs. D	Down	GO:0002367	Cytokine production involved in immune response	5/160	88/17363	0.00132144	0.013174	0.0105439	317578/307199/310553/338457/365769	5
189	GQD vs. D.Down	GQD vs. D	Down	GO:0071402	Cellular response to lipoprotein particle stimulus	3/160	24/17363	0.00134825	0.0132675	0.0106187	81780/309684/25728	3
190	GQD vs. D.Down	GQD vs. D	Down	GO:0008037	Cell recognition	6/160	131/17363	0.00135113	0.0132675	0.0106187	25752/307199/690037/287673/363784/60628	6
191	GQD vs. D.Down	GQD vs. D	Down	GO:0031348	Negative regulation of defense response	7/160	180/17363	0.00141199	0.0136452	0.010921	84386/24796/291861/57302/117033/306127/25728	7
192	GQD vs. D.Down	GQD vs. D	Down	GO:0070723	Response to cholesterol	3/160	28/17363	0.00212419	0.0190666	0.0152601	81780/117029/25728	3
193	GQD vs. D.Down	GQD vs. D	Down	GO:0050706	Regulation of interleukin-1 beta secretion	3/160	32/17363	0.00313069	0.0265499	0.0212493	117029/310553/287673	3
194	GQD vs. D.Down	GQD vs. D	Down	GO:0055094	Response to lipoprotein particle	3/160	32/17363	0.00313069	0.0265499	0.0212493	81780/309684/25728	3
195	GQD vs. D.Down	GQD vs. D	Down	GO:0031622	Positive regulation of fever generation	2/160	10/17363	0.00361755	0.0294363	0.0235595	81780/117029	2
196	GQD vs. D.Down	GQD vs. D	Down	GO:2001138	Regulation of phospholipid transport	2/160	10/17363	0.00361755	0.0294363	0.0235595	691278/25728	2
197	GQD vs. D.Down	GQD vs. D	Down	GO:2001140	Positive regulation of phospholipid transport	2/160	10/17363	0.00361755	0.0294363	0.0235595	691278/25728	2
198	GQD vs. D.Down	GQD vs. D	Down	GO:0097484	Dendrite extension	3/160	34/17363	0.0037266	0.0299789	0.0239937	303073/360814/360730	3
199	GQD vs. D.Down	GQD vs. D	Down	GO:0014015	Positive regulation of gliogenesis	4/160	71/17363	0.00417951	0.0330815	0.0264769	117029/310553/304109/60628	4
200	GQD vs. D.Down	GQD vs. D	Down	GO:0043393	Regulation of protein binding	7/160	219/17363	0.00423107	0.0333884	0.0267226	84386/311144/304109/306934/25415/499497/25728	7
201	GQD vs. D.Down	GQD vs. D	Down	GO:0018894	Dibenzo-p-dioxin metabolic process	2/160	11/17363	0.00439478	0.033467	0.0267854	81780/25023	2
202	GQD vs. D.Down	GQD vs. D	Down	GO:0060340	Positive regulation of type i interferon-mediated signaling pathway	2/160	11/17363	0.00439478	0.033467	0.0267854	291861/117033	2
203	GQD vs. D.Down	GQD vs. D	Down	GO:1902950	Regulation of dendritic spine maintenance	2/160	11/17363	0.00439478	0.033467	0.0267854	25150/25728	2
204	GQD vs. D.Down	GQD vs. D	Down	GO:0032845	Negative regulation of homeostatic process	7/160	225/17363	0.00489766	0.0369731	0.0295916	313050/117029/155151/246759/680697/365367/690423	7
205	GQD vs. D.Down	GQD vs. D	Down	GO:0051702	Interaction with symbiont	4/160	75/17363	0.0050823	0.0379003	0.0303336	81780/116637/60665/25728	4
206	GQD vs. D.Down	GQD vs. D	Down	GO:0071347	Cellular response to interleukin-1	5/160	120/17363	0.00508381	0.0379003	0.0303336	81780/367166/116637/306127/25728	5
207	GQD vs. D.Down	GQD vs. D	Down	GO:0050702	Interleukin-1 beta secretion	3/160	38/17363	0.00511442	0.0379003	0.0303336	117029/310553/287673	3
208	GQD vs. D.Down	GQD vs. D	Down	GO:0090068	Positive regulation of cell cycle process	7/160	227/17363	0.00513656	0.0379003	0.0303336	103694902/29363/367166/84490/306934/314818/25660	7
209	GQD vs. D.Down	GQD vs. D	Down	GO:0043922	Negative regulation by host of viral transcription	2/160	12/17363	0.00524195	0.0384606	0.0307821	81780/116637	2
210	GQD vs. D.Down	GQD vs. D	Down	GO:0051260	Protein homooligomerization	9/160	356/17363	0.0058178	0.0418625	0.0335048	315609/25710/171055/100913063/306934/192249/688993/25728/29731	9
211	GQD vs. D.Down	GQD vs. D	Down	GO:0046677	Response to antibiotic	4/160	79/17363	0.00610735	0.043353	0.0346978	85483/367166/499497/286934	4
212	GQD vs. D.Down	GQD vs. D	Down	GO:0031652	Positive regulation of heat generation	2/160	13/17363	0.00615772	0.043353	0.0346978	81780/117029	2
213	GQD vs. D.Down	GQD vs. D	Down	GO:1903975	Regulation of glial cell migration	2/160	13/17363	0.00615772	0.043353	0.0346978	117029/304109	2
214	GQD vs. D.Down	GQD vs. D	Down	GO:0001771	Immunological synapse formation	2/160	14/17363	0.00714076	0.0486989	0.0389764	25752/287673	2
215	GQD vs. D.Down	GQD vs. D	Down	GO:1905809	Negative regulation of synapse organization	2/160	14/17363	0.00714076	0.0486989	0.0389764	310553/25728	2
216	GQD vs. D.Down	GQD vs. D	Down	GO:0060560	Developmental growth involved in morphogenesis	7/160	242/17363	0.00721784	0.0488838	0.0391244	117029/303073/299117/304109/360814/25728/360730	7
217	GQD vs. D.Down	GQD vs. D	Down	GO:0001960	Negative regulation of cytokine-mediated signaling pathway	3/160	43/17363	0.00723542	0.0488838	0.0391244	81780/291861/117033	3
218	GQD vs. D.Up	GQD vs. D	Up	GO:0001676	Long-chain fatty acid metabolic process	9/131	92/17363	3.07567e-08	5.97295e-05	5.56534e-05	361523/25053/29184/287424/362972/24300/65210/290623/50549	9
219	GQD vs. D.Up	GQD vs. D	Up	GO:0035428	Hexose transmembrane transport	5/131	28/17363	1.93592e-06	0.00093989	0.000875749	294341/25351/25552/65197/308028	5
220	GQD vs. D.Up	GQD vs. D	Up	GO:1904659	Glucose transmembrane transport	5/131	28/17363	1.93592e-06	0.00093989	0.000875749	294341/25351/25552/65197/308028	5
221	GQD vs. D.Up	GQD vs. D	Up	GO:1905950	Monosaccharide transmembrane transport	5/131	28/17363	1.93592e-06	0.00093989	0.000875749	294341/25351/25552/65197/308028	5
222	GQD vs. D.Up	GQD vs. D	Up	GO:1901568	Fatty acid derivative metabolic process	8/131	126/17363	5.04559e-06	0.00122482	0.00114123	361523/25053/287424/24300/65210/290623/50549/246263	8
223	GQD vs. D.Up	GQD vs. D	Up	GO:0010038	Response to metal ion	13/131	464/17363	4.95977e-05	0.00875625	0.00815871	116569/25750/361969/361523/24190/24300/100360880/689415/289353/29632/360348/25303/54231	13
224	GQD vs. D.Up	GQD vs. D	Up	GO:0017144	Drug metabolic process	4/131	37/17363	0.000168519	0.0247908	0.023099	252931/361523/24300/25303	4
225	GQD vs. D.Up	GQD vs. D	Up	GO:0009750	Response to fructose	3/131	15/17363	0.000178718	0.0247908	0.023099	24190/65197/497756	3
226	GQD vs. D.Up	GQD vs. D	Up	GO:0006721	Terpenoid metabolic process	5/131	74/17363	0.000240434	0.0291826	0.0271911	252931/24188/65210/360348/685750	5
227	GQD vs. D.Up	GQD vs. D	Up	GO:0051412	Response to corticosterone	4/131	44/17363	0.000332535	0.0379873	0.0353949	25750/100360880/29632/360348	4
228	GQD vs. D.Up	GQD vs. D	Up	GO:0035634	Response to stilbenoid	3/131	19/17363	0.000372298	0.0401668	0.0374258	29184/309526/312688	3
229	GQD vs. M.Down	GQD vs. M	Down	GO:0070098	Chemokine-mediated signaling pathway	10/104	66/17363	6.10158e-12	1.37957e-08	1.16958e-08	81780/246759/301086/100124593/117551/117029/498335/24770/171056/116637	10
230	GQD vs. M.Down	GQD vs. M	Down	GO:0030595	Leukocyte chemotaxis	12/104	191/17363	1.58808e-09	1.79532e-06	1.52205e-06	81780/246759/81683/117551/117029/84007/309684/498335/24770/171056/29259/116637	12
231	GQD vs. M.Down	GQD vs. M	Down	GO:0032103	Positive regulation of response to external stimulus	13/104	280/17363	1.2486e-08	7.05773e-06	5.98344e-06	81780/246759/24232/81683/117029/112400/84007/363578/498335/24770/304109/29259/116637	13
232	GQD vs. M.Down	GQD vs. M	Down	GO:0002688	Regulation of leukocyte chemotaxis	9/104	115/17363	2.90191e-08	1.31224e-05	1.1125e-05	81780/246759/81683/117029/84007/498335/24770/29259/116637	9
233	GQD vs. M.Down	GQD vs. M	Down	GO:0001819	Positive regulation of cytokine production	14/104	401/17363	1.17968e-07	3.33407e-05	2.82657e-05	24232/81683/117029/684440/84007/363578/502901/24770/363784/501854/501872/116637/117183/365769	14
234	GQD vs. M.Down	GQD vs. M	Down	GO:0050921	Positive regulation of chemotaxis	9/104	140/17363	1.5972e-07	4.01252e-05	3.40175e-05	81780/246759/117029/84007/498335/24770/304109/29259/116637	9
235	GQD vs. M.Down	GQD vs. M	Down	GO:0050778	Positive regulation of immune response	15/104	497/17363	2.64341e-07	5.35567e-05	4.54046e-05	24232/81683/171390/498075/684440/286975/84007/24932/363578/309684/100913063/501854/365367/117183/365769	15
236	GQD vs. M.Down	GQD vs. M	Down	GO:1905517	Macrophage migration	5/104	40/17363	3.898e-06	0.000418484	0.000354784	81780/81683/84007/24770/171056	5
237	GQD vs. M.Down	GQD vs. M	Down	GO:0070372	Regulation of ERK1 and ERK2 cascade	10/104	283/17363	7.649e-06	0.000629039	0.00053329	81780/24232/81683/117551/171390/24932/363578/24770/304109/116637	10
238	GQD vs. M.Down	GQD vs. M	Down	GO:0051928	Positive regulation of calcium ion transport	7/104	124/17363	9.56749e-06	0.00072107	0.000611312	81780/246759/24932/24770/365367/89823/116637	7
239	GQD vs. M.Down	GQD vs. M	Down	GO:0050715	Positive regulation of cytokine secretion	7/104	125/17363	1.00857e-05	0.000735603	0.000623634	81683/117029/684440/363578/502901/501872/117183	7
240	GQD vs. M.Down	GQD vs. M	Down	GO:0022407	Regulation of cell-cell adhesion	11/104	387/17363	2.04142e-05	0.00128213	0.00108697	81780/117029/24932/363578/498335/24770/363784/29366/54236/117183/365769	11
241	GQD vs. M.Down	GQD vs. M	Down	GO:2000107	Negative regulation of leukocyte apoptotic process	5/104	57/17363	2.28817e-05	0.00139826	0.00118542	81780/81683/117029/684980/548326	5
242	GQD vs. M.Down	GQD vs. M	Down	GO:0002694	Regulation of leukocyte activation	12/104	472/17363	2.54154e-05	0.00149038	0.00126352	81780/81683/365948/24932/364049/363578/309684/24770/363784/501872/54236/365769	12
243	GQD vs. M.Down	GQD vs. M	Down	GO:1905521	Regulation of macrophage migration	4/104	29/17363	2.57076e-05	0.00149038	0.00126352	81780/81683/84007/24770	4
244	GQD vs. M.Down	GQD vs. M	Down	GO:0050663	Cytokine secretion	8/104	206/17363	3.33062e-05	0.00183671	0.00155714	81683/365948/117029/684440/363578/502901/501872/117183	8
245	GQD vs. M.Down	GQD vs. M	Down	GO:0071222	Cellular response to lipopolysaccharide	8/104	208/17363	3.56786e-05	0.00187603	0.00159047	81780/81683/117029/363578/24770/171056/501872/290325	8
246	GQD vs. M.Down	GQD vs. M	Down	GO:0002675	Positive regulation of acute inflammatory response	4/104	33/17363	4.34832e-05	0.00218479	0.00185223	81780/24232/81683/117029	4
247	GQD vs. M.Down	GQD vs. M	Down	GO:0002683	Negative regulation of immune system process	11/104	435/17363	5.91896e-05	0.00267655	0.00226914	81683/171390/365948/365542/308350/363578/24770/363784/501854/501872/684980	11
248	GQD vs. M.Down	GQD vs. M	Down	GO:0031349	Positive regulation of defense response	9/104	305/17363	9.02589e-05	0.00371046	0.00314567	81780/24232/81683/171390/117029/684440/363578/501854/365769	9
249	GQD vs. M.Down	GQD vs. M	Down	GO:0045765	Regulation of angiogenesis	8/104	239/17363	9.47819e-05	0.00375968	0.0031874	81780/24232/117029/84007/309684/24770/171056/117183	8
250	GQD vs. M.Down	GQD vs. M	Down	GO:0071216	Cellular response to biotic stimulus	8/104	239/17363	9.47819e-05	0.00375968	0.0031874	81780/81683/117029/363578/24770/171056/501872/290325	8
251	GQD vs. M.Down	GQD vs. M	Down	GO:0050850	Positive regulation of calcium-mediated signaling	4/104	43/17363	0.000125249	0.00464244	0.00393579	498075/112400/24932/116637	4
252	GQD vs. M.Down	GQD vs. M	Down	GO:0002274	Myeloid leukocyte activation	7/104	187/17363	0.000132372	0.00464539	0.00393829	81780/684440/29168/363578/309684/171056/501872	7
253	GQD vs. M.Down	GQD vs. M	Down	GO:0032640	Tumor necrosis factor production	6/104	132/17363	0.000142093	0.00479511	0.00406523	81683/117029/363578/24770/501872/116637	6
254	GQD vs. M.Down	GQD vs. M	Down	GO:0002791	Regulation of peptide secretion	11/104	482/17363	0.000146815	0.00483962	0.00410296	81780/81683/365948/117029/684440/363578/502901/304109/501872/117183/50563	11
255	GQD vs. M.Down	GQD vs. M	Down	GO:1905523	Positive regulation of macrophage migration	3/104	18/17363	0.00015956	0.00497696	0.00421939	81780/84007/24770	3
256	GQD vs. M.Down	GQD vs. M	Down	GO:2000146	Negative regulation of cell motility	8/104	262/17363	0.000178439	0.00523962	0.00444207	81683/317371/117029/112400/498335/24770/171056/117183	8
257	GQD vs. M.Down	GQD vs. M	Down	GO:0006874	Cellular calcium ion homeostasis	10/104	440/17363	0.000307785	0.00773224	0.00655528	81780/246759/301086/117029/84007/24932/498335/24770/365367/89823	10
258	GQD vs. M.Down	GQD vs. M	Down	GO:0046651	Lymphocyte proliferation	8/104	286/17363	0.000322743	0.00801893	0.00679833	64315/81780/81683/24932/363578/309684/100913063/365769	8
259	GQD vs. M.Down	GQD vs. M	Down	GO:0032943	Mononuclear cell proliferation	8/104	288/17363	0.000338152	0.00831044	0.00704547	64315/81780/81683/24932/363578/309684/100913063/365769	8
260	GQD vs. M.Down	GQD vs. M	Down	GO:0071402	Cellular response to lipoprotein particle stimulus	3/104	24/17363	0.000385566	0.00908088	0.00769863	81780/309684/24770	3
261	GQD vs. M.Down	GQD vs. M	Down	GO:0055074	Calcium ion homeostasis	10/104	454/17363	0.000394112	0.00918647	0.00778815	81780/246759/301086/117029/84007/24932/498335/24770/365367/89823	10
262	GQD vs. M.Down	GQD vs. M	Down	GO:0040013	Negative regulation of locomotion	8/104	298/17363	0.000424479	0.00979333	0.00830264	81683/317371/117029/112400/498335/24770/171056/117183	8
263	GQD vs. M.Down	GQD vs. M	Down	GO:0034341	Response to interferon-gamma	5/104	110/17363	0.000520558	0.0108952	0.00923682	81780/117551/29168/24770/116637	5
264	GQD vs. M.Down	GQD vs. M	Down	GO:0033273	Response to vitamin	6/104	171/17363	0.000571729	0.0117516	0.00996285	81780/81683/24932/116676/24770/25586	6
265	GQD vs. M.Down	GQD vs. M	Down	GO:0002507	Tolerance induction	3/104	28/17363	0.000613307	0.0124927	0.0105911	24232/84007/363578	3
266	GQD vs. M.Down	GQD vs. M	Down	GO:0071887	Leukocyte apoptotic process	5/104	115/17363	0.000637558	0.0127568	0.010815	81780/81683/117029/684980/548326	5
267	GQD vs. M.Down	GQD vs. M	Down	GO:0050870	Positive regulation of T cell activation	6/104	175/17363	0.000645639	0.0128052	0.010856	81780/24932/363578/24770/54236/365769	6
268	GQD vs. M.Down	GQD vs. M	Down	GO:0002544	Chronic inflammatory response	3/104	29/17363	0.000681107	0.0131622	0.0111588	81780/24770/171056	3
269	GQD vs. M.Down	GQD vs. M	Down	GO:0032570	Response to progesterone	4/104	67/17363	0.000696864	0.0132404	0.011225	24232/81683/112400/24770	4
270	GQD vs. M.Down	GQD vs. M	Down	GO:0050730	Regulation of peptidyl-tyrosine phosphorylation	7/104	250/17363	0.000765474	0.0143036	0.0121264	81780/81683/365948/112400/24932/309684/365769	7
271	GQD vs. M.Down	GQD vs. M	Down	GO:0007159	Leukocyte cell-cell adhesion	8/104	328/17363	0.000796321	0.0146381	0.0124099	81780/24932/363578/309684/24770/363784/54236/365769	8
272	GQD vs. M.Down	GQD vs. M	Down	GO:0014015	Positive regulation of gliogenesis	4/104	71/17363	0.000867371	0.015689	0.0133009	117029/112400/29366/304109	4
273	GQD vs. M.Down	GQD vs. M	Down	GO:0055094	Response to lipoprotein particle	3/104	32/17363	0.000912577	0.0162467	0.0137737	81780/309684/24770	3
274	GQD vs. M.Down	GQD vs. M	Down	GO:0002697	Regulation of immune effector process	8/104	344/17363	0.00108219	0.0188218	0.0159568	24232/81683/317371/363578/309684/24770/501872/365769	8
275	GQD vs. M.Down	GQD vs. M	Down	GO:0002275	Myeloid cell activation involved in immune response	4/104	82/17363	0.00148485	0.022901	0.0194151	363578/309684/171056/501872	4
276	GQD vs. M.Down	GQD vs. M	Down	GO:0032102	Negative regulation of response to external stimulus	7/104	282/17363	0.00153764	0.022901	0.0194151	81683/171390/363578/498335/24770/171056/29366	7
277	GQD vs. M.Down	GQD vs. M	Down	GO:0031622	Positive regulation of fever generation	2/104	10/17363	0.00154969	0.022901	0.0194151	81780/117029	2
278	GQD vs. M.Down	GQD vs. M	Down	GO:0043615	Astrocyte cell migration	2/104	10/17363	0.00154969	0.022901	0.0194151	117029/24770	2
279	GQD vs. M.Down	GQD vs. M	Down	GO:1902166	Negative regulation of intrinsic apoptotic signaling pathway in response to DNA damage by p53 class mediator	2/104	10/17363	0.00154969	0.022901	0.0194151	691278/81683	2
280	GQD vs. M.Down	GQD vs. M	Down	GO:2000425	Regulation of apoptotic cell clearance	2/104	10/17363	0.00154969	0.022901	0.0194151	24232/24770	2
281	GQD vs. M.Down	GQD vs. M	Down	GO:0032946	Positive regulation of mononuclear cell proliferation	5/104	142/17363	0.00163921	0.0240665	0.0204032	81780/81683/24932/363578/365769	5
282	GQD vs. M.Down	GQD vs. M	Down	GO:0031341	Regulation of cell killing	4/104	86/17363	0.00177018	0.0253315	0.0214756	117029/363578/24770/365769	4
283	GQD vs. M.Down	GQD vs. M	Down	GO:0045078	Positive regulation of interferon-gamma biosynthetic process	2/104	11/17363	0.00188667	0.0263319	0.0223238	684440/365769	2
284	GQD vs. M.Down	GQD vs. M	Down	GO:0048680	Positive regulation of axon regeneration	2/104	11/17363	0.00188667	0.0263319	0.0223238	81683/112400	2
285	GQD vs. M.Down	GQD vs. M	Down	GO:2000021	Regulation of ion homeostasis	6/104	218/17363	0.00199741	0.0272056	0.0230645	246759/301086/117029/24932/365367/50563	6
286	GQD vs. M.Down	GQD vs. M	Down	GO:0043922	Negative regulation by host of viral transcription	2/104	12/17363	0.00225518	0.0294737	0.0249874	81780/116637	2
287	GQD vs. M.Down	GQD vs. M	Down	GO:0032845	Negative regulation of homeostatic process	6/104	225/17363	0.00234004	0.0302333	0.0256314	246759/301086/81683/117029/365367/684980	6
288	GQD vs. M.Down	GQD vs. M	Down	GO:0051817	Modification of morphology or physiology of other organism involved in symbiotic interaction	4/104	93/17363	0.00235743	0.030285	0.0256752	81780/117029/24932/116637	4
289	GQD vs. M.Down	GQD vs. M	Down	GO:0060402	Calcium ion transport into cytosol	5/104	156/17363	0.00247208	0.0315784	0.0267717	246759/301086/117029/24932/365367	5
290	GQD vs. M.Down	GQD vs. M	Down	GO:0002250	Adaptive immune response	7/104	309/17363	0.00257554	0.0327152	0.0277354	117058/24232/317371/286975/84007/24932/363578	7
291	GQD vs. M.Down	GQD vs. M	Down	GO:0031652	Positive regulation of heat generation	2/104	13/17363	0.00265482	0.0328008	0.027808	81780/117029	2
292	GQD vs. M.Down	GQD vs. M	Down	GO:0042095	Interferon-gamma biosynthetic process	2/104	13/17363	0.00265482	0.0328008	0.027808	684440/365769	2
293	GQD vs. M.Down	GQD vs. M	Down	GO:1903975	Regulation of glial cell migration	2/104	13/17363	0.00265482	0.0328008	0.027808	117029/304109	2
294	GQD vs. M.Down	GQD vs. M	Down	GO:0002443	Leukocyte mediated immunity	7/104	313/17363	0.00276657	0.0339957	0.0288211	117058/24232/317371/363578/309684/501872/365769	7
295	GQD vs. M.Down	GQD vs. M	Down	GO:0043542	Endothelial cell migration	5/104	162/17363	0.00290966	0.0351804	0.0298254	117029/309684/498335/290350/117183	5
296	GQD vs. M.Down	GQD vs. M	Down	GO:0019054	Modulation by virus of host process	2/104	14/17363	0.00308521	0.0367141	0.0311256	117029/24932	2
297	GQD vs. M.Down	GQD vs. M	Down	GO:0001660	Fever generation	2/104	16/17363	0.00403679	0.0449614	0.0381176	81780/117029	2
298	GQD vs. M.Down	GQD vs. M	Down	GO:0003161	Cardiac conduction system development	2/104	16/17363	0.00403679	0.0449614	0.0381176	112400/50563	2
299	GQD vs. M.Down	GQD vs. M	Down	GO:0032846	Positive regulation of homeostatic process	6/104	256/17363	0.00441384	0.0484451	0.0410711	81780/246759/117029/24932/24678/365367	6
300	GQD vs. M.Up	GQD vs. M	Up	GO:0006631	Fatty acid metabolic process	19/196	354/17363	2.09582e-08	5.31291e-05	4.89761e-05	24207/25053/287424/286963/25330/25080/29347/29478/25081/140638/315973/25598/691907/24300/50549/24303/246253/65192/171178	19
301	GQD vs. M.Up	GQD vs. M	Up	GO:0019433	Triglyceride catabolic process	7/196	34/17363	8.72024e-08	0.000110529	0.000101889	361676/24207/25330/25080/25081/140638/361812	7
302	GQD vs. M.Up	GQD vs. M	Up	GO:0015711	Organic anion transport	19/196	422/17363	3.27913e-07	0.0001344	0.000123894	24207/29323/303333/24310/25080/309111/25081/140638/362188/171049/25598/664630/298873/691907/24777/57395/65192/685081/85268	19
303	GQD vs. M.Up	GQD vs. M	Up	GO:0015850	Organic hydroxy compound transport	14/196	233/17363	4.2255e-07	0.0001344	0.000123894	25240/24207/25750/25080/114628/25081/29171/140638/362188/58959/24777/246253/64347/85268	14
304	GQD vs. M.Up	GQD vs. M	Up	GO:0051004	Regulation of lipoprotein lipase activity	5/196	15/17363	4.77161e-07	0.0001344	0.000123894	362850/24207/25080/25081/140638	5
305	GQD vs. M.Up	GQD vs. M	Up	GO:0008202	Steroid metabolic process	15/196	278/17363	6.40235e-07	0.000158484	0.000146096	25634/116486/24207/79243/191574/299511/25330/25080/252931/25081/140638/307616/24296/252917/65192	15
306	GQD vs. M.Up	GQD vs. M	Up	GO:0044241	Lipid digestion	5/196	16/17363	6.87702e-07	0.000158484	0.000146096	25240/25080/114628/25081/140638	5
307	GQD vs. M.Up	GQD vs. M	Up	GO:0055088	Lipid homeostasis	10/196	121/17363	1.14053e-06	0.000240937	0.000222103	361676/25634/362850/24207/25080/114628/25081/140638/252917/361812	10
308	GQD vs. M.Up	GQD vs. M	Up	GO:0050892	Intestinal absorption	6/196	34/17363	1.98107e-06	0.000369418	0.000340541	25080/114628/25081/140638/25552/25598	6
309	GQD vs. M.Up	GQD vs. M	Up	GO:0044283	Small molecule biosynthetic process	19/196	485/17363	2.61858e-06	0.000390477	0.000359954	25634/116486/24207/287424/685750/299511/25080/25081/140638/25315/307616/24296/691907/50549/252917/246253/361755/362282/65192	19
310	GQD vs. M.Up	GQD vs. M	Up	GO:0072330	Monocarboxylic acid biosynthetic process	11/196	168/17363	3.30908e-06	0.000459195	0.000423301	24207/287424/685750/299511/25080/25081/140638/24296/691907/252917/65192	11
311	GQD vs. M.Up	GQD vs. M	Up	GO:1904659	Glucose transmembrane transport	5/196	28/17363	1.38595e-05	0.00100383	0.000925359	294341/65197/366441/25552/309810	5
312	GQD vs. M.Up	GQD vs. M	Up	GO:1905950	Monosaccharide transmembrane transport	5/196	28/17363	1.38595e-05	0.00100383	0.000925359	294341/65197/366441/25552/309810	5
313	GQD vs. M.Up	GQD vs. M	Up	GO:1901615	Organic hydroxy compound metabolic process	16/196	439/17363	4.00344e-05	0.00202974	0.00187108	116486/24207/25750/299511/25330/25080/25081/140638/25315/308129/307616/117024/252917/362282/65192/171178	16
314	GQD vs. M.Up	GQD vs. M	Up	GO:0017144	Drug metabolic process	5/196	37/17363	5.66081e-05	0.00281376	0.00259381	252931/246247/24296/24300/362282	5
315	GQD vs. M.Up	GQD vs. M	Up	GO:0034377	Plasma lipoprotein particle assembly	4/196	20/17363	6.62198e-05	0.00322822	0.00297587	24207/25080/25081/140638	4
316	GQD vs. M.Up	GQD vs. M	Up	GO:0034367	Macromolecular complex remodeling	4/196	21/17363	8.1081e-05	0.00367036	0.00338346	24207/25080/25081/140638	4
317	GQD vs. M.Up	GQD vs. M	Up	GO:0034368	Protein-lipid complex remodeling	4/196	21/17363	8.1081e-05	0.00367036	0.00338346	24207/25080/25081/140638	4
318	GQD vs. M.Up	GQD vs. M	Up	GO:0042573	Retinoic acid metabolic process	4/196	21/17363	8.1081e-05	0.00367036	0.00338346	685750/299511/24296/171178	4
319	GQD vs. M.Up	GQD vs. M	Up	GO:0051006	Positive regulation of lipoprotein lipase activity	3/196	10/17363	0.000160346	0.00645204	0.00594769	25080/25081/140638	3
320	GQD vs. M.Up	GQD vs. M	Up	GO:0010876	Lipid localization	13/196	355/17363	0.000204767	0.00758625	0.00699325	361676/24207/24310/25080/114628/25081/140638/58959/25598/691907/24777/246253/65192	13
321	GQD vs. M.Up	GQD vs. M	Up	GO:1905952	Regulation of lipid localization	8/196	142/17363	0.000211073	0.00758625	0.00699325	361676/24207/25080/114628/25081/140638/58959/246253	8
322	GQD vs. M.Up	GQD vs. M	Up	GO:0006000	Fructose metabolic process	3/196	11/17363	0.000218645	0.00758625	0.00699325	100911725/54283/24190	3
323	GQD vs. M.Up	GQD vs. M	Up	GO:0016102	Diterpenoid biosynthetic process	3/196	11/17363	0.000218645	0.00758625	0.00699325	685750/299511/24296	3
324	GQD vs. M.Up	GQD vs. M	Up	GO:0044058	Regulation of digestive system process	5/196	50/17363	0.000244352	0.00825909	0.00761349	25240/25080/114628/25081/140638	5
325	GQD vs. M.Up	GQD vs. M	Up	GO:0006814	Sodium ion transport	10/196	226/17363	0.000254125	0.00847641	0.00781382	294341/114245/24407/365391/366441/81826/29517/25552/315272/24777	10
326	GQD vs. M.Up	GQD vs. M	Up	GO:0009746	Response to hexose	11/196	271/17363	0.000264963	0.00862521	0.00795099	24207/24407/65197/24310/24190/361825/252917/246253/362282/117274/57395	11
327	GQD vs. M.Up	GQD vs. M	Up	GO:0010565	Regulation of cellular ketone metabolic process	7/196	120/17363	0.000426038	0.0122728	0.0113134	24207/25080/25081/140638/307616/252917/246253	7
328	GQD vs. M.Up	GQD vs. M	Up	GO:0060192	Negative regulation of lipase activity	3/196	14/17363	0.000470434	0.0132505	0.0122148	362850/24207/25081	3
329	GQD vs. M.Up	GQD vs. M	Up	GO:0071805	Potassium ion transmembrane transport	9/196	202/17363	0.000491212	0.013392	0.0123452	25240/116491/114245/24407/365391/315272/117101/94341/56817	9
330	GQD vs. M.Up	GQD vs. M	Up	GO:0097006	Regulation of plasma lipoprotein particle levels	5/196	58/17363	0.000491305	0.013392	0.0123452	24207/25080/25081/140638/246253	5
331	GQD vs. M.Up	GQD vs. M	Up	GO:1901617	Organic hydroxy compound biosynthetic process	9/196	205/17363	0.000546412	0.0144287	0.0133008	116486/25080/25081/140638/25315/307616/252917/362282/65192	9
332	GQD vs. M.Up	GQD vs. M	Up	GO:1901568	Fatty acid derivative metabolic process	7/196	126/17363	0.000571377	0.0146369	0.0134928	25053/287424/286963/691907/24300/50549/24303	7
333	GQD vs. M.Up	GQD vs. M	Up	GO:0072224	Metanephric glomerulus development	3/196	17/17363	0.000857167	0.0210963	0.0194472	25240/246253/24883	3
334	GQD vs. M.Up	GQD vs. M	Up	GO:0071331	Cellular response to hexose stimulus	8/196	176/17363	0.000883773	0.021542	0.0198581	24207/24407/65197/24310/361825/252917/362282/57395	8
335	GQD vs. M.Up	GQD vs. M	Up	GO:0042445	Hormone metabolic process	8/196	177/17363	0.000916831	0.0221256	0.020396	79243/685750/299511/24310/308129/24296/117024/171178	8
336	GQD vs. M.Up	GQD vs. M	Up	GO:0042304	Regulation of fatty acid biosynthetic process	4/196	40/17363	0.00104726	0.0234939	0.0216574	24207/25080/25081/140638	4
337	GQD vs. M.Up	GQD vs. M	Up	GO:0070293	Renal absorption	3/196	19/17363	0.00120133	0.0267138	0.0246256	25240/29171/246253	3
338	GQD vs. M.Up	GQD vs. M	Up	GO:0006695	Cholesterol biosynthetic process	4/196	44/17363	0.00150196	0.0317288	0.0292486	116486/25080/25081/140638	4
339	GQD vs. M.Up	GQD vs. M	Up	GO:0051607	Defense response to virus	8/196	199/17363	0.00193292	0.0395156	0.0364268	192281/246268/362628/304545/56824/294090/24575/494200	8
340	M vs. D.Down	M vs. D	Down	GO:0010898	Positive regulation of triglyceride catabolic process	3/43	11/17363	2.30239e-06	0.0015449	0.00136447	361676/287774/140638	3
341	M vs. D.Down	M vs. D	Down	GO:0050996	Positive regulation of lipid catabolic process	3/43	25/17363	3.13269e-05	0.00700677	0.00618843	361676/287774/140638	3
342	M vs. D.Down	M vs. D	Down	GO:0051006	Positive regulation of lipoprotein lipase activity	2/43	10/17363	0.000266216	0.0148859	0.0131473	287774/140638	2
343	M vs. D.Down	M vs. D	Down	GO:0051004	Regulation of lipoprotein lipase activity	2/43	15/17363	0.000616304	0.0258462	0.0228276	287774/140638	2
344	M vs. D.Down	M vs. D	Down	GO:0034390	Smooth muscle cell apoptotic process	2/43	20/17363	0.00110649	0.0412473	0.0364299	287774/299341	2
345	M vs. D.Down	M vs. D	Down	GO:0034391	Regulation of smooth muscle cell apoptotic process	2/43	20/17363	0.00110649	0.0412473	0.0364299	287774/299341	2
Note: R package cluterProfiler was used to conduct GO enrichment analysis. 'compareCluster' function was used to compare the functional profiles among different clusters. Gene ratio, the ratio of the number of DEGs within the specific GO term to the total number of annotated DEGs; Bg ratio (background gene ratio), the ratio of the number of the specific GO term to the total number of genes in the…

## Sheet: D group-KEGG enrichment
Table S3 KEGG enrichment analysis of DEGs compared with D group
No.	Cluster	Group	Change	KEGG pathway ID	Description	Gene ratio	Bg ratio	P value	Adjusted P value	q value	Gene ID	Count
1	BBR vs. D.Down	BBR vs. D	Down	rno05340	Primary immunodeficiency	15/119	39/8832	6.79346e-19	1.31114e-16	1.08695e-16	24930/85483/24811/313050/301348/100913063/315609/500910/103693341/25710/365367/24931/367901/681236/84349	15
2	BBR vs. D.Down	BBR vs. D	Down	rno04640	Hematopoietic cell lineage	14/119	97/8832	3.27159e-11	3.15708e-09	2.61727e-09	24930/365542/315609/81811/24984/25710/29185/171075/365367/24931/24500/309217/100911215/308501	14
3	BBR vs. D.Down	BBR vs. D	Down	rno04672	Intestinal immune network for IgA production	9/119	49/8832	1.41014e-08	9.07191e-07	7.52076e-07	365542/25713/500910/363682/103693341/24984/60628/25660/84349	9
4	BBR vs. D.Down	BBR vs. D	Down	rno04514	Cell adhesion molecules (CAMs)	14/119	176/8832	8.88243e-08	4.28577e-06	3.55297e-06	24930/25752/365542/25713/24796/309684/363930/24984/25258/29259/24931/25660/308501/84349	14
5	BBR vs. D.Down	BBR vs. D	Down	rno04660	T cell receptor signaling pathway	11/119	106/8832	1.57793e-07	6.09083e-06	5.04939e-06	29432/24930/313050/301348/315609/81511/363577/25710/24931/25660/84349	11
6	BBR vs. D.Down	BBR vs. D	Down	rno04659	Th17 cell differentiation	11/119	109/8832	2.10535e-07	6.77219e-06	5.61425e-06	313050/365542/301348/315609/81511/291100/308977/24984/25710/301289/365769	11
7	BBR vs. D.Down	BBR vs. D	Down	rno04662	B cell receptor signaling pathway	9/119	71/8832	3.98891e-07	1.0998e-05	9.11751e-06	100913063/366957/171055/365367/25023/367901/313498/681236/308501	9
8	BBR vs. D.Down	BBR vs. D	Down	rno04060	Cytokine-cytokine receptor interaction	16/119	269/8832	5.65561e-07	1.36442e-05	1.13112e-05	81780/500910/308977/100124593/29363/363682/103693341/81811/287673/60628/24500/171334/84349/117518/301289/365769	16
9	BBR vs. D.Down	BBR vs. D	Down	rno04062	Chemokine signaling pathway	12/119	181/8832	5.36232e-06	0.000114992	9.533e-05	81780/317371/366957/311647/100124593/29363/363682/363577/25023/287673/60628/117518	12
10	BBR vs. D.Down	BBR vs. D	Down	rno05321	Inflammatory bowel disease (IBD)	7/119	66/8832	2.72506e-05	0.000525937	0.00043601	365542/308977/24984/310553/171334/301289/365769	7
11	BBR vs. D.Down	BBR vs. D	Down	rno04658	Th1 and Th2 cell differentiation	8/119	94/8832	3.63351e-05	0.000637516	0.000528511	313050/365542/301348/315609/81511/24984/25710/171334	8
12	BBR vs. D.Down	BBR vs. D	Down	rno05140	Leishmaniasis	7/119	75/8832	6.2847e-05	0.00101079	0.00083796	365542/309684/24984/24599/500904/310553/25023	7
13	BBR vs. D.Down	BBR vs. D	Down	rno04670	Leukocyte transendothelial migration	8/119	115/8832	0.000152656	0.00226636	0.00187885	366957/309684/54355/363577/305341/500904/25023/60628	8
14	BBR vs. D.Down	BBR vs. D	Down	rno05323	Rheumatoid arthritis	7/119	93/8832	0.000245707	0.00338725	0.00280808	81780/365542/309684/24984/310553/25660/301289	7
15	BBR vs. D.Down	BBR vs. D	Down	rno04064	NF-kappa B signaling pathway	7/119	97/8832	0.000318746	0.0041012	0.00339995	313050/301348/500910/81511/25023/367901/84349	7
16	BBR vs. D.Down	BBR vs. D	Down	rno04650	Natural killer cell mediated cytotoxicity	7/119	99/8832	0.000361296	0.00435814	0.00361296	313050/171528/301348/366957/81511/309684/25023	7
17	BBR vs. D.Down	BBR vs. D	Down	rno05152	Tuberculosis	9/119	185/8832	0.000853152	0.00968578	0.00802966	85483/365542/155151/499271/309684/24984/24599/310553/338457	9
18	BBR vs. D.Down	BBR vs. D	Down	rno05416	Viral myocarditis	6/119	96/8832	0.00182284	0.0195449	0.016203	365542/366957/309684/24984/25660/84349	6
19	BBR vs. D.Down	BBR vs. D	Down	rno04612	Antigen processing and presentation	6/119	101/8832	0.00236012	0.0239738	0.0198747	24930/85483/24811/365542/24984/24931	6
20	BBR vs. D.Down	BBR vs. D	Down	rno05330	Allograft rejection	5/119	74/8832	0.00313582	0.0302607	0.0250866	171528/365542/24984/25660/84349	5
21	BBR vs. D.Down	BBR vs. D	Down	rno05142	Chagas disease (American trypanosomiasis)	6/119	109/8832	0.0034574	0.0308863	0.0256052	81780/315609/25710/24599/310553/338457	6
22	BBR vs. D.Down	BBR vs. D	Down	rno05150	Staphylococcus aureus infection	5/119	76/8832	0.00352072	0.0308863	0.0256052	365542/24233/309684/363930/24984	5
23	BBR vs. D.Down	BBR vs. D	Down	rno05169	Epstein-Barr virus infection	9/119	237/8832	0.00462938	0.0367309	0.0304504	24811/365542/315609/24984/25710/171075/310553/365367/367901	9
24	BBR vs. D.Down	BBR vs. D	Down	rno05320	Autoimmune thyroid disease	5/119	81/8832	0.00463001	0.0367309	0.0304504	171528/365542/24984/25660/84349	5
25	BBR vs. D.Down	BBR vs. D	Down	rno04014	Ras signaling pathway	9/119	238/8832	0.00475788	0.0367309	0.0304504	29432/298579/301348/366957/81511/314596/54355/25023/360814	9
26	BBR vs. D.Down	BBR vs. D	Down	rno05145	Toxoplasmosis	6/119	118/8832	0.00510307	0.0378805	0.0314035	85483/365542/24984/24599/310553/84349	6
27	BBR vs. D.Up	BBR vs. D	Up	rno00140	Steroid hormone biosynthesis	6/51	85/8832	8.46746e-06	0.000478412	0.000436743	252931/286964/360348/24300/361523/293989	6
28	BBR vs. D.Up	BBR vs. D	Up	rno00830	Retinol metabolism	6/51	85/8832	8.46746e-06	0.000478412	0.000436743	24188/252931/286964/24300/361523/293989	6
29	BBR vs. M.Down	BBR vs. M	Down	rno04060	Cytokine-cytokine receptor interaction	17/72	269/8832	3.044e-11	4.1094e-09	3.68484e-09	81780/24932/117551/171081/652957/246759/245920/103693341/301086/363682/500910/498335/298518/301289/301291/117518/25196	17
30	BBR vs. M.Down	BBR vs. M	Down	rno05340	Primary immunodeficiency	6/72	39/8832	6.26572e-07	4.22936e-05	3.79241e-05	24932/100913063/365367/103693341/500910/103691557	6
31	BBR vs. M.Down	BBR vs. M	Down	rno04640	Hematopoietic cell lineage	8/72	97/8832	1.06223e-06	4.78004e-05	4.28619e-05	24932/365542/365367/652957/140635/308501/309217/298518	8
32	BBR vs. M.Down	BBR vs. M	Down	rno04062	Chemokine signaling pathway	10/72	181/8832	1.81943e-06	6.14059e-05	5.50618e-05	81780/117551/317371/246759/245920/301086/363682/498335/117518/64199	10
33	BBR vs. M.Down	BBR vs. M	Down	rno04659	Th17 cell differentiation	6/72	109/8832	0.00024827	0.00670329	0.00601075	24932/365542/291100/317382/301289/301291	6
34	BBR vs. M.Down	BBR vs. M	Down	rno04672	Intestinal immune network for IgA production	4/72	49/8832	0.000652126	0.0146728	0.0131569	365542/103693341/363682/500910	4
35	BBR vs. M.Down	BBR vs. M	Down	rno05321	Inflammatory bowel disease (IBD)	4/72	66/8832	0.00199897	0.0385516	0.0345687	365542/317382/301289/301291	4
36	BBR vs. M.Down	BBR vs. M	Down	rno04662	B cell receptor signaling pathway	4/72	71/8832	0.00261382	0.0441082	0.0395512	100913063/365367/313498/308501	4
37	BBR vs. M.Down	BBR vs. M	Down	rno04514	Cell adhesion molecules (CAMs)	6/72	176/8832	0.00302714	0.0451927	0.0405237	24932/365542/309684/308501/29259/25258	6
38	BBR vs. M.Down	BBR vs. M	Down	rno05150	Staphylococcus aureus infection	4/72	76/8832	0.00334761	0.0451927	0.0405237	365542/309684/84007/24233	4
39	BBR vs. M.Up	BBR vs. M	Up	rno00140	Steroid hormone biosynthesis	4/36	85/8832	0.00037219	0.0220991	0.0205573	25053/286964/286963/83790	4
40	BBR vs. M.Up	BBR vs. M	Up	rno00051	Fructose and mannose metabolism	3/36	39/8832	0.000513931	0.0220991	0.0205573	100911725/54283/286921	3
41	BBR vs. M.Up	BBR vs. M	Up	rno04726	Serotonergic synapse	4/36	126/8832	0.00163397	0.036168	0.0336447	25053/286963/83790/29581	4
42	BBR vs. M.Up	BBR vs. M	Up	rno04152	AMPK signaling pathway	4/36	127/8832	0.00168223	0.036168	0.0336447	100911725/54283/25634/295052	4
43	GQD vs. D.Down	GQD vs. D	Down	rno05340	Primary immunodeficiency	12/90	39/8832	1.83884e-15	3.14441e-13	2.45824e-13	24930/24931/313050/85483/315609/25710/301348/500910/100913063/681236/103693341/365367	12
44	GQD vs. D.Down	GQD vs. D	Down	rno04640	Hematopoietic cell lineage	11/90	97/8832	3.20307e-09	1.84516e-07	1.44251e-07	24930/24931/315609/25710/365542/311144/100911215/29185/289395/54236/365367	11
45	GQD vs. D.Down	GQD vs. D	Down	rno04062	Chemokine signaling pathway	14/90	181/8832	3.23712e-09	1.84516e-07	1.44251e-07	81780/282832/100124593/29363/317371/117029/246759/116637/60665/25023/304109/287673/498335/60628	14
46	GQD vs. D.Down	GQD vs. D	Down	rno04060	Cytokine-cytokine receptor interaction	16/90	269/8832	9.98001e-09	4.26646e-07	3.33543e-07	81780/282832/100124593/308977/29363/117029/500910/246759/116637/60665/171334/287673/498335/60628/103693341/365769	16
47	GQD vs. D.Down	GQD vs. D	Down	rno04660	T cell receptor signaling pathway	10/90	106/8832	1.03835e-07	3.55115e-06	2.77622e-06	24930/29432/24931/313050/315609/25710/301348/100910771/25150/25660	10
48	GQD vs. D.Down	GQD vs. D	Down	rno04672	Intestinal immune network for IgA production	7/90	49/8832	5.46794e-07	1.55836e-05	1.2183e-05	282832/500910/365542/311144/25660/60628/103693341	7
49	GQD vs. D.Down	GQD vs. D	Down	rno04514	Cell adhesion molecules (CAMs)	11/90	176/8832	1.52956e-06	3.7365e-05	2.92112e-05	24930/24931/25752/24796/307199/365542/309607/309684/311144/363784/25660	11
50	GQD vs. D.Down	GQD vs. D	Down	rno04662	B cell receptor signaling pathway	7/90	71/8832	7.06068e-06	0.000150922	0.000117988	171055/100913063/25023/681236/313874/289395/365367	7
51	GQD vs. D.Down	GQD vs. D	Down	rno05140	Leishmaniasis	7/90	75/8832	1.01961e-05	0.000193727	0.000151451	24232/365542/309684/310553/311144/25023/100910771	7
52	GQD vs. D.Down	GQD vs. D	Down	rno04659	Th17 cell differentiation	8/90	109/8832	1.39256e-05	0.000238127	0.000186163	313050/315609/308977/25710/301348/365542/291100/365769	8
53	GQD vs. D.Down	GQD vs. D	Down	rno05323	Rheumatoid arthritis	6/90	93/8832	0.000354516	0.00517409	0.00404499	81780/365542/309684/310553/60665/25660	6
54	GQD vs. D.Down	GQD vs. D	Down	rno04658	Th1 and Th2 cell differentiation	6/90	94/8832	0.000375622	0.00517409	0.00404499	313050/315609/25710/301348/365542/171334	6
55	GQD vs. D.Down	GQD vs. D	Down	rno04620	Toll-like receptor signaling pathway	6/90	95/8832	0.000397699	0.00517409	0.00404499	81780/246759/310553/116637/100910771/338457	6
56	GQD vs. D.Down	GQD vs. D	Down	rno04064	NF-kappa B signaling pathway	6/90	97/8832	0.000444892	0.00517409	0.00404499	313050/301348/500910/116637/25023/100910771	6
57	GQD vs. D.Down	GQD vs. D	Down	rno05162	Measles	7/90	136/8832	0.000453868	0.00517409	0.00404499	315609/25710/310553/100910771/25150/338457/25660	7
58	GQD vs. D.Down	GQD vs. D	Down	rno05321	Inflammatory bowel disease (IBD)	5/90	66/8832	0.000538265	0.00575271	0.00449735	308977/365542/310553/171334/365769	5
59	GQD vs. D.Down	GQD vs. D	Down	rno05170	Human immunodeficiency virus 1 infection	9/90	243/8832	0.000790065	0.00785699	0.00614243	29432/315609/25710/117029/309607/310553/25023/100910771/60628	9
60	GQD vs. D.Down	GQD vs. D	Down	rno05142	Chagas disease (American trypanosomiasis)	6/90	109/8832	0.000827052	0.00785699	0.00614243	81780/24232/315609/25710/310553/338457	6
61	GQD vs. D.Down	GQD vs. D	Down	rno05152	Tuberculosis	7/90	185/8832	0.00273003	0.023607	0.0184554	24232/85483/155151/365542/309684/310553/338457	7
62	GQD vs. D.Down	GQD vs. D	Down	rno05169	Epstein-Barr virus infection	8/90	237/8832	0.00278687	0.023607	0.0184554	315609/25710/365542/309607/310553/100910771/289395/365367	8
63	GQD vs. D.Down	GQD vs. D	Down	rno05416	Viral myocarditis	5/90	96/8832	0.0028991	0.023607	0.0184554	365542/309607/309684/25150/25660	5
64	GQD vs. D.Down	GQD vs. D	Down	rno04650	Natural killer cell mediated cytotoxicity	5/90	99/8832	0.00331247	0.0257469	0.0201284	313050/301348/309684/25023/25150	5
65	GQD vs. D.Down	GQD vs. D	Down	rno04612	Antigen processing and presentation	5/90	101/8832	0.00361065	0.0268444	0.0209864	24930/24931/85483/365542/309607	5
66	GQD vs. D.Down	GQD vs. D	Down	rno04670	Leukocyte transendothelial migration	5/90	115/8832	0.00626139	0.0446124	0.034877	305341/309684/311144/25023/60628	5
67	GQD vs. D.Down	GQD vs. D	Down	rno05145	Toxoplasmosis	5/90	118/8832	0.00697058	0.0476788	0.0372743	85483/117029/365542/310553/100910771	5
68	GQD vs. D.Down	GQD vs. D	Down	rno04810	Regulation of actin cytoskeleton	7/90	223/8832	0.00754863	0.0496468	0.0388128	29432/317371/303073/309684/311144/304109/60628	7
69	GQD vs. D.Up	GQD vs. D	Up	rno04973	Carbohydrate digestion and absorption	6/71	42/8832	9.09039e-07	0.000120902	0.000107171	116569/25351/25552/65197/497756/497039	6
70	GQD vs. D.Up	GQD vs. D	Up	rno00140	Steroid hormone biosynthesis	6/71	85/8832	5.77583e-05	0.00384093	0.0034047	252931/361523/25053/24300/29632/360348	6
71	GQD vs. D.Up	GQD vs. D	Up	rno00051	Fructose and mannose metabolism	4/71	39/8832	0.000255037	0.0113067	0.0100225	361730/24190/100911725/286921	4
72	GQD vs. D.Up	GQD vs. D	Up	rno00590	Arachidonic acid metabolism	5/71	83/8832	0.000519879	0.0154304	0.0136779	361523/24300/65210/290623/50549	5
73	GQD vs. D.Up	GQD vs. D	Up	rno00830	Retinol metabolism	5/71	85/8832	0.000580089	0.0154304	0.0136779	252931/361523/24188/24300/50549	5
74	GQD vs. D.Up	GQD vs. D	Up	rno00052	Galactose metabolism	3/71	32/8832	0.00208932	0.0396971	0.0351886	116569/497756/286921	3
75	GQD vs. D.Up	GQD vs. D	Up	rno00500	Starch and sucrose metabolism	3/71	32/8832	0.00208932	0.0396971	0.0351886	54410/497756/497039	3
76	GQD vs. D.Up	GQD vs. D	Up	rno04976	Bile secretion	4/71	73/8832	0.00274875	0.045698	0.0405079	25552/29725/25303/54231	4
77	GQD vs. M.Down	GQD vs. M	Down	rno04062	Chemokine signaling pathway	13/53	181/8832	3.00723e-11	3.09745e-09	2.59572e-09	81780/246759/301086/100124593/117551/317371/64199/117029/498335/24770/171056/304109/116637	13
78	GQD vs. M.Down	GQD vs. M	Down	rno04060	Cytokine-cytokine receptor interaction	12/53	269/8832	4.3732e-08	2.2522e-06	1.88738e-06	81780/246759/301086/100124593/117551/117029/24932/498335/24770/171056/116637/365769	12
79	GQD vs. M.Down	GQD vs. M	Down	rno04640	Hematopoietic cell lineage	6/53	97/8832	2.27336e-05	0.000780521	0.00065409	690492/365542/24932/365367/54236/308501	6
80	GQD vs. M.Down	GQD vs. M	Down	rno04514	Cell adhesion molecules (CAMs)	7/53	176/8832	7.87925e-05	0.00167629	0.00140476	365542/24932/309684/363784/29259/308501/25258	7
81	GQD vs. M.Down	GQD vs. M	Down	rno05340	Primary immunodeficiency	4/53	39/8832	8.13733e-05	0.00167629	0.00140476	24932/100913063/365367/103691557	4
82	GQD vs. M.Down	GQD vs. M	Down	rno05150	Staphylococcus aureus infection	4/53	76/8832	0.00107751	0.0184973	0.015501	24232/365542/84007/309684	4
83	GQD vs. M.Down	GQD vs. M	Down	rno05323	Rheumatoid arthritis	4/53	93/8832	0.00227488	0.0316551	0.0265275	81780/365542/309684/24770	4
84	GQD vs. M.Down	GQD vs. M	Down	rno04620	Toll-like receptor signaling pathway	4/53	95/8832	0.00245865	0.0316551	0.0265275	81780/246759/684440/116637	4
85	GQD vs. M.Up	GQD vs. M	Up	rno03320	PPAR signaling pathway	10/101	82/8832	2.6327e-08	4.37029e-06	3.9352e-06	362850/24207/25081/29171/140638/25598/50549/246253/362282/65192	10
86	GQD vs. M.Up	GQD vs. M	Up	rno04976	Bile secretion	7/101	73/8832	1.82251e-05	0.00151268	0.00136208	25240/114628/25315/81779/25552/24777/117274	7
87	GQD vs. M.Up	GQD vs. M	Up	rno00140	Steroid hormone biosynthesis	7/101	85/8832	4.93659e-05	0.00273158	0.00245963	25053/79243/286963/252931/24296/24300/24303	7
88	GQD vs. M.Up	GQD vs. M	Up	rno04152	AMPK signaling pathway	8/101	127/8832	9.67135e-05	0.00357441	0.00321856	25634/100911725/54283/314638/25330/313121/246253/362282	8
89	GQD vs. M.Up	GQD vs. M	Up	rno04973	Carbohydrate digestion and absorption	5/101	42/8832	0.000107663	0.00357441	0.00321856	25634/65197/25552/116569/286924	5
90	GQD vs. M.Up	GQD vs. M	Up	rno04979	Cholesterol metabolism	5/101	51/8832	0.000274077	0.00758281	0.00682789	362850/24207/25080/114628/25081	5
91	GQD vs. M.Up	GQD vs. M	Up	rno00830	Retinol metabolism	6/101	85/8832	0.000406217	0.00963315	0.00867411	299511/252931/24296/24300/50549/171178	6
92	GQD vs. M.Up	GQD vs. M	Up	rno00051	Fructose and mannose metabolism	4/101	39/8832	0.00097461	0.0197997	0.0178285	100911725/54283/286921/24190	4
93	GQD vs. M.Up	GQD vs. M	Up	rno04975	Fat digestion and absorption	4/101	40/8832	0.00107348	0.0197997	0.0178285	25080/114628/25081/25598	4
94	GQD vs. M.Up	GQD vs. M	Up	rno04977	Vitamin digestion and absorption	3/101	24/8832	0.00246752	0.0409609	0.036883	303333/25080/25081	3
95	GQD vs. M.Up	GQD vs. M	Up	rno00330	Arginine and proline metabolism	4/101	52/8832	0.00286399	0.0432203	0.0389174	100912604/25750/361755/361538	4
96	GQD vs. M.Up	GQD vs. M	Up	rno04726	Serotonergic synapse	6/101	126/8832	0.00314217	0.0434667	0.0391394	25053/25750/286963/691907/114856/24303	6
97	M vs. D.Down	M vs. D	Down	rno05016	Huntington disease	4/19	202/8832	0.000786126	0.0330173	0.02648	292778/100912534/100910772/363441	4
98	M vs. D.Down	M vs. D	Down	rno03020	RNA polymerase	2/19	32/8832	0.00209278	0.0439484	0.0352469	292778/100912534	2
Note: R package cluterProfiler was used to conduct KEGG enrichment analysis. 'compareCluster' function was used to compare the functional profiles among different clusters. Gene ratio, the ratio of the number of DEGs within the specific KEGG pathway to the total number of annotated DEGs; Bg ratio (background gene ratio), the ratio of the number of the specific KEGG pathway to the total number of …

## Sheet: N group-GO enrichment
Table S3 GO enrichment analysis of DEGs compared with N group
No.	Cluster	Group	Change	GO ID	Description	Gene ratio	Bg ratio	P value	Adjusted P value	q value	Gene ID	Count
1	BBR vs. N.Down	BBR vs. N	Down	GO:0042110	T cell activation	82/569	449/17363	3.3391e-38	1.38072e-34	1.15849e-34	309622/294270/25752/25021/140635/687424/501736/313050/246774/81780/25150/309621/309684/314596/308995/315609/299206/317578/315610/301348/363577/312312/24796/297596/155151/81511/24930/282832/317371/24932/363578/690899/366957/500449/306071/66029/307171/252971/25326/311647/498232/363595/85471/305341/85420/294797/312495/25710/679957/287673/25369/295338/367218/25408/24699/171333/312275/291100/308163/60…	82
2	BBR vs. N.Down	BBR vs. N	Down	GO:0002694	Regulation of leukocyte activation	79/569	472/17363	5.23314e-34	1.08195e-30	9.07812e-31	309622/294270/25752/25021/140635/687424/501736/313050/246774/81780/309621/362966/309684/314596/308995/315609/317578/301348/24796/297596/155151/81511/24932/363578/690899/366957/500449/66029/29185/361697/252971/25326/498232/287437/85471/85420/294797/114638/312495/287673/25369/295338/311658/364049/25408/24699/171333/312275/25350/63835/59086/24494/500910/29427/288905/24934/298765/103693341/54236/2916…	79
3	BBR vs. N.Down	BBR vs. N	Down	GO:0007159	Leukocyte cell-cell adhesion	64/569	328/17363	1.34383e-31	1.38918e-28	1.16559e-28	309622/294270/25713/25752/25021/687424/501736/313050/246774/81780/309621/309684/314596/308995/315609/317578/301348/24796/297596/155151/81511/24932/363578/306790/690899/24356/366957/500449/66029/252971/25326/498232/311144/85471/85420/294797/312495/287673/25369/295338/363930/25408/24699/171333/312275/25350/63835/59086/24494/500910/29427/54236/25712/407756/64545/499285/24986/690388/317382/94195/2566…	64
4	BBR vs. N.Down	BBR vs. N	Down	GO:1903037	Regulation of leukocyte cell-cell adhesion	58/569	296/17363	8.6094e-29	7.11997e-26	5.97402e-26	309622/294270/25752/687424/501736/313050/246774/81780/309621/314596/308995/315609/317578/301348/24796/297596/155151/81511/24932/363578/690899/24356/366957/500449/66029/252971/25326/498232/311144/85471/85420/294797/312495/287673/25369/295338/25408/24699/171333/312275/25350/63835/59086/24494/500910/29427/54236/25712/407756/64545/499285/24986/690388/317382/25660/298006/353218/116562	58
5	BBR vs. N.Down	BBR vs. N	Down	GO:0002250	Adaptive immune response	59/569	309/17363	1.21244e-28	8.35576e-26	7.01091e-26	309622/24974/294270/24812/246774/298566/24811/295703/289785/299206/317578/363577/501095/24796/192262/24233/81511/408246/24930/317371/24932/363578/29687/690899/362634/312705/316327/500449/286975/25326/498232/171499/287437/85471/85420/294797/116591/24699/171333/312275/291100/117058/287974/308163/25050/59086/500910/292483/288905/24934/501502/25712/407756/170637/317382/25660/303801/171369/116562	59
6	BBR vs. N.Down	BBR vs. N	Down	GO:0050863	Regulation of t cell activation	56/569	282/17363	3.90299e-28	2.30555e-25	1.93448e-25	309622/294270/25752/687424/501736/313050/246774/81780/309621/314596/308995/315609/317578/301348/24796/297596/155151/81511/24932/363578/690899/366957/500449/66029/252971/25326/498232/85471/85420/294797/312495/287673/25369/295338/25408/24699/171333/312275/25350/63835/59086/24494/500910/29427/54236/25712/407756/64545/499285/24986/690388/317382/25660/298006/353218/116562	56
7	BBR vs. N.Down	BBR vs. N	Down	GO:0050778	Positive regulation of immune response	72/569	497/17363	5.96403e-27	3.08266e-24	2.58651e-24	309622/24974/25021/500561/501736/313050/24812/246774/25150/298566/362966/309684/295703/315609/289785/317578/301348/363577/501095/498075/192262/297596/24233/408246/103689965/24932/363578/29687/362634/312705/155918/316327/286975/66029/498232/287437/85471/85420/81749/364403/116591/287673/295338/311658/100913063/24699/171333/300649/291100/287974/63835/59086/114091/500910/501854/288905/24934/29395/502…	72
8	BBR vs. N.Down	BBR vs. N	Down	GO:0032943	Mononuclear cell proliferation	53/569	288/17363	5.27696e-25	1.94941e-22	1.63565e-22	309622/294270/25752/25021/140635/501736/81780/25150/309621/309684/314596/308995/315609/317578/301348/24796/155151/24932/363578/690899/366957/66029/25326/85420/294797/295338/311658/100913063/25408/24699/171333/312275/60628/25350/63835/59086/24494/316164/500910/29427/103693341/291675/64569/25712/407756/24986/25325/690388/317382/25660/171369/353218/116562	53
9	BBR vs. N.Down	BBR vs. N	Down	GO:0070661	Leukocyte proliferation	54/569	300/17363	5.65729e-25	1.94941e-22	1.63565e-22	309622/294270/25752/25021/140635/501736/81780/25150/309621/309684/314596/308995/315609/317578/301348/24796/155151/24932/363578/690899/366957/66029/25326/311639/85420/294797/295338/311658/100913063/25408/24699/171333/312275/60628/25350/63835/59086/24494/316164/500910/29427/103693341/291675/64569/25712/407756/24986/25325/690388/317382/25660/171369/353218/116562	54
10	BBR vs. N.Down	BBR vs. N	Down	GO:0002443	Leukocyte mediated immunity	55/569	313/17363	6.92272e-25	2.20196e-22	1.84755e-22	309622/24974/294270/25021/501736/24812/246774/298566/24811/309684/295703/289785/299206/317578/501095/24796/314654/192262/297596/155151/24233/81511/408246/24930/317371/363578/29687/690899/366957/362634/312705/316327/25326/171499/287437/85471/294797/116591/24699/312275/300649/117058/308163/59086/292483/288905/24934/501502/25712/25316/317382/25660/59105/171369/116562	55
11	BBR vs. N.Down	BBR vs. N	Down	GO:0070663	Regulation of leukocyte proliferation	45/569	230/17363	1.65609e-22	3.60418e-20	3.02409e-20	309622/294270/25752/501736/81780/309621/314596/308995/315609/317578/301348/24796/155151/24932/363578/690899/366957/66029/25326/311639/85420/295338/311658/25408/24699/171333/25350/63835/59086/24494/500910/29427/103693341/291675/64569/25712/407756/24986/25325/690388/317382/25660/171369/353218/116562	45
12	BBR vs. N.Down	BBR vs. N	Down	GO:0002683	Negative regulation of immune system process	54/569	435/17363	2.62555e-17	3.50214e-15	2.93847e-15	309622/294270/365542/140635/687424/501736/24812/246774/309621/24811/295703/24796/297596/289237/363578/690899/362634/83514/66029/29185/361697/25326/498232/294797/688737/679957/362691/25369/295338/314386/24699/291100/25350/63835/59086/501854/288905/24934/103693341/50662/64569/407756/299567/57302/308350/170637/25325/690388/317382/59105/298006/684980/117033/116562	54
13	BBR vs. N.Down	BBR vs. N	Down	GO:1902105	Regulation of leukocyte differentiation	40/569	270/17363	1.04202e-15	1.19688e-13	1.00424e-13	294270/140635/687424/313050/246774/81780/309621/362966/317578/301348/24932/307403/362634/252971/25326/310727/288077/311639/85471/294797/312495/362691/314386/24699/25056/63835/59086/24494/361537/298765/50662/301289/25712/299567/499285/308350/317382/25660/353218/116562	40
14	BBR vs. N.Down	BBR vs. N	Down	GO:0001819	Positive regulation of cytokine production	49/569	401/17363	1.59946e-15	1.7875e-13	1.49981e-13	25752/140635/246774/362966/315609/317578/24796/500133/307403/301291/363578/406163/64537/316327/66029/85471/85420/116591/287673/295338/171333/300649/291100/59086/24494/114091/500910/501854/502901/288905/24934/29395/50662/301289/25712/499285/304987/292794/117183/24986/25325/317382/25660/25069/117033/171369/24493/353218/116562	49
15	BBR vs. N.Down	BBR vs. N	Down	GO:0019882	Antigen processing and presentation	24/569	96/17363	4.2024e-15	4.26455e-13	3.57818e-13	309622/24974/294270/414792/365542/140635/24812/309621/24811/24967/501095/317371/500133/103689996/360323/100364500/116591/287673/414784/309607/25712/24988/24986/298006	24
16	BBR vs. N.Down	BBR vs. N	Down	GO:0019221	Cytokine-mediated signaling pathway	44/569	375/17363	2.00806e-13	1.45672e-11	1.22226e-11	140635/81780/171081/117551/296953/282832/652957/24932/307403/117539/252971/308977/25326/100124593/294797/246759/287673/363682/79107/24699/117518/171333/117022/361615/308163/60628/24494/24500/298518/288905/301086/171054/25712/304987/140473/83681/298006/25069/117033/171369/24493/302424/24336/301066	44
17	BBR vs. N.Down	BBR vs. N	Down	GO:0032609	Interferon-gamma production	24/569	113/17363	2.08329e-13	1.48524e-11	1.2462e-11	294270/140635/246774/315609/317578/363577/363578/156726/316327/85471/287673/295338/171333/24494/500910/288905/24934/50662/299567/24986/25325/317382/353218/116562	24
18	BBR vs. N.Down	BBR vs. N	Down	GO:0050900	Leukocyte migration	39/569	306/17363	3.55567e-13	2.49198e-11	2.0909e-11	25713/25021/501736/81780/309684/289785/315610/117551/155151/289237/406163/366957/116996/311647/311144/85471/246759/679957/116591/287673/295338/363930/117518/308163/81687/59086/24494/298518/29427/24934/309527/25712/499285/292794/57302/24929/94195/298006/24493	39
19	BBR vs. N.Down	BBR vs. N	Down	GO:0002440	Production of molecular mediator of immune response	29/569	184/17363	2.01476e-12	1.30172e-10	1.09221e-10	309622/294270/246774/299206/317578/690899/316327/29185/25326/498232/171499/287437/85471/294797/295338/24699/117058/308163/59086/288905/291675/25712/292794/25325/317382/25660/290325/171369/116562	29
20	BBR vs. N.Down	BBR vs. N	Down	GO:0050663	Cytokine secretion	30/569	206/17363	6.70058e-12	3.84818e-10	3.22882e-10	294270/140635/56782/307403/301291/363578/155918/316327/252971/85471/116591/287673/295338/312275/117022/300649/89824/24494/114091/502901/301289/25712/304987/292794/25316/117183/25325/317382/117033/24493	30
21	BBR vs. N.Down	BBR vs. N	Down	GO:0002366	Leukocyte activation involved in immune response	31/569	232/17363	2.90478e-11	1.53991e-09	1.29206e-09	25021/501736/309684/308995/299206/314654/155151/81511/363578/366957/306071/307171/25326/315119/287437/85471/24699/291100/308163/59086/292483/361537/288905/25712/299567/25316/317382/25660/59105/171369/116562	31
22	BBR vs. N.Down	BBR vs. N	Down	GO:0042089	Cytokine biosynthetic process	20/569	105/17363	1.72529e-10	8.10691e-09	6.80211e-09	315609/24796/297596/500133/301291/85471/85420/116591/291100/24494/500910/25627/313974/25712/25196/25325/317382/25660/25069/24493	20
23	BBR vs. N.Down	BBR vs. N	Down	GO:0050707	Regulation of cytokine secretion	26/569	181/17363	2.34992e-10	1.07966e-08	9.05887e-09	294270/140635/56782/307403/301291/363578/316327/252971/85471/116591/287673/295338/117022/300649/24494/114091/502901/301289/25712/304987/292794/117183/25325/317382/117033/24493	26
24	BBR vs. N.Down	BBR vs. N	Down	GO:0050727	Regulation of inflammatory response	33/569	290/17363	5.0024e-10	2.17736e-08	1.82691e-08	294270/25752/25728/81780/25732/295703/24796/289237/301291/406163/24356/66029/287422/85471/116591/287673/25369/117022/24494/58923/301289/84386/299567/499285/292794/57302/24929/25325/317382/94195/25660/499879/116562	33
25	BBR vs. N.Down	BBR vs. N	Down	GO:0045076	Regulation of interleukin-2 biosynthetic process	9/569	17/17363	7.87322e-10	3.39122e-08	2.84541e-08	315609/297596/301291/85420/291100/24494/317382/25660/24493	9
26	BBR vs. N.Down	BBR vs. N	Down	GO:0031349	Positive regulation of defense response	33/569	305/17363	1.83756e-09	7.52309e-08	6.31225e-08	25752/501736/246774/81780/501095/297596/500133/301291/363578/406163/24356/66029/116591/287673/295338/300649/291100/24494/114091/501854/24934/29395/502902/501502/301289/299567/499285/304987/292794/24929/94195/25660/117033	33
27	BBR vs. N.Down	BBR vs. N	Down	GO:0034341	Response to interferon-gamma	19/569	110/17363	2.7811e-09	1.10575e-07	9.27783e-08	309622/294270/29168/81780/309621/310917/85483/117551/306722/252971/171164/117518/171333/29427/58923/25712/24986/298006/171369	19
28	BBR vs. N.Down	BBR vs. N	Down	GO:0098542	Defense response to other organism	41/569	471/17363	1.32283e-08	4.75644e-07	3.99089e-07	25732/499271/310917/299206/65270/24796/64640/314654/296953/24930/289237/24932/500133/363578/362604/29185/171164/502852/311580/308097/246759/361422/295338/24699/171333/291100/25350/59086/24494/288905/24934/29395/301289/84386/25712/299567/304987/683163/25325/117033/171369	41
29	BBR vs. N.Down	BBR vs. N	Down	GO:0002237	Response to molecule of bacterial origin	39/569	443/17363	2.2255e-08	7.60532e-07	6.38125e-07	25752/24812/81780/25732/171081/296953/363578/316327/304966/66029/117539/252971/171164/25619/246759/116669/287673/295338/25408/361615/81687/59086/24494/24934/29395/58923/84386/25712/57302/24929/25325/94195/310395/291359/170496/290325/25069/171369/24493	39
30	BBR vs. N.Down	BBR vs. N	Down	GO:0002791	Regulation of peptide secretion	40/569	482/17363	7.38269e-08	2.34826e-06	1.97031e-06	294270/140635/81780/290646/56782/307403/301291/363578/316327/252971/85471/85420/364403/116591/287673/25369/295338/314386/56029/117022/300649/59086/24494/114091/117274/502901/301289/25712/304987/292794/25196/24929/117183/25325/317382/94195/117033/171369/24493/116562	40
31	BBR vs. N.Down	BBR vs. N	Down	GO:0002260	Lymphocyte homeostasis	14/569	79/17363	2.45995e-07	7.13249e-06	5.98452e-06	246774/155151/81511/83514/500449/25326/59086/500910/103693341/317382/302373/684980/116562/287034	14
32	BBR vs. N.Down	BBR vs. N	Down	GO:0006956	Complement activation	11/569	47/17363	2.53561e-07	7.13249e-06	5.98452e-06	298566/295703/192262/24233/408246/103689965/29687/362634/312705/114091/117183	11
33	BBR vs. N.Down	BBR vs. N	Down	GO:0045190	Isotype switching	11/569	47/17363	2.53561e-07	7.13249e-06	5.98452e-06	299206/287437/24699/308163/59086/288905/25712/317382/25660/171369/116562	11
34	BBR vs. N.Down	BBR vs. N	Down	GO:0002532	Production of molecular mediator involved in inflammatory response	12/569	63/17363	7.92811e-07	2.01121e-05	1.68751e-05	65030/25752/501736/25505/289237/301291/406163/66029/287422/117022/58923/301289	12
35	BBR vs. N.Down	BBR vs. N	Down	GO:0002577	Regulation of antigen processing and presentation	7/569	19/17363	1.39873e-06	3.28623e-05	2.75731e-05	309622/365542/24812/317371/500133/287673/298006	7
36	BBR vs. N.Down	BBR vs. N	Down	GO:0032103	Positive regulation of response to external stimulus	26/569	280/17363	1.90502e-06	4.4007e-05	3.69241e-05	25752/81780/500133/301291/363578/406163/24356/366957/66029/116996/246759/116591/287673/308163/59086/24494/29427/171054/301289/499285/292794/24929/94195/25660/291359/298006	26
37	BBR vs. N.Down	BBR vs. N	Down	GO:0031348	Negative regulation of defense response	20/569	180/17363	1.9447e-06	4.44272e-05	3.72766e-05	294270/25728/24812/25732/24811/295703/24796/289237/363578/24356/85471/25369/117022/58923/84386/57302/25325/317382/117033/116562	20
38	BBR vs. N.Down	BBR vs. N	Down	GO:0018108	Peptidyl-tyrosine phosphorylation	30/569	353/17363	1.99469e-06	4.48528e-05	3.76337e-05	140635/501736/313050/81780/25150/309684/315609/363616/301348/363577/24932/338477/307403/306790/252971/25326/288077/364403/295338/56029/25408/24699/171333/59086/25712/170637/29432/171369/116562/24174	30
39	BBR vs. N.Down	BBR vs. N	Down	GO:0002685	Regulation of leukocyte migration	20/569	185/17363	2.97921e-06	6.28901e-05	5.27679e-05	501736/81780/289237/406163/366957/311144/246759/679957/287673/295338/308163/81687/59086/24494/29427/24934/499285/24929/298006/24493	20
40	BBR vs. N.Down	BBR vs. N	Down	GO:0072376	Protein activation cascade	11/569	61/17363	4.01666e-06	8.26312e-05	6.93318e-05	298566/295703/192262/24233/408246/103689965/29687/362634/312705/114091/117183	11
41	BBR vs. N.Down	BBR vs. N	Down	GO:0031341	Regulation of cell killing	13/569	86/17363	4.26046e-06	8.72128e-05	7.3176e-05	24974/24812/246774/24811/297596/363578/294797/116591/24699/300649/24934/501502/25712	13
42	BBR vs. N.Down	BBR vs. N	Down	GO:0009311	Oligosaccharide metabolic process	9/569	43/17363	8.5239e-06	0.000162928	0.000136705	291325/407765/282838/117185/64442/116696/100301568/29758/78947	9
43	BBR vs. N.Down	BBR vs. N	Down	GO:0007204	Positive regulation of cytosolic calcium ion concentration	26/569	304/17363	8.55026e-06	0.000162928	0.000136705	313050/246774/25150/155151/24932/25326/303701/246759/679957/313725/363682/317219/24699/308163/59086/24494/89788/301086/25316/24929/81638/308408/298006/24336/116562/301066	26
44	BBR vs. N.Down	BBR vs. N	Down	GO:0071347	Cellular response to interleukin-1	15/569	120/17363	8.89225e-06	0.000167897	0.000140874	25728/81780/24967/117551/117518/117022/89824/81687/301289/25196/24929/170496/298006/171369/24493	15
45	BBR vs. N.Down	BBR vs. N	Down	GO:0002437	Inflammatory response to antigenic stimulus	11/569	67/17363	1.03351e-05	0.000192503	0.00016152	294270/25752/24796/85471/116591/287673/312275/24494/29395/25325/25660	11
46	BBR vs. N.Down	BBR vs. N	Down	GO:0071216	Cellular response to biotic stimulus	22/569	239/17363	1.34014e-05	0.000245198	0.000205733	25752/81780/363578/316327/304966/171164/25619/116669/295338/25408/81687/59086/24494/24934/29395/25712/24929/25325/291359/170496/290325/171369	22
47	BBR vs. N.Down	BBR vs. N	Down	GO:0001573	Ganglioside metabolic process	6/569	18/17363	1.59954e-05	0.000288825	0.000242339	291325/64828/407765/282838/117185/116696	6
48	BBR vs. N.Down	BBR vs. N	Down	GO:0042267	Natural killer cell mediated cytotoxicity	10/569	59/17363	1.95192e-05	0.000350921	0.00029444	24812/246774/24811/297596/155151/363578/300649/292483/24934/501502	10
49	BBR vs. N.Down	BBR vs. N	Down	GO:0001906	Cell killing	16/569	144/17363	2.04246e-05	0.000365609	0.000306764	24974/24812/246774/24811/64640/297596/155151/363578/294797/116591/24699/300649/292483/24934/501502/25712	16
50	BBR vs. N.Down	BBR vs. N	Down	GO:0097503	Sialylation	6/569	19/17363	2.27323e-05	0.000399992	0.000335614	291325/407765/64442/116696/25280/29758	6
51	BBR vs. N.Down	BBR vs. N	Down	GO:0050730	Regulation of peptidyl-tyrosine phosphorylation	22/569	250/17363	2.69906e-05	0.000466972	0.000391813	501736/313050/81780/25150/309684/315609/24932/307403/306790/252971/288077/295338/56029/25408/24699/59086/25712/170637/29432/171369/116562/24174	22
52	BBR vs. N.Down	BBR vs. N	Down	GO:0046427	Positive regulation of JAK-STAT cascade	11/569	74/17363	2.73281e-05	0.000468887	0.00039342	501736/313050/81780/25150/65218/307403/252971/288077/25712/171369/116562	11
53	BBR vs. N.Down	BBR vs. N	Down	GO:1904894	Positive regulation of STAT cascade	11/569	74/17363	2.73281e-05	0.000468887	0.00039342	501736/313050/81780/25150/65218/307403/252971/288077/25712/171369/116562	11
54	BBR vs. N.Down	BBR vs. N	Down	GO:0002544	Chronic inflammatory response	7/569	29/17363	3.25706e-05	0.000551965	0.000463126	81780/24796/66029/24494/25325/317382/94195	7
55	BBR vs. N.Down	BBR vs. N	Down	GO:0070555	Response to interleukin-1	16/569	153/17363	4.33056e-05	0.000707782	0.000593865	25728/81780/24967/117551/24356/117518/117022/89824/81687/301289/25196/24929/170496/298006/171369/24493	16
56	BBR vs. N.Down	BBR vs. N	Down	GO:0045428	Regulation of nitric oxide biosynthetic process	10/569	66/17363	5.33687e-05	0.000862029	0.000723286	246774/25732/309684/24494/29427/24934/25712/25325/24336/689388	10
57	BBR vs. N.Down	BBR vs. N	Down	GO:0070228	Regulation of lymphocyte apoptotic process	10/569	66/17363	5.33687e-05	0.000862029	0.000723286	81780/83514/66029/25326/85420/300678/499285/25325/684980/116562	10
58	BBR vs. N.Down	BBR vs. N	Down	GO:0032102	Negative regulation of response to external stimulus	23/569	282/17363	5.87869e-05	0.000931356	0.000781455	294270/25728/25732/295703/24796/289237/363578/24356/25619/85471/303701/679957/25369/117022/29427/24934/58923/84386/57302/24929/25325/317382/116562	23
59	BBR vs. N.Down	BBR vs. N	Down	GO:0045911	Positive regulation of DNA recombination	7/569	33/17363	7.95634e-05	0.001214	0.00101861	287437/24699/59086/25712/25660/171369/116562	7
60	BBR vs. N.Down	BBR vs. N	Down	GO:0071887	Leukocyte apoptotic process	13/569	115/17363	0.000100625	0.00149221	0.00125204	81780/83514/66029/25326/288077/85420/300678/25712/499285/25325/298006/684980/116562	13
61	BBR vs. N.Down	BBR vs. N	Down	GO:0055074	Calcium ion homeostasis	31/569	454/17363	0.000100683	0.00149221	0.00125204	25728/313050/246774/81780/25150/155151/24932/25326/303701/117559/246759/679957/362691/313725/363682/317219/24699/308163/59086/24494/89788/301086/25316/24929/81638/308408/298006/171369/24336/116562/301066	31
62	BBR vs. N.Down	BBR vs. N	Down	GO:0043299	Leukocyte degranulation	10/569	72/17363	0.000113765	0.00165059	0.00138493	25021/501736/309684/314654/155151/81511/366957/292483/25316/59105	10
63	BBR vs. N.Down	BBR vs. N	Down	GO:0070374	Positive regulation of ERK1 and ERK2 cascade	18/569	201/17363	0.000114283	0.00165232	0.00138638	294270/81780/117551/24932/500133/307403/363578/295338/117518/89824/59086/24494/64636/170582/362238/298006/24493/24336	18
64	BBR vs. N.Down	BBR vs. N	Down	GO:0006809	Nitric oxide biosynthetic process	10/569	76/17363	0.000180143	0.00246653	0.00206954	246774/25732/309684/24494/29427/24934/25712/25325/24336/689388	10
65	BBR vs. N.Down	BBR vs. N	Down	GO:0043900	Regulation of multi-organism process	27/569	385/17363	0.000181489	0.00247676	0.00207813	294270/25728/81780/24796/24932/500133/363578/29185/25619/287392/295338/81828/171333/60628/25350/24494/114091/84386/25712/304987/25196/25325/291359/303801/117033/689388/361825	27
66	BBR vs. N.Down	BBR vs. N	Down	GO:0006909	Phagocytosis	16/569	176/17363	0.000227435	0.00301425	0.00252911	25021/501736/309684/289785/690976/155151/362792/500904/116591/25350/59086/24494/114091/29427/502902/689388	16
67	BBR vs. N.Down	BBR vs. N	Down	GO:0046209	Nitric oxide metabolic process	10/569	80/17363	0.000276443	0.00362887	0.0030448	246774/25732/309684/24494/29427/24934/25712/25325/24336/689388	10
68	BBR vs. N.Down	BBR vs. N	Down	GO:0008037	Cell recognition	13/569	131/17363	0.000371709	0.00460184	0.00386118	25752/690037/363578/116671/360882/116591/287673/81828/300649/60628/114091/502902/298006	13
69	BBR vs. N.Down	BBR vs. N	Down	GO:2001057	Reactive nitrogen species metabolic process	10/569	84/17363	0.000412473	0.00503119	0.00422143	246774/25732/309684/24494/29427/24934/25712/25325/24336/689388	10
70	BBR vs. N.Down	BBR vs. N	Down	GO:0045346	Regulation of MHC class II biosynthetic process	4/569	12/17363	0.000457933	0.00548856	0.00460518	85483/366126/25712/25325	4
71	BBR vs. N.Down	BBR vs. N	Down	GO:0051043	Regulation of membrane protein ectodomain proteolysis	5/569	22/17363	0.000615391	0.0072497	0.00608286	25728/24494/25712/499285/25325	5
72	BBR vs. N.Down	BBR vs. N	Down	GO:0045342	MHC class II biosynthetic process	4/569	13/17363	0.000644386	0.00746368	0.00626241	85483/366126/25712/25325	4
73	BBR vs. N.Down	BBR vs. N	Down	GO:0050920	Regulation of chemotaxis	16/569	194/17363	0.000673272	0.00773328	0.00648861	81780/289237/406163/366957/116996/246759/679957/287673/308163/60628/59086/24494/29427/24934/171054/298006	16
74	BBR vs. N.Down	BBR vs. N	Down	GO:0002831	Regulation of response to biotic stimulus	13/569	140/17363	0.000703313	0.0080337	0.00674068	24796/500133/363578/29185/295338/171333/300649/24494/24934/25712/304987/291359/117033	13
75	BBR vs. N.Down	BBR vs. N	Down	GO:0001525	Angiogenesis	27/569	420/17363	0.000708037	0.00806538	0.00676726	81780/309684/301291/64537/367455/24356/680616/444983/25619/89824/60628/81687/406162/24494/64536/25627/50662/499285/300518/79237/79240/117183/64104/85251/308408/24493/24174	27
76	BBR vs. N.Down	BBR vs. N	Down	GO:0042060	Wound healing	28/569	442/17363	0.000713295	0.00810295	0.00679879	25728/295703/315610/25505/690976/300128/64537/24356/304966/25619/303701/85420/114638/116669/60628/59086/24494/64507/310392/81660/24929/94195/308408/25364/117033/24493/24174/298555	28
77	BBR vs. N.Down	BBR vs. N	Down	GO:0051092	Positive regulation of NF-kappaB transcription factor activity	12/569	123/17363	0.000720138	0.00813598	0.0068265	309684/500133/85420/81749/59086/24494/501854/499285/304987/25069/171369/302424	12
78	BBR vs. N.Down	BBR vs. N	Down	GO:0001771	Immunological synapse formation	4/569	14/17363	0.000878881	0.0094887	0.0079615	25752/363578/287673/298006	4
79	BBR vs. N.Down	BBR vs. N	Down	GO:0043312	Neutrophil degranulation	4/569	14/17363	0.000878881	0.0094887	0.0079615	25021/309684/314654/292483	4
80	BBR vs. N.Down	BBR vs. N	Down	GO:0035821	Modification of morphology or physiology of other organism	12/569	128/17363	0.00102514	0.0108692	0.00911978	25728/81780/64640/24932/81687/25350/59086/84386/25712/94195/689388/361825	12
81	BBR vs. N.Down	BBR vs. N	Down	GO:0033619	Membrane protein proteolysis	7/569	52/17363	0.001456	0.0149023	0.0125038	25728/85420/59086/24494/25712/499285/25325	7
82	BBR vs. N.Down	BBR vs. N	Down	GO:0001660	Fever generation	4/569	16/17363	0.00151677	0.0152971	0.0128351	81780/24494/24929/24493	4
83	BBR vs. N.Down	BBR vs. N	Down	GO:0001820	Serotonin secretion	4/569	16/17363	0.00151677	0.0152971	0.0128351	501736/25505/116591/25075	4
84	BBR vs. N.Down	BBR vs. N	Down	GO:0033591	Response to L-ascorbic acid	4/569	16/17363	0.00151677	0.0152971	0.0128351	25732/116669/24494/24493	4
85	BBR vs. N.Down	BBR vs. N	Down	GO:1900077	Negative regulation of cellular response to insulin stimulus	6/569	39/17363	0.00156706	0.0157659	0.0132284	252971/85420/501174/24494/291675/83681	6
86	BBR vs. N.Down	BBR vs. N	Down	GO:0050691	Regulation of defense response to virus by host	6/569	40/17363	0.00179336	0.0176982	0.0148497	295338/171333/24494/25712/304987/117033	6
87	BBR vs. N.Down	BBR vs. N	Down	GO:0070723	Response to cholesterol	5/569	28/17363	0.00195294	0.0189563	0.0159053	25728/81780/25732/59086/25196	5
88	BBR vs. N.Down	BBR vs. N	Down	GO:0030193	Regulation of blood coagulation	9/569	86/17363	0.0019985	0.0192629	0.0161626	25728/295703/64537/25619/303701/85420/24929/94195/25364	9
89	BBR vs. N.Down	BBR vs. N	Down	GO:1900046	Regulation of hemostasis	9/569	86/17363	0.0019985	0.0192629	0.0161626	25728/295703/64537/25619/303701/85420/24929/94195/25364	9
90	BBR vs. N.Down	BBR vs. N	Down	GO:0035066	Positive regulation of histone acetylation	5/569	30/17363	0.00268329	0.0246564	0.020688	316327/85471/59086/317382/361825	5
91	BBR vs. N.Down	BBR vs. N	Down	GO:0050818	Regulation of coagulation	9/569	90/17363	0.00273602	0.0250853	0.0210478	25728/295703/64537/25619/303701/85420/24929/94195/25364	9
92	BBR vs. N.Down	BBR vs. N	Down	GO:0071312	Cellular response to alkaloid	6/569	44/17363	0.0029536	0.0268421	0.0225219	309622/81780/25619/83584/25075/29427	6
93	BBR vs. N.Down	BBR vs. N	Down	GO:0050765	Negative regulation of phagocytosis	4/569	19/17363	0.00298784	0.0269166	0.0225844	501736/690976/25350/59086	4
94	BBR vs. N.Down	BBR vs. N	Down	GO:0031622	Positive regulation of fever generation	3/569	10/17363	0.00353622	0.0311112	0.0261039	81780/24494/24929	3
95	BBR vs. N.Down	BBR vs. N	Down	GO:0071447	Cellular response to hydroperoxide	3/569	10/17363	0.00353622	0.0311112	0.0261039	81780/306722/29427	3
96	BBR vs. N.Down	BBR vs. N	Down	GO:2000758	Positive regulation of peptidyl-lysine acetylation	5/569	32/17363	0.00359331	0.0314795	0.0264129	316327/85471/59086/317382/361825	5
97	BBR vs. N.Down	BBR vs. N	Down	GO:0090316	Positive regulation of intracellular protein transport	18/569	271/17363	0.00371092	0.0322367	0.0270482	25021/499271/25150/366957/362171/116671/288077/300160/65276/85420/295338/25050/59086/24494/24500/25712/25511/302424	18
98	BBR vs. N.Down	BBR vs. N	Down	GO:0060348	Bone development	15/569	209/17363	0.00380764	0.0330075	0.0276949	25732/364674/306790/306375/312495/304334/314386/367218/24699/59086/361537/64677/81523/25322/296510	15
99	BBR vs. N.Down	BBR vs. N	Down	GO:0007596	Blood coagulation	14/569	189/17363	0.00384834	0.0332906	0.0279325	25728/295703/25505/64537/25619/303701/85420/114638/116669/310392/24929/94195/25364/24174	14
100	BBR vs. N.Down	BBR vs. N	Down	GO:0033273	Response to vitamin	13/569	171/17363	0.00422023	0.0358067	0.0300436	81780/25732/24932/79252/116669/81687/25056/59086/24494/29216/25511/171369/24493	13
101	BBR vs. N.Down	BBR vs. N	Down	GO:0007599	Hemostasis	14/569	191/17363	0.00422579	0.0358067	0.0300436	25728/295703/25505/64537/25619/303701/85420/114638/116669/310392/24929/94195/25364/24174	14
102	BBR vs. N.Down	BBR vs. N	Down	GO:0010829	Negative regulation of glucose transport	4/569	21/17363	0.00438049	0.0366667	0.0307652	501174/24494/291675/360790	4
103	BBR vs. N.Down	BBR vs. N	Down	GO:0032846	Positive regulation of homeostatic process	17/569	256/17363	0.00473653	0.0390053	0.0327274	294270/246774/81780/24932/24356/304966/24678/85420/246759/25369/314386/59086/24494/29395/499285/24929/361825	17
104	BBR vs. N.Down	BBR vs. N	Down	GO:0046849	Bone remodeling	9/569	98/17363	0.00484698	0.0397664	0.033366	25732/307403/366957/304966/59086/25075/499285/64576/84358	9
105	BBR vs. N.Down	BBR vs. N	Down	GO:0050817	Coagulation	14/569	195/17363	0.00507084	0.0414386	0.0347691	25728/295703/25505/64537/25619/303701/85420/114638/116669/310392/24929/94195/25364/24174	14
106	BBR vs. N.Down	BBR vs. N	Down	GO:0009100	Glycoprotein metabolic process	21/569	346/17363	0.00517376	0.0421132	0.0353351	291325/65270/407765/64537/246766/680945/25326/315119/306375/287673/64442/25654/311637/116696/100301568/25280/25712/304322/29758/298006/689388	21
107	BBR vs. N.Down	BBR vs. N	Down	GO:0007157	Heterophilic cell-cell adhesion via plasma membrane cell adhesion molecules	6/569	50/17363	0.00563808	0.0456232	0.0382802	25752/308995/315610/311144/360882/300649	6
108	BBR vs. N.Down	BBR vs. N	Down	GO:0030728	Ovulation	5/569	36/17363	0.00604299	0.0485199	0.0407106	79252/25619/24494/50662/25196	5
109	BBR vs. N.Down	BBR vs. N	Down	GO:0009595	Detection of biotic stimulus	4/569	23/17363	0.00615441	0.048533	0.0407216	294270/500133/300649/299567	4
110	BBR vs. N.Down	BBR vs. N	Down	GO:0007492	Endoderm development	8/569	84/17363	0.00621975	0.0485518	0.0407374	309684/311406/311144/81687/59086/500311/25654/79237	8
111	BBR vs. N.Up	BBR vs. N	Up	GO:0006631	Fatty acid metabolic process	24/294	354/17363	8.82668e-09	2.71597e-05	2.44731e-05	79242/29725/117543/362972/114100/64194/65210/29184/286963/287424/25598/361637/113902/292697/298423/114024/316737/50559/170897/25664/50549/361523/499353/307855	24
112	BBR vs. N.Up	BBR vs. N	Up	GO:0008202	Steroid metabolic process	20/294	278/17363	6.03565e-08	9.28584e-05	8.36731e-05	29725/140910/170509/114100/64194/360348/171352/29500/29580/89784/252917/113902/29632/25146/29499/25317/307616/25353/299511/29680	20
113	BBR vs. N.Up	BBR vs. N	Up	GO:1901615	Organic hydroxy compound metabolic process	25/294	439/17363	1.31622e-07	0.000135	0.000121647	29725/140910/246298/114100/29194/64194/360348/361730/29500/29580/25750/89784/310011/24856/252917/113902/25146/25317/307616/170897/299511/25571/29680/308129/25153	25
114	BBR vs. N.Up	BBR vs. N	Up	GO:0010038	Response to metal ion	23/294	464/17363	4.51937e-06	0.00173826	0.00156632	25303/29627/294329/361969/689415/299757/116569/360348/171352/24190/25750/295213/29632/29499/24366/170897/25664/24329/25419/361523/29680/29628/58813	23
115	BBR vs. N.Up	BBR vs. N	Up	GO:0034754	Cellular hormone metabolic process	10/294	100/17363	7.5112e-06	0.00256799	0.00231398	246298/360348/24856/29632/25146/29499/25353/685750/299511/29680	10
116	BBR vs. N.Up	BBR vs. N	Up	GO:1901617	Organic hydroxy compound biosynthetic process	14/294	205/17363	1.09311e-05	0.00280291	0.00252566	29725/140910/114100/64194/360348/29580/89784/252917/113902/25317/307616/170897/29680/25153	14
117	BBR vs. N.Up	BBR vs. N	Up	GO:0060992	Response to fungicide	5/294	20/17363	1.69306e-05	0.00400734	0.00361094	29627/360348/25146/29680/29628	5
118	BBR vs. N.Up	BBR vs. N	Up	GO:0044283	Small molecule biosynthetic process	22/294	485/17363	2.88517e-05	0.00591844	0.005333	29725/114100/64194/360348/29580/89784/287424/361637/252917/113902/292697/298423/25317/114024/307616/170897/685750/299511/50549/29680/25153/307855	22
119	BBR vs. N.Up	BBR vs. N	Up	GO:1901568	Fatty acid derivative metabolic process	10/294	126/17363	5.68191e-05	0.00876331	0.00789646	79242/286905/65210/286963/287424/298423/170897/50549/361523/499353	10
120	BBR vs. N.Up	BBR vs. N	Up	GO:0032355	Response to estradiol	14/294	245/17363	7.82131e-05	0.00953334	0.00859033	79242/89829/25293/361969/299757/24618/64194/360348/171352/85272/29184/29499/24329/25419	14
121	BBR vs. N.Up	BBR vs. N	Up	GO:0022600	Digestive system process	9/294	106/17363	7.91022e-05	0.00953334	0.00859033	286976/63887/171564/83810/29184/25552/24833/25598/59301	9
122	BBR vs. N.Up	BBR vs. N	Up	GO:0002526	Acute inflammatory response	10/294	133/17363	8.9707e-05	0.00953334	0.00859033	24620/361969/29142/24235/24618/83810/171162/315272/25664/25419	10
123	BBR vs. N.Up	BBR vs. N	Up	GO:0035428	Hexose transmembrane transport	5/294	28/17363	9.6046e-05	0.00953334	0.00859033	25351/65197/366251/294341/25552	5
124	BBR vs. N.Up	BBR vs. N	Up	GO:1904659	Glucose transmembrane transport	5/294	28/17363	9.6046e-05	0.00953334	0.00859033	25351/65197/366251/294341/25552	5
125	BBR vs. N.Up	BBR vs. N	Up	GO:1905950	Monosaccharide transmembrane transport	5/294	28/17363	9.6046e-05	0.00953334	0.00859033	25351/65197/366251/294341/25552	5
126	BBR vs. N.Up	BBR vs. N	Up	GO:0072330	Monocarboxylic acid biosynthetic process	11/294	168/17363	0.000139766	0.0130322	0.0117431	29725/64194/287424/361637/252917/292697/114024/170897/685750/299511/307855	11
127	BBR vs. N.Up	BBR vs. N	Up	GO:0070741	Response to interleukin-6	6/294	48/17363	0.000151162	0.0136802	0.012327	25303/25293/361969/24190/50683/25419	6
128	BBR vs. N.Up	BBR vs. N	Up	GO:0045834	Positive regulation of lipid metabolic process	10/294	143/17363	0.000163731	0.0143943	0.0129704	305795/29184/252917/287774/292697/25146/25317/114024/25664/58813	10
129	BBR vs. N.Up	BBR vs. N	Up	GO:0033327	Leydig cell differentiation	4/294	18/17363	0.000204332	0.0157182	0.0141634	360348/29632/25146/29680	4
130	BBR vs. N.Up	BBR vs. N	Up	GO:0007565	Female pregnancy	13/294	250/17363	0.000352435	0.02582	0.023266	79242/25303/25293/24618/360348/171352/65210/29184/301100/59301/302668/170897/29680	13
131	BBR vs. N.Up	BBR vs. N	Up	GO:0017144	Drug metabolic process	5/294	37/17363	0.000376128	0.0263266	0.0237224	25303/246247/171352/316421/361523	5
132	BBR vs. N.Up	BBR vs. N	Up	GO:0042730	Fibrinolysis	4/294	21/17363	0.000383962	0.0263266	0.0237224	361969/287774/24366/315388	4
133	BBR vs. N.Up	BBR vs. N	Up	GO:0007596	Blood coagulation	11/294	189/17363	0.000388062	0.0263266	0.0237224	289055/361969/29184/89808/287774/29499/24366/366455/315272/306608/315388	11
134	BBR vs. N.Up	BBR vs. N	Up	GO:0007599	Hemostasis	11/294	191/17363	0.000424289	0.0277774	0.0250297	289055/361969/29184/89808/287774/29499/24366/366455/315272/306608/315388	11
135	BBR vs. N.Up	BBR vs. N	Up	GO:0039528	Cytoplasmic pattern recognition receptor signaling pathway in response to virus	4/294	22/17363	0.000463072	0.0290102	0.0261406	100910806/361730/297989/303538	4
136	BBR vs. N.Up	BBR vs. N	Up	GO:0044764	Multi-organism cellular process	5/294	39/17363	0.000483286	0.0290102	0.0261406	24620/100910806/361730/297989/303538	5
137	BBR vs. N.Up	BBR vs. N	Up	GO:0018879	Biphenyl metabolic process	3/294	10/17363	0.000527973	0.0290102	0.0261406	360348/25146/29680	3
138	BBR vs. N.Up	BBR vs. N	Up	GO:0033594	Response to hydroxyisoflavone	3/294	10/17363	0.000527973	0.0290102	0.0261406	361969/24329/29680	3
139	BBR vs. N.Up	BBR vs. N	Up	GO:1900046	Regulation of hemostasis	7/294	86/17363	0.000637429	0.0328378	0.0295896	361969/29184/287774/24366/315272/306608/315388	7
140	BBR vs. N.Up	BBR vs. N	Up	GO:0061041	Regulation of wound healing	9/294	140/17363	0.000640321	0.0328378	0.0295896	24620/361969/171162/29184/287774/24366/315272/306608/315388	9
141	BBR vs. N.Up	BBR vs. N	Up	GO:0018894	Dibenzo-p-dioxin metabolic process	3/294	11/17363	0.000716888	0.0350137	0.0315502	360348/25146/29680	3
142	BBR vs. N.Up	BBR vs. N	Up	GO:0034116	Positive regulation of heterotypic cell-cell adhesion	3/294	11/17363	0.000716888	0.0350137	0.0315502	361969/85272/24366	3
143	BBR vs. N.Up	BBR vs. N	Up	GO:0008209	Androgen metabolic process	4/294	25/17363	0.000769437	0.0369931	0.0333338	29632/25146/29499/25353	4
144	BBR vs. N.Up	BBR vs. N	Up	GO:0050818	Regulation of coagulation	7/294	90/17363	0.000836972	0.0389952	0.0351379	361969/29184/287774/24366/315272/306608/315388	7
145	BBR vs. N.Up	BBR vs. N	Up	GO:0051412	Response to corticosterone	5/294	44/17363	0.000850885	0.0389952	0.0351379	299757/360348/25750/29632/29680	5
146	BBR vs. N.Up	BBR vs. N	Up	GO:0060100	Positive regulation of phagocytosis, engulfment	3/294	12/17363	0.000943911	0.0406139	0.0365965	29184/315272/25664	3
147	BBR vs. N.Up	BBR vs. N	Up	GO:0061370	Testosterone biosynthetic process	3/294	12/17363	0.000943911	0.0406139	0.0365965	360348/307616/29680	3
148	BBR vs. N.Up	BBR vs. N	Up	GO:1905155	Positive regulation of membrane invagination	3/294	12/17363	0.000943911	0.0406139	0.0365965	29184/315272/25664	3
149	BBR vs. N.Up	BBR vs. N	Up	GO:0044706	Multi-multicellular organism process	13/294	282/17363	0.00108396	0.0444713	0.0400723	79242/25303/25293/24618/360348/171352/65210/29184/301100/59301/302668/170897/29680	13
150	D vs. N.Down	D vs. N	Down	GO:0048002	Antigen processing and presentation of peptide antigen	10/266	54/17363	7.9549e-09	2.38965e-05	2.09005e-05	309622/24974/414792/294270/116591/309621/414784/24812/100364500/103689996	10
151	D vs. N.Down	D vs. N	Down	GO:0050777	Negative regulation of immune response	13/266	145/17363	3.65921e-07	0.000290903	0.000254431	294270/24812/295703/294797/29287/501736/81809/363578/57301/63835/25556/299567/25325	13
152	D vs. N.Down	D vs. N	Down	GO:0060326	Cell chemotaxis	17/266	257/17363	4.84193e-07	0.000290903	0.000254431	116591/25021/287647/117551/29287/81809/309527/84405/29427/24426/57301/308163/116547/94195/79240/29220/246759	17
153	D vs. N.Down	D vs. N	Down	GO:0001676	Long-chain fatty acid metabolic process	10/266	92/17363	1.4381e-06	0.000647844	0.000566619	65030/503049/171518/65192/291582/290623/83790/24943/24426/29527	10
154	D vs. N.Down	D vs. N	Down	GO:0015671	Oxygen transport	5/266	16/17363	3.09211e-06	0.00116109	0.00101551	103694855/25632/361619/360504/100134871	5
155	D vs. N.Down	D vs. N	Down	GO:0050663	Cytokine secretion	14/266	206/17363	3.67887e-06	0.00122792	0.00107397	294270/116591/117183/140635/56782/25316/117022/301291/363578/114091/300649/25556/312275/25325	14
156	D vs. N.Down	D vs. N	Down	GO:0002532	Production of molecular mediator involved in inflammatory response	8/266	63/17363	5.10457e-06	0.00143684	0.00125669	65030/287422/25505/293628/117022/29287/501736/301291	8
157	D vs. N.Down	D vs. N	Down	GO:0050727	Regulation of inflammatory response	16/266	290/17363	1.08933e-05	0.0027093	0.00236962	294270/116591/287422/293628/295703/117022/29287/301291/56083/29527/25556/116547/94195/171104/299567/25325	16
158	D vs. N.Down	D vs. N	Down	GO:0002683	Negative regulation of immune system process	20/266	435/17363	1.32664e-05	0.0027093	0.00236962	309622/294270/309621/83514/24812/295703/140635/294797/362691/29287/501736/81809/363578/57301/63835/25556/171104/299567/25325/502715	20
159	D vs. N.Down	D vs. N	Down	GO:0070661	Leukocyte proliferation	16/266	300/17363	1.65854e-05	0.00311392	0.00272351	309622/294270/25021/309621/140635/294797/501736/24465/363578/84405/311639/29427/24426/63835/312275/25325	16
160	D vs. N.Down	D vs. N	Down	GO:0031349	Positive regulation of defense response	16/266	305/17363	2.03204e-05	0.00359074	0.00314054	116591/29287/501736/301291/363578/84405/114091/300649/56083/29527/25556/116547/29237/94195/299567/502902	16
161	D vs. N.Down	D vs. N	Down	GO:0050707	Regulation of cytokine secretion	12/266	181/17363	2.34423e-05	0.00391226	0.00342175	294270/116591/117183/140635/56782/117022/301291/363578/114091/300649/25556/25325	12
162	D vs. N.Down	D vs. N	Down	GO:0002443	Leukocyte mediated immunity	16/266	313/17363	2.78618e-05	0.00435192	0.00380629	309622/24974/294270/116591/25021/408246/24812/295703/294797/25316/501736/363578/84405/300649/308163/312275	16
163	D vs. N.Down	D vs. N	Down	GO:0032103	Positive regulation of response to external stimulus	15/266	280/17363	2.89742e-05	0.00435192	0.00380629	116591/29287/301291/363578/84405/29427/56083/29527/57301/308163/25556/116547/94195/29220/246759	15
164	D vs. N.Down	D vs. N	Down	GO:0002694	Regulation of leukocyte activation	20/266	472/17363	4.24022e-05	0.00578982	0.00506391	309622/294270/25021/309621/140635/294797/25316/114638/501736/363578/312495/84405/29427/298765/63835/25556/171104/299567/312275/25325	20
165	D vs. N.Down	D vs. N	Down	GO:0034341	Response to interferon-gamma	9/266	110/17363	4.89643e-05	0.00596608	0.00521807	309622/294270/309621/29168/310917/117551/171164/29427/680246	9
166	D vs. N.Down	D vs. N	Down	GO:1904705	Regulation of vascular smooth muscle cell proliferation	5/266	27/17363	4.9783e-05	0.00596608	0.00521807	24426/81687/25075/171104/25325	5
167	D vs. N.Down	D vs. N	Down	GO:1901615	Organic hydroxy compound metabolic process	19/266	439/17363	4.97964e-05	0.00596608	0.00521807	65030/25021/100365773/65192/24188/24465/81809/64677/309527/290623/312495/25056/114027/307309/25703/56813/301264/25322/171104	19
168	D vs. N.Down	D vs. N	Down	GO:0070664	Negative regulation of leukocyte proliferation	8/266	86/17363	5.16372e-05	0.00596608	0.00521807	309622/294270/309621/501736/363578/24426/63835/25325	8
169	D vs. N.Down	D vs. N	Down	GO:1990874	Vascular smooth muscle cell proliferation	5/266	28/17363	5.98514e-05	0.00665902	0.00582413	24426/81687/25075/171104/25325	5
170	D vs. N.Down	D vs. N	Down	GO:0001818	Negative regulation of cytokine production	13/266	235/17363	7.13355e-05	0.00735777	0.00643528	294270/293628/117183/140635/56782/117022/81809/363578/84405/24426/25556/299567/25325	13
171	D vs. N.Down	D vs. N	Down	GO:1902105	Regulation of leukocyte differentiation	14/266	270/17363	7.59291e-05	0.00735777	0.00643528	294270/309621/140635/294797/362691/312495/25056/84405/311639/298765/57301/63835/299567/502715	14
172	D vs. N.Down	D vs. N	Down	GO:0001820	Serotonin secretion	4/266	16/17363	8.47742e-05	0.00762933	0.00667279	116591/25505/501736/25075	4
173	D vs. N.Down	D vs. N	Down	GO:0050778	Positive regulation of immune response	20/266	497/17363	8.63506e-05	0.00762933	0.00667279	309622/24974/116591/25021/408246/117183/24812/295703/25316/29287/501736/81809/363578/498075/84405/114091/300649/63835/299567/502902	20
174	D vs. N.Down	D vs. N	Down	GO:0002460	Adaptive immune response based on somatic recombination of immune receptors built from immunoglobulin superfamily domains	13/266	242/17363	9.59876e-05	0.0080387	0.00703083	309622/24974/294270/116591/408246/24812/295703/294797/363578/84405/308163/25556/312275	13
175	D vs. N.Down	D vs. N	Down	GO:0001573	Ganglioside metabolic process	4/266	18/17363	0.000139131	0.0102231	0.0089414	291325/282838/407765/117185	4
176	D vs. N.Down	D vs. N	Down	GO:0046651	Lymphocyte proliferation	14/266	286/17363	0.00013953	0.0102231	0.0089414	309622/294270/25021/309621/140635/294797/501736/24465/363578/84405/29427/63835/312275/25325	14
177	D vs. N.Down	D vs. N	Down	GO:0002274	Myeloid leukocyte activation	11/266	187/17363	0.000149775	0.0102848	0.00899534	116591/25021/29168/25316/501736/363578/60462/304966/29427/25556/25325	11
178	D vs. N.Down	D vs. N	Down	GO:0034754	Cellular hormone metabolic process	8/266	100/17363	0.000150643	0.0102848	0.00899534	286989/24188/64677/312495/25056/286964/25703/25322	8
179	D vs. N.Down	D vs. N	Down	GO:0002791	Regulation of peptide secretion	19/266	482/17363	0.000169294	0.0112926	0.00987676	294270/116591/290646/117183/140635/56782/117022/301291/81809/363578/56029/114091/300649/25703/25556/116547/94195/171104/25325	19
180	D vs. N.Down	D vs. N	Down	GO:0021782	Glial cell development	8/266	102/17363	0.000172922	0.0112926	0.00987676	25021/24387/24943/24426/307393/81523/116547/94195	8
181	D vs. N.Down	D vs. N	Down	GO:0031341	Regulation of cell killing	7/266	86/17363	0.000350841	0.0191623	0.0167598	24974/116591/24812/294797/363578/84405/300649	7
182	D vs. N.Down	D vs. N	Down	GO:0001906	Cell killing	9/266	144/17363	0.000382018	0.020133	0.0176088	24974/64640/116591/24812/294797/29287/363578/84405/300649	9
183	D vs. N.Down	D vs. N	Down	GO:0031348	Negative regulation of defense response	10/266	180/17363	0.000469142	0.0231785	0.0202724	294270/293628/24812/295703/117022/29287/363578/57301/171104/25325	10
184	D vs. N.Down	D vs. N	Down	GO:0009311	Oligosaccharide metabolic process	5/266	43/17363	0.0004861	0.0231785	0.0202724	291325/282838/100301568/407765/117185	5
185	D vs. N.Down	D vs. N	Down	GO:0042417	Dopamine metabolic process	5/266	43/17363	0.0004861	0.0231785	0.0202724	25021/24465/81809/114027/307309	5
186	D vs. N.Down	D vs. N	Down	GO:0007159	Leukocyte cell-cell adhesion	14/266	328/17363	0.000561041	0.0250398	0.0219004	309622/294270/25021/309621/294797/501736/363578/312495/84405/29427/63835/116547/94195/312275	14
187	D vs. N.Down	D vs. N	Down	GO:0002420	Natural killer cell mediated cytotoxicity directed against tumor cell target	3/266	12/17363	0.000706024	0.0279065	0.0244077	363578/84405/300649	3
188	D vs. N.Down	D vs. N	Down	GO:0002423	Natural killer cell mediated immune response to tumor cell	3/266	12/17363	0.000706024	0.0279065	0.0244077	363578/84405/300649	3
189	D vs. N.Down	D vs. N	Down	GO:0002855	Regulation of natural killer cell mediated immune response to tumor cell	3/266	12/17363	0.000706024	0.0279065	0.0244077	363578/84405/300649	3
190	D vs. N.Down	D vs. N	Down	GO:0002858	Regulation of natural killer cell mediated cytotoxicity directed against tumor cell target	3/266	12/17363	0.000706024	0.0279065	0.0244077	363578/84405/300649	3
191	D vs. N.Down	D vs. N	Down	GO:0001525	Angiogenesis	16/266	420/17363	0.000793709	0.030181	0.026397	64537/117183/25627/64536/444983/301291/360737/114099/312936/81687/29527/79240/29220/24174/296269/680246	16
192	D vs. N.Down	D vs. N	Down	GO:0001914	Regulation of T cell mediated cytotoxicity	4/266	28/17363	0.000825344	0.0306091	0.0267714	24974/24812/294797/84405	4
193	D vs. N.Down	D vs. N	Down	GO:0042832	Defense response to protozoan	4/266	28/17363	0.000825344	0.0306091	0.0267714	310917/171164/84405/25325	4
194	D vs. N.Down	D vs. N	Down	GO:0006721	Terpenoid metabolic process	6/266	74/17363	0.000947179	0.0323332	0.0282794	252931/246252/24188/312495/25056/25703	6
195	D vs. N.Down	D vs. N	Down	GO:0031960	Response to corticosteroid	13/266	313/17363	0.00112529	0.035583	0.0311217	309622/294270/309621/140635/25333/29427/25375/298765/24426/29527/25075/171104/25325	13
196	D vs. N.Down	D vs. N	Down	GO:0002687	Positive regulation of leukocyte migration	8/266	137/17363	0.00124624	0.0382012	0.0334116	685269/84405/29427/81687/57301/308163/29220/246759	8
197	D vs. N.Down	D vs. N	Down	GO:1901617	Organic hydroxy compound biosynthetic process	10/266	205/17363	0.00127505	0.0386893	0.0338386	100365773/65192/81809/64677/309527/114027/56813/301264/25322/171104	10
198	D vs. N.Down	D vs. N	Down	GO:0033273	Response to vitamin	9/266	171/17363	0.00130862	0.0393109	0.0343823	79252/116669/81809/25056/171049/24426/81687/29527/29237	9
199	D vs. N.Down	D vs. N	Down	GO:0032355	Response to estradiol	11/266	245/17363	0.00144637	0.0421833	0.0368945	24188/81809/360504/24426/81687/29527/29237/25595/171104/25652/25325	11
200	D vs. N.Down	D vs. N	Down	GO:0002822	Regulation of adaptive immune response based on somatic recombination of immune receptors built from immunoglobulin superfamily domains	8/266	142/17363	0.00156694	0.0452605	0.0395859	309622/24974/116591/24812/294797/363578/84405/25556	8
201	D vs. N.Down	D vs. N	Down	GO:0032609	Interferon-gamma production	7/266	113/17363	0.00177916	0.0488477	0.0427234	294270/140635/363578/84405/25556/299567/25325	7
202	D vs. N.Down	D vs. N	Down	GO:0032526	Response to retinoic acid	8/266	145/17363	0.0017887	0.0488477	0.0427234	24188/81809/100301568/312495/360737/24213/25703/81687	8
203	D vs. N.Up	D vs. N	Up	GO:0002221	Pattern recognition receptor signaling pathway	8/148	125/17363	1.16934e-05	0.0143711	0.0132823	24620/252917/297989/310553/100910806/294706/338457/306127	8
204	D vs. N.Up	D vs. N	Up	GO:0002758	Innate immune response-activating signal transduction	8/148	128/17363	1.3912e-05	0.0143711	0.0132823	24620/252917/297989/310553/100910806/294706/338457/306127	8
205	D vs. N.Up	D vs. N	Up	GO:0006690	Icosanoid metabolic process	7/148	102/17363	2.66346e-05	0.0183423	0.0169527	286905/310553/308445/286963/50549/170897/298423	7
206	D vs. N.Up	D vs. N	Up	GO:0048002	Antigen processing and presentation of peptide antigen	5/148	54/17363	9.50086e-05	0.0272931	0.0252253	24973/414783/361787/294274/294273	5
207	D vs. N.Up	D vs. N	Up	GO:1901568	Fatty acid derivative metabolic process	7/148	126/17363	0.000102747	0.0272931	0.0252253	286905/310553/308445/286963/50549/170897/298423	7
208	GQD vs. N.Down	GQD vs. N	Down	GO:0042110	T cell activation	75/519	449/17363	5.74912e-35	2.3031e-31	1.9081e-31	309622/294270/309621/25752/81780/140635/282832/297596/25021/315609/363578/305341/313050/315610/309684/501736/687424/308995/306071/25710/246774/24930/25150/81521/155151/24796/366957/301348/299206/363577/307171/317371/317578/81511/24699/66029/294797/29427/24932/311647/54236/287673/500449/367218/679957/85420/363595/312275/25408/60628/312495/407756/308163/252971/85471/64545/683163/500910/292483/49823…	75
209	GQD vs. N.Down	GQD vs. N	Down	GO:0050778	Positive regulation of immune response	74/519	497/17363	4.25315e-31	8.51905e-28	7.05799e-28	309622/24974/498075/24812/116591/500561/297596/25021/315609/363578/313050/309684/501736/246774/295703/287437/25150/301348/363577/155918/289785/317578/286975/408246/192262/81749/24699/24934/312705/66029/362050/25316/24932/287673/25023/364403/103689965/501854/287974/501095/85420/117183/362966/298566/85471/292794/81809/307199/304987/24232/295279/288905/500910/498232/114091/56822/299567/300649/501502…	74
210	GQD vs. N.Down	GQD vs. N	Down	GO:0002694	Regulation of leukocyte activation	70/519	472/17363	2.59047e-29	3.45914e-26	2.86588e-26	309622/294270/309621/25752/81780/140635/297596/25021/315609/363578/313050/309684/501736/687424/308995/246774/287437/155151/24796/366957/301348/317578/29185/81511/24699/24934/66029/294797/29427/25316/303511/24932/54236/364049/287673/500449/170637/85420/312275/362966/25408/312495/407756/252971/85471/64545/307199/288905/500910/498232/56822/299567/171334/363784/59105/25712/171369/25148/25660/25350/24…	70
211	GQD vs. N.Down	GQD vs. N	Down	GO:0007159	Leukocyte cell-cell adhesion	58/519	328/17363	1.87718e-28	1.88e-25	1.55757e-25	309622/294270/309621/25752/81780/25713/297596/25021/315609/363578/313050/309684/501736/687424/308995/246774/81521/24356/155151/24796/311144/366957/301348/317578/81511/24699/66029/294797/29427/24932/54236/287673/500449/85420/312275/25408/312495/407756/252971/94195/85471/64545/500910/498232/56822/171334/116547/363784/25712/25148/25660/25350/24986/499285/306957/84405/63835/365769	58
212	GQD vs. N.Down	GQD vs. N	Down	GO:1903037	Regulation of leukocyte cell-cell adhesion	52/519	296/17363	1.93018e-25	1.22098e-22	1.01158e-22	309622/294270/309621/25752/81780/297596/315609/363578/313050/501736/687424/308995/246774/24356/155151/24796/311144/366957/301348/317578/81511/24699/66029/294797/29427/24932/54236/287673/500449/85420/312275/25408/312495/407756/252971/85471/64545/500910/498232/56822/171334/363784/25712/25148/25660/25350/24986/499285/306957/84405/63835/365769	52
213	GQD vs. N.Down	GQD vs. N	Down	GO:0002250	Adaptive immune response	53/519	309/17363	2.13352e-25	1.22098e-22	1.01158e-22	309622/24974/294270/24812/116591/363578/24811/246774/24930/295703/287437/24796/299206/363577/289785/317371/317578/286975/408246/81511/192262/24699/24934/312705/294797/117058/24932/25023/500449/170637/287974/501095/85420/312275/24931/407756/308163/298566/85471/307199/24232/295279/288905/500910/292483/498232/501502/25712/171369/291100/25660/24472/84405	53
214	GQD vs. N.Down	GQD vs. N	Down	GO:0050863	Regulation of t cell activation	50/519	282/17363	1.10552e-24	5.53588e-22	4.58644e-22	309622/294270/309621/25752/81780/297596/315609/363578/313050/501736/687424/308995/246774/155151/24796/366957/301348/317578/81511/24699/66029/294797/29427/24932/54236/287673/500449/85420/312275/25408/312495/407756/252971/85471/64545/500910/498232/56822/171334/363784/25712/25148/25660/25350/24986/499285/306957/84405/63835/365769	50
215	GQD vs. N.Down	GQD vs. N	Down	GO:0002443	Leukocyte mediated immunity	52/519	313/17363	2.92217e-24	1.30069e-21	1.07761e-21	309622/24974/294270/24812/116591/297596/25021/363578/24811/309684/501736/246774/24930/295703/287437/155151/24796/366957/299206/314654/289785/317371/317578/408246/81511/192262/24699/24934/312705/294797/25316/117058/501095/312275/308163/298566/85471/307199/24232/295279/60665/288905/292483/300649/501502/59105/25712/171369/25660/24472/84405/365769	52
216	GQD vs. N.Down	GQD vs. N	Down	GO:0070661	Leukocyte proliferation	47/519	300/17363	6.53182e-21	1.77743e-18	1.47259e-18	309622/294270/309621/25752/81780/140635/25021/315609/363578/309684/501736/308995/25150/81521/155151/24796/24465/366957/301348/317578/24699/66029/294797/29427/303511/24932/24426/85420/312275/25408/60628/407756/500910/56822/25712/311639/171369/100913063/25660/25350/24986/25325/306957/84405/63835/103693341/365769	47
217	GQD vs. N.Down	GQD vs. N	Down	GO:0019882	Antigen processing and presentation	27/519	96/17363	2.77744e-19	4.83757e-17	4.0079e-17	309622/24974/294270/414792/100364500/309621/24812/365542/140635/116591/24811/103689996/24967/317371/365042/309607/500133/360323/414784/287673/501095/24988/365527/295279/25712/361135/24986	27
218	GQD vs. N.Down	GQD vs. N	Down	GO:0070663	Regulation of leukocyte proliferation	37/519	230/17363	4.43172e-17	5.72693e-15	4.74473e-15	309622/294270/309621/25752/81780/315609/363578/501736/308995/155151/24796/366957/301348/317578/24699/66029/29427/303511/24932/24426/85420/25408/407756/500910/56822/25712/311639/171369/25660/25350/24986/25325/306957/84405/63835/103693341/365769	37
219	GQD vs. N.Down	GQD vs. N	Down	GO:0060326	Cell chemotaxis	39/519	257/17363	4.8224e-17	6.03704e-15	5.00165e-15	81780/116591/25021/315610/246759/309684/117551/287647/155151/366957/24934/29427/289237/311647/287673/304109/24426/309527/679957/85420/308163/94195/171056/292794/81809/79240/298518/60665/117518/116547/25712/25148/29395/24617/57302/116637/499285/84405/117027	39
220	GQD vs. N.Down	GQD vs. N	Down	GO:0002274	Myeloid leukocyte activation	33/519	187/17363	1.35755e-16	1.64798e-14	1.36534e-14	29168/81780/116591/25021/363578/305341/309684/501736/246774/24796/366957/299206/314654/155918/304966/29185/81511/24934/29427/60462/25316/361537/171056/307199/60665/292483/56822/366126/59105/291100/24617/57302/25325	33
221	GQD vs. N.Down	GQD vs. N	Down	GO:0001819	Positive regulation of cytokine production	48/519	401/17363	1.95623e-16	2.3049e-14	1.9096e-14	25752/140635/116591/64537/315609/363578/246774/24796/317578/301291/307403/24934/500133/66029/362050/502901/25439/287673/501854/85420/117183/362966/85471/292794/307199/304987/24232/288905/500910/114091/300649/171334/363784/24493/25712/171369/291100/29395/24617/25660/24986/679787/116637/499285/24472/25325/84405/365769	48
222	GQD vs. N.Down	GQD vs. N	Down	GO:0002703	Regulation of leukocyte mediated immunity	33/519	195/17363	4.93938e-16	5.65347e-14	4.68387e-14	24974/24812/116591/297596/25021/363578/24811/309684/501736/246774/287437/24796/366957/317371/317578/24699/24934/294797/25316/85471/307199/24232/295279/60665/288905/300649/501502/25712/171369/25660/24472/84405/365769	33
223	GQD vs. N.Down	GQD vs. N	Down	GO:1902105	Regulation of leukocyte differentiation	38/519	270/17363	1.57297e-15	1.57533e-13	1.30515e-13	294270/309621/81780/140635/313050/687424/246774/301348/317578/307403/308350/24699/314386/294797/303511/310727/24932/83727/288077/361537/362966/362691/100910940/312495/252971/85471/498951/299567/171334/25712/311639/25148/25660/499285/306957/84405/63835/365769	38
224	GQD vs. N.Down	GQD vs. N	Down	GO:0031349	Positive regulation of defense response	39/519	305/17363	1.67882e-14	1.46203e-12	1.21129e-12	25752/81780/116591/297596/363578/501736/246774/24356/301291/24934/500133/66029/362050/287673/501854/501095/56083/94195/292794/307199/304987/24232/295279/114091/56822/299567/300649/116547/501502/291100/502902/29237/29395/24617/25660/499285/24472/84405/365769	39
225	GQD vs. N.Down	GQD vs. N	Down	GO:0050727	Regulation of inflammatory response	35/519	290/17363	2.13476e-12	1.47445e-10	1.22158e-10	294270/25752/81780/116591/25728/25732/287422/295703/24356/24796/301291/66029/362050/84386/289237/58923/287673/56083/94195/171056/85471/292794/24232/295279/299567/116547/293628/24617/25660/117022/498757/57302/499285/171104/25325	35
226	GQD vs. N.Down	GQD vs. N	Down	GO:0019221	Cytokine-mediated signaling pathway	39/519	375/17363	1.24915e-11	7.46879e-10	6.18785e-10	81780/140635/282832/246759/117551/100124593/171081/308977/301086/307403/24699/294797/24932/287673/117539/296953/60628/308163/252971/171056/298518/304987/60665/288905/117518/171334/652957/24493/140473/25712/171369/117022/83681/116637/24500/24472/171054/306805/117027	39
227	GQD vs. N.Down	GQD vs. N	Down	GO:0002366	Leukocyte activation involved in immune response	30/519	232/17363	1.45146e-11	8.55083e-10	7.08432e-10	25021/363578/309684/501736/308995/306071/287437/155151/366957/299206/314654/307171/81511/24699/25316/361537/308163/171056/85471/315119/288905/292483/56822/299567/171334/59105/25712/171369/291100/25660	30
228	GQD vs. N.Down	GQD vs. N	Down	GO:0050663	Cytokine secretion	28/519	206/17363	2.11258e-11	1.19197e-09	9.87539e-10	294270/140635/116591/363578/56782/155918/301291/307403/362050/502901/25316/25439/287673/117183/312275/252971/85471/292794/89824/304987/114091/300649/24493/25712/117022/679787/25325/306957	28
229	GQD vs. N.Down	GQD vs. N	Down	GO:0031341	Regulation of cell killing	18/519	86/17363	6.2953e-11	3.30047e-09	2.73442e-09	24974/24812/116591/297596/363578/24811/246774/24699/24934/294797/307199/60665/300649/501502/25712/24472/84405/365769	18
230	GQD vs. N.Down	GQD vs. N	Down	GO:0034341	Response to interferon-gamma	20/519	110/17363	8.16833e-11	4.03979e-09	3.34694e-09	309622/294270/29168/309621/81780/310917/171164/85483/117551/306722/362050/29427/58923/252971/117518/56822/25712/171369/24986/116637	20
231	GQD vs. N.Down	GQD vs. N	Down	GO:0001906	Cell killing	22/519	144/17363	3.14952e-10	1.48435e-08	1.22978e-08	24974/64640/24812/116591/297596/363578/24811/246774/155151/24699/24934/294797/307199/295279/60665/292483/300649/501502/25712/24472/84405/365769	22
232	GQD vs. N.Down	GQD vs. N	Down	GO:0098542	Defense response to other organism	41/519	471/17363	9.18205e-10	4.17992e-08	3.46304e-08	64640/310917/171164/65270/363578/25732/246759/24930/502852/362604/24796/308097/293618/299206/314654/29185/24699/24934/311580/500133/499271/361422/84386/24932/289237/296953/683163/304987/295279/60665/288905/56822/299567/25712/171369/291100/29395/24617/25350/25325/84405	41
233	GQD vs. N.Down	GQD vs. N	Down	GO:0032609	Interferon-gamma production	19/519	113/17363	9.75831e-10	4.38989e-08	3.637e-08	294270/140635/315609/363578/246774/363577/317578/24934/287673/85471/307199/288905/500910/299567/171334/24986/25325/84405/365769	19
234	GQD vs. N.Down	GQD vs. N	Down	GO:0046427	Positive regulation of JAK-STAT cascade	15/519	74/17363	3.99788e-09	1.61773e-07	1.34028e-07	81780/313050/501736/25150/65218/307403/25439/288077/252971/60665/25712/171369/290655/84405/365769	15
235	GQD vs. N.Down	GQD vs. N	Down	GO:1904894	Positive regulation of STAT cascade	15/519	74/17363	3.99788e-09	1.61773e-07	1.34028e-07	81780/313050/501736/25150/65218/307403/25439/288077/252971/60665/25712/171369/290655/84405/365769	15
236	GQD vs. N.Down	GQD vs. N	Down	GO:0050707	Regulation of cytokine secretion	23/519	181/17363	5.03465e-09	1.99691e-07	1.65443e-07	294270/140635/116591/363578/56782/301291/307403/502901/25439/287673/117183/252971/85471/292794/304987/114091/300649/24493/25712/117022/679787/25325/306957	23
237	GQD vs. N.Down	GQD vs. N	Down	GO:0002237	Response to molecule of bacterial origin	38/519	443/17363	5.80367e-09	2.27936e-07	1.88844e-07	25752/81780/24812/171164/363578/25732/246759/171081/304966/24934/66029/25439/84386/58923/287673/291359/117539/24426/81687/296953/116669/25408/252971/94195/171056/60665/56822/171334/116547/24493/25712/171369/29237/29395/24617/57302/25325/84405	38
238	GQD vs. N.Down	GQD vs. N	Down	GO:0032103	Positive regulation of response to external stimulus	29/519	280/17363	6.25409e-09	2.43242e-07	2.01524e-07	25752/81780/116591/363578/246759/24356/366957/301291/500133/66029/362050/29427/287673/291359/304109/308163/56083/94195/292794/24232/295279/60665/116547/24617/25660/116637/499285/171054/84405	29
239	GQD vs. N.Down	GQD vs. N	Down	GO:0002440	Production of molecular mediator of immune response	23/519	184/17363	6.9307e-09	2.66965e-07	2.21179e-07	309622/294270/246774/287437/299206/317578/29185/24699/294797/117058/308163/85471/292794/81809/307199/288905/498232/25712/171369/25660/25325/84405/365769	23
240	GQD vs. N.Down	GQD vs. N	Down	GO:0042089	Cytokine biosynthetic process	17/519	105/17363	1.34883e-08	5.00316e-07	4.14509e-07	116591/297596/315609/25627/24796/301291/500133/313974/85420/85471/500910/24493/25712/291100/25660/25325/365769	17
241	GQD vs. N.Down	GQD vs. N	Down	GO:0042267	Natural killer cell mediated cytotoxicity	13/519	59/17363	1.507e-08	5.45159e-07	4.51661e-07	24812/297596/363578/24811/246774/155151/24934/307199/292483/300649/501502/84405/365769	13
242	GQD vs. N.Down	GQD vs. N	Down	GO:0002532	Production of molecular mediator involved in inflammatory response	13/519	63/17363	3.49431e-08	1.16652e-06	9.66452e-07	65030/25752/25505/501736/287422/301291/66029/362050/289237/58923/293628/24617/117022	13
243	GQD vs. N.Down	GQD vs. N	Down	GO:0002524	Hypersensitivity	7/519	14/17363	5.85885e-08	1.89279e-06	1.56816e-06	116591/24796/287673/312275/85471/24232/295279	7
244	GQD vs. N.Down	GQD vs. N	Down	GO:0008037	Cell recognition	18/519	131/17363	7.04806e-08	2.25876e-06	1.87137e-06	25752/116591/81828/690037/363578/81521/116671/287673/60628/360882/307199/295279/114091/300649/363784/502902/315564/24472	18
245	GQD vs. N.Down	GQD vs. N	Down	GO:0042035	Regulation of cytokine biosynthetic process	15/519	94/17363	1.17579e-07	3.46338e-06	2.86939e-06	116591/297596/315609/24796/301291/313974/85420/85471/500910/24493/25712/291100/25660/25325/365769	15
246	GQD vs. N.Down	GQD vs. N	Down	GO:0031348	Negative regulation of defense response	20/519	180/17363	4.68007e-07	1.23502e-05	1.02321e-05	294270/24812/25728/363578/25732/24811/295703/24356/24796/84386/289237/58923/171056/85471/293628/117022/498757/57302/171104/25325	20
247	GQD vs. N.Down	GQD vs. N	Down	GO:0002791	Regulation of peptide secretion	36/519	482/17363	4.68606e-07	1.23502e-05	1.02321e-05	294270/81780/290646/140635/116591/363578/56782/301291/307403/314386/502901/25439/287673/364403/304109/85420/117183/252971/94195/85471/292794/81809/304987/114091/300649/116547/24493/25712/171369/117022/50563/679787/171104/56029/25325/306957	36
248	GQD vs. N.Down	GQD vs. N	Down	GO:0007260	Tyrosine phosphorylation of STAT protein	12/519	72/17363	1.34634e-06	3.1176e-05	2.58291e-05	81780/313050/25150/307403/25439/288077/252971/25712/171369/290655/84405/365769	12
249	GQD vs. N.Down	GQD vs. N	Down	GO:0002685	Regulation of leukocyte migration	19/519	185/17363	2.97236e-06	6.49367e-05	5.37997e-05	81780/246759/501736/81521/311144/366957/24934/29427/289237/287673/81687/679957/308163/60665/24493/24617/116637/499285/84405	19
250	GQD vs. N.Down	GQD vs. N	Down	GO:0048872	Homeostasis of number of cells	25/519	299/17363	3.86073e-06	7.9722e-05	6.60492e-05	140635/246774/83514/24356/155151/317578/81511/294797/25439/303747/287673/500449/288077/85471/81809/306330/60665/500910/302373/366126/25712/29395/171054/684980/103693341	25
251	GQD vs. N.Down	GQD vs. N	Down	GO:0032102	Negative regulation of response to external stimulus	24/519	282/17363	4.44324e-06	9.03534e-05	7.48572e-05	294270/25728/363578/25732/295703/24356/24796/24934/29427/84386/289237/58923/24426/679957/303701/171056/85471/293628/24617/117022/498757/57302/171104/25325	24
252	GQD vs. N.Down	GQD vs. N	Down	GO:0042531	Positive regulation of tyrosine phosphorylation of STAT protein	10/519	55/17363	4.55824e-06	9.17603e-05	7.60229e-05	81780/313050/25150/307403/288077/25712/171369/290655/84405/365769	10
253	GQD vs. N.Down	GQD vs. N	Down	GO:0050777	Negative regulation of immune response	16/519	145/17363	7.14728e-06	0.0001391	0.000115243	294270/24812/363578/24811/501736/295703/24796/24699/294797/289237/170637/81809/288905/299567/25325/63835	16
254	GQD vs. N.Down	GQD vs. N	Down	GO:0006956	Complement activation	9/519	47/17363	8.79973e-06	0.000167865	0.000139076	295703/408246/192262/312705/103689965/117183/298566/24232/114091	9
255	GQD vs. N.Down	GQD vs. N	Down	GO:0001573	Ganglioside metabolic process	6/519	18/17363	9.47002e-06	0.000178108	0.000147561	291325/282838/64828/117185/407765/116696	6
256	GQD vs. N.Down	GQD vs. N	Down	GO:0002577	Regulation of antigen processing and presentation	6/519	19/17363	1.34923e-05	0.000246804	0.000204476	309622/24812/365542/317371/500133/287673	6
257	GQD vs. N.Down	GQD vs. N	Down	GO:0002507	Tolerance induction	7/519	28/17363	1.40431e-05	0.000253408	0.000209947	315609/363578/66029/64545/24232/56822/171054	7
258	GQD vs. N.Down	GQD vs. N	Down	GO:0070228	Regulation of lymphocyte apoptotic process	10/519	66/17363	2.44978e-05	0.000414085	0.000343067	81780/83514/66029/500112/300678/85420/81809/499285/25325/684980	10
259	GQD vs. N.Down	GQD vs. N	Down	GO:0071216	Cellular response to biotic stimulus	20/519	239/17363	3.51256e-05	0.000576693	0.000477787	25752/81780/171164/363578/304966/24934/291359/24426/81687/116669/25408/171056/60665/56822/25712/171369/29395/24617/25325/84405	20
260	GQD vs. N.Down	GQD vs. N	Down	GO:0043299	Leukocyte degranulation	10/519	72/17363	5.30455e-05	0.000850211	0.000704395	25021/309684/501736/155151/366957/314654/81511/25316/292483/59105	10
261	GQD vs. N.Down	GQD vs. N	Down	GO:0071347	Cellular response to interleukin-1	13/519	120/17363	6.19847e-05	0.000973768	0.000806761	81780/25728/117551/24967/81687/89824/306330/117518/24493/171369/24617/117022/116637	13
262	GQD vs. N.Down	GQD vs. N	Down	GO:0045190	Isotype switching	8/519	47/17363	6.79968e-05	0.00103968	0.000861365	287437/299206/24699/308163/288905/25712/171369/25660	8
263	GQD vs. N.Down	GQD vs. N	Down	GO:0060402	Calcium ion transport into cytosol	15/519	156/17363	6.9752e-05	0.00106246	0.00088024	313050/246759/246774/25150/155151/301086/24699/25316/25439/24932/690423/81809/680697/171104/29412	15
264	GQD vs. N.Down	GQD vs. N	Down	GO:0050920	Regulation of chemotaxis	17/519	194/17363	7.58354e-05	0.00113782	0.000942673	81780/246759/366957/24934/29427/289237/287673/304109/24426/679957/60628/308163/60665/24617/116637/171054/84405	17
265	GQD vs. N.Down	GQD vs. N	Down	GO:0072376	Protein activation cascade	9/519	61/17363	7.72744e-05	0.00115412	0.000956181	295703/408246/192262/312705/103689965/117183/298566/24232/114091	9
266	GQD vs. N.Down	GQD vs. N	Down	GO:0006909	Phagocytosis	16/519	176/17363	7.93266e-05	0.00117263	0.000971516	116591/25021/309684/501736/690976/155151/289785/29427/362792/500904/56083/24232/295279/114091/502902/25350	16
267	GQD vs. N.Down	GQD vs. N	Down	GO:1904018	Positive regulation of vasculature development	15/519	158/17363	8.06858e-05	0.00118834	0.000984529	81780/25627/309684/24356/680616/25023/81687/60628/171056/89824/24232/24493/24617/171104/117027	15
268	GQD vs. N.Down	GQD vs. N	Down	GO:0007157	Heterophilic cell-cell adhesion via plasma membrane cell adhesion molecules	8/519	50/17363	0.000107323	0.00152709	0.00126519	25752/315610/308995/311144/360882/307199/300649/363784	8
269	GQD vs. N.Down	GQD vs. N	Down	GO:0007204	Positive regulation of cytosolic calcium ion concentration	22/519	304/17363	0.000128291	0.00179697	0.00148877	313050/246759/246774/25150/155151/317219/301086/24699/25316/25439/24932/679957/303701/308163/690423/56083/81809/81638/89788/680697/171104/29412	22
270	GQD vs. N.Down	GQD vs. N	Down	GO:0051235	Maintenance of location	22/519	306/17363	0.00014097	0.00196769	0.00163022	25728/282838/313050/246759/56782/64828/155151/301086/24699/684352/25316/25439/24932/83727/689008/690423/292794/81809/24232/680697/171104/286978	22
271	GQD vs. N.Down	GQD vs. N	Down	GO:0070227	Lymphocyte apoptotic process	10/519	81/17363	0.000146196	0.00199884	0.00165603	81780/83514/66029/500112/300678/85420/81809/499285/25325/684980	10
272	GQD vs. N.Down	GQD vs. N	Down	GO:0060401	Cytosolic calcium ion transport	15/519	168/17363	0.000160873	0.00216989	0.00179774	313050/246759/246774/25150/155151/301086/24699/25316/25439/24932/690423/81809/680697/171104/29412	15
273	GQD vs. N.Down	GQD vs. N	Down	GO:0097503	Sialylation	5/519	19/17363	0.000192241	0.0024923	0.00206485	291325/407765/407764/116696/25280	5
274	GQD vs. N.Down	GQD vs. N	Down	GO:0070555	Response to interleukin-1	14/519	153/17363	0.000204229	0.00262225	0.00217252	81780/25728/117551/24967/24356/81687/89824/306330/117518/24493/171369/24617/117022/116637	14
275	GQD vs. N.Down	GQD vs. N	Down	GO:0002834	Regulation of response to tumor cell	5/519	20/17363	0.000250059	0.00315011	0.00260985	363578/24934/307199/300649/84405	5
276	GQD vs. N.Down	GQD vs. N	Down	GO:0055074	Calcium ion homeostasis	28/519	454/17363	0.000254869	0.00319064	0.00264343	81780/25728/313050/246759/246774/25150/155151/317219/301086/24699/25316/25439/24932/25023/117559/679957/303701/362691/308163/690423/56083/81809/81638/89788/171369/680697/171104/29412	28
277	GQD vs. N.Down	GQD vs. N	Down	GO:0009311	Oligosaccharide metabolic process	7/519	43/17363	0.000259324	0.00322625	0.00267293	291325/282838/117185/407765/100301568/116696/78947	7
278	GQD vs. N.Down	GQD vs. N	Down	GO:0002418	Immune response to tumor cell	5/519	21/17363	0.000320188	0.00388689	0.00322027	363578/24934/307199/300649/84405	5
279	GQD vs. N.Down	GQD vs. N	Down	GO:0006837	Serotonin transport	5/519	21/17363	0.000320188	0.00388689	0.00322027	116591/25505/501736/25075/192179	5
280	GQD vs. N.Down	GQD vs. N	Down	GO:0045346	Regulation of MHC class II biosynthetic process	4/519	12/17363	0.000322647	0.00389314	0.00322544	85483/366126/25712/25325	4
281	GQD vs. N.Down	GQD vs. N	Down	GO:0045342	MHC class II biosynthetic process	4/519	13/17363	0.000455071	0.00522354	0.00432767	85483/366126/25712/25325	4
282	GQD vs. N.Down	GQD vs. N	Down	GO:2001056	Positive regulation of cysteine-type endopeptidase activity	12/519	132/17363	0.000605712	0.006759	0.00559979	313050/25505/306722/303073/500133/25439/58923/94195/304987/116547/299341/171104	12
283	GQD vs. N.Down	GQD vs. N	Down	GO:0071402	Cellular response to lipoprotein particle stimulus	5/519	24/17363	0.00062106	0.0068279	0.00565688	81780/25728/309684/81687/24617	5
284	GQD vs. N.Down	GQD vs. N	Down	GO:0043312	Neutrophil degranulation	4/519	14/17363	0.000622113	0.0068279	0.00565688	25021/309684/314654/292483	4
285	GQD vs. N.Down	GQD vs. N	Down	GO:0045428	Regulation of nitric oxide biosynthetic process	8/519	66/17363	0.000756328	0.00808044	0.00669459	25732/309684/246774/24934/29427/306330/25712/25325	8
286	GQD vs. N.Down	GQD vs. N	Down	GO:0002347	Response to tumor cell	5/519	25/17363	0.000757426	0.00808044	0.00669459	363578/24934/307199/300649/84405	5
287	GQD vs. N.Down	GQD vs. N	Down	GO:0002718	Regulation of cytokine production involved in immune response	8/519	67/17363	0.000836835	0.00879885	0.00728979	246774/317578/85471/292794/81809/307199/25325/365769	8
288	GQD vs. N.Down	GQD vs. N	Down	GO:2000021	Regulation of ion homeostasis	16/519	218/17363	0.000889628	0.00920892	0.00762954	313050/246759/246774/25150/155151/300160/301086/24699/25316/25439/24932/690423/81809/680697/50563/171104	16
289	GQD vs. N.Down	GQD vs. N	Down	GO:2000116	Regulation of cysteine-type endopeptidase activity	17/519	243/17363	0.00106028	0.0106743	0.00884355	313050/25505/296257/306722/24967/303073/500133/25439/58923/81687/94195/79240/304987/116547/299341/24472/171104	17
290	GQD vs. N.Down	GQD vs. N	Down	GO:0030193	Regulation of blood coagulation	9/519	86/17363	0.0010605	0.0106743	0.00884355	25728/64537/295703/25439/85420/303701/94195/24617/25364	9
291	GQD vs. N.Down	GQD vs. N	Down	GO:1900046	Regulation of hemostasis	9/519	86/17363	0.0010605	0.0106743	0.00884355	25728/64537/295703/25439/85420/303701/94195/24617/25364	9
292	GQD vs. N.Down	GQD vs. N	Down	GO:0033591	Response to l-ascorbic acid	4/519	16/17363	0.00107861	0.0106953	0.00886098	25732/24426/116669/24493	4
293	GQD vs. N.Down	GQD vs. N	Down	GO:1904705	Regulation of vascular smooth muscle cell proliferation	5/519	27/17363	0.0010956	0.010837	0.0089784	24426/81687/25075/171104/25325	5
294	GQD vs. N.Down	GQD vs. N	Down	GO:0002367	Cytokine production involved in immune response	9/519	88/17363	0.00125028	0.012276	0.0101706	246774/317578/85471/292794/81809/307199/25325/84405/365769	9
295	GQD vs. N.Down	GQD vs. N	Down	GO:1990874	Vascular smooth muscle cell proliferation	5/519	28/17363	0.00130138	0.0127155	0.0105347	24426/81687/25075/171104/25325	5
296	GQD vs. N.Down	GQD vs. N	Down	GO:0034616	Response to laminar fluid shear stress	4/519	17/17363	0.00137741	0.0132961	0.0110158	24356/81809/306330/24617	4
297	GQD vs. N.Down	GQD vs. N	Down	GO:0050818	Regulation of coagulation	9/519	90/17363	0.00146655	0.0140887	0.0116724	25728/64537/295703/25439/85420/303701/94195/24617/25364	9
298	GQD vs. N.Down	GQD vs. N	Down	GO:0035821	Modification of morphology or physiology of other organism	11/519	128/17363	0.00159946	0.0152558	0.0126393	64640/81780/25728/84386/24932/81687/94195/60665/25712/25350/116637	11
299	GQD vs. N.Down	GQD vs. N	Down	GO:0006509	Membrane protein ectodomain proteolysis	6/519	43/17363	0.00165092	0.015672	0.0129842	25728/303068/85420/25712/499285/25325	6
300	GQD vs. N.Down	GQD vs. N	Down	GO:0060055	Angiogenesis involved in wound healing	4/519	18/17363	0.00172947	0.0161497	0.01338	64537/24356/60628/24617	4
301	GQD vs. N.Down	GQD vs. N	Down	GO:0097242	Amyloid-beta clearance	4/519	18/17363	0.00172947	0.0161497	0.01338	25728/25021/309684/24232	4
302	GQD vs. N.Down	GQD vs. N	Down	GO:0006584	Catecholamine metabolic process	7/519	59/17363	0.00182062	0.016922	0.0140198	25021/24465/24311/85471/81809/24443/307309	7
303	GQD vs. N.Down	GQD vs. N	Down	GO:0009712	Catechol-containing compound metabolic process	7/519	59/17363	0.00182062	0.016922	0.0140198	25021/24465/24311/85471/81809/24443/307309	7
304	GQD vs. N.Down	GQD vs. N	Down	GO:0006809	Nitric oxide biosynthetic process	8/519	76/17363	0.00191535	0.0175821	0.0145666	25732/309684/246774/24934/29427/306330/25712/25325	8
305	GQD vs. N.Down	GQD vs. N	Down	GO:0019229	Regulation of vasoconstriction	8/519	76/17363	0.00191535	0.0175821	0.0145666	25505/25439/85420/81638/50563/24472/25364/29412	8
306	GQD vs. N.Down	GQD vs. N	Down	GO:0033273	Response to vitamin	13/519	171/17363	0.00192235	0.0175821	0.0145666	81780/25732/79252/24932/25023/24426/81687/116669/81809/24493/171369/29237/29216	13
307	GQD vs. N.Down	GQD vs. N	Down	GO:0099024	Plasma membrane invagination	7/519	60/17363	0.00200905	0.0182087	0.0150858	116591/25021/309684/501736/29427/24232/295279	7
308	GQD vs. N.Down	GQD vs. N	Down	GO:0022617	Extracellular matrix disassembly	5/519	31/17363	0.00209015	0.018901	0.0156593	25627/306071/24356/302976/81809	5
309	GQD vs. N.Down	GQD vs. N	Down	GO:0055094	Response to lipoprotein particle	5/519	32/17363	0.00241723	0.0214235	0.0177493	81780/25728/309684/81687/24617	5
310	GQD vs. N.Down	GQD vs. N	Down	GO:0046209	Nitric oxide metabolic process	8/519	80/17363	0.00265492	0.0231713	0.0191972	25732/309684/246774/24934/29427/306330/25712/25325	8
311	GQD vs. N.Down	GQD vs. N	Down	GO:0071447	Cellular response to hydroperoxide	3/519	10/17363	0.00272359	0.0235144	0.0194816	81780/306722/29427	3
312	GQD vs. N.Down	GQD vs. N	Down	GO:0045911	Positive regulation of DNA recombination	5/519	33/17363	0.00277996	0.0238981	0.0197994	287437/24699/25712/171369/25660	5
313	GQD vs. N.Down	GQD vs. N	Down	GO:0032928	Regulation of superoxide anion generation	4/519	21/17363	0.00315091	0.0269138	0.0222979	25021/25732/309684/24426	4
314	GQD vs. N.Down	GQD vs. N	Down	GO:2001057	Reactive nitrogen species metabolic process	8/519	84/17363	0.00360076	0.0301141	0.0249494	25732/309684/246774/24934/29427/306330/25712/25325	8
315	GQD vs. N.Down	GQD vs. N	Down	GO:0030259	Lipid glycosylation	3/519	11/17363	0.00366232	0.0303125	0.0251138	65270/64828/100301568	3
316	GQD vs. N.Down	GQD vs. N	Down	GO:0042060	Wound healing	24/519	442/17363	0.00373567	0.0308559	0.0255639	25728/64537/25505/315610/295703/690976/24356/300128/304966/25439/85420/116669/303701/310392/60628/94195/81809/24232/116547/81660/24493/24617/25364/298555	24
317	GQD vs. N.Down	GQD vs. N	Down	GO:0051043	Regulation of membrane protein ectodomain proteolysis	4/519	22/17363	0.00376128	0.0309398	0.0256335	25728/25712/499285/25325	4
318	GQD vs. N.Down	GQD vs. N	Down	GO:0051092	Positive regulation of NF-kappaB transcription factor activity	10/519	123/17363	0.00384232	0.0314169	0.0260287	309684/81749/500133/25023/501854/85420/304987/171369/499285/24472	10
319	GQD vs. N.Down	GQD vs. N	Down	GO:0046627	Negative regulation of insulin receptor signaling pathway	5/519	36/17363	0.00410345	0.0329428	0.0272929	25023/85420/501174/252971/83681	5
320	GQD vs. N.Down	GQD vs. N	Down	GO:0010324	Membrane invagination	7/519	68/17363	0.0041122	0.032947	0.0272964	116591/25021/309684/501736/29427/24232/295279	7
321	GQD vs. N.Down	GQD vs. N	Down	GO:0044419	Interspecies interaction between organisms	21/519	374/17363	0.00442997	0.034931	0.0289401	294270/64640/81780/310917/171164/25728/293618/84386/24932/81687/60628/103691893/94195/60665/114091/299567/25712/25350/679787/116637/25325	21
322	GQD vs. N.Down	GQD vs. N	Down	GO:0009595	Detection of biotic stimulus	4/519	23/17363	0.00444703	0.034931	0.0289401	294270/500133/299567/300649	4
323	GQD vs. N.Down	GQD vs. N	Down	GO:0097756	Negative regulation of blood vessel diameter	9/519	106/17363	0.00448916	0.0351929	0.0291571	25505/25439/85420/25075/81638/50563/24472/25364/29412	9
324	GQD vs. N.Down	GQD vs. N	Down	GO:0032846	Positive regulation of homeostatic process	16/519	256/17363	0.00451999	0.0353654	0.0293	294270/81780/246759/246774/24356/24678/304966/314386/25439/24932/85420/81809/680697/29395/499285/171104	16
325	GQD vs. N.Down	GQD vs. N	Down	GO:0007596	Blood coagulation	13/519	189/17363	0.00456244	0.0354896	0.0294029	25728/64537/25505/295703/25439/85420/116669/303701/310392/94195/24232/24617/25364	13
326	GQD vs. N.Down	GQD vs. N	Down	GO:0007599	Hemostasis	13/519	191/17363	0.00498157	0.0378675	0.031373	25728/64537/25505/295703/25439/85420/116669/303701/310392/94195/24232/24617/25364	13
327	GQD vs. N.Down	GQD vs. N	Down	GO:0033280	Response to vitamin D	6/519	55/17363	0.00581224	0.0437786	0.0362703	79252/24932/25023/81809/29237/29216	6
328	GQD vs. N.Down	GQD vs. N	Down	GO:0048873	Homeostasis of number of cells within a tissue	5/519	39/17363	0.00582476	0.0437786	0.0362703	140635/155151/317578/25439/303747	5
329	GQD vs. N.Down	GQD vs. N	Down	GO:0006898	Receptor-mediated endocytosis	16/519	264/17363	0.00604604	0.0452104	0.0374566	25752/25728/309684/501736/29411/311144/502901/54236/25075/295279/140473/24617/29216/85266/293591/100911215	16
330	GQD vs. N.Down	GQD vs. N	Down	GO:0043900	Regulation of multi-organism process	21/519	385/17363	0.00612824	0.0455468	0.0377352	294270/81780/25728/81828/363578/24796/293618/29185/500133/84386/24932/291359/60628/304987/60665/114091/287392/25712/25350/116637/25325	21
331	GQD vs. N.Up	GQD vs. N	Up	GO:0046461	Neutral lipid catabolic process	13/421	41/17363	7.92486e-12	1.39715e-08	1.27757e-08	305795/362972/680971/25330/113902/287774/292697/25629/361812/25081/361676/24207/54225	13
332	GQD vs. N.Up	GQD vs. N	Up	GO:0046464	Acylglycerol catabolic process	13/421	41/17363	7.92486e-12	1.39715e-08	1.27757e-08	305795/362972/680971/25330/113902/287774/292697/25629/361812/25081/361676/24207/54225	13
333	GQD vs. N.Up	GQD vs. N	Up	GO:0008202	Steroid metabolic process	25/421	278/17363	1.95232e-08	7.64875e-06	6.99409e-06	252917/29725/29632/25317/170509/64194/360348/191574/266770/140910/299511/116486/25330/25146/113902/79243/289456/25081/171352/307616/29499/24207/25634/54225/365345	25
334	GQD vs. N.Up	GQD vs. N	Up	GO:0050892	Intestinal absorption	9/421	34/17363	8.15037e-08	2.61256e-05	2.38896e-05	25552/29184/25598/301010/114628/286976/84497/24360/25081	9
335	GQD vs. N.Up	GQD vs. N	Up	GO:0055088	Lipid homeostasis	15/421	121/17363	2.37852e-07	6.98888e-05	6.3907e-05	252917/362972/362850/259241/266770/114628/292697/84497/25040/361812/25081/361676/24207/25634/54225	15
336	GQD vs. N.Up	GQD vs. N	Up	GO:0042953	Lipoprotein transport	6/421	14/17363	4.99446e-07	0.000125789	0.000115023	29184/29402/292697/25664/24207/54225	6
337	GQD vs. N.Up	GQD vs. N	Up	GO:0044872	Lipoprotein localization	6/421	14/17363	4.99446e-07	0.000125789	0.000115023	29184/29402/292697/25664/24207/54225	6
338	GQD vs. N.Up	GQD vs. N	Up	GO:0007586	Digestion	15/421	135/17363	9.94728e-07	0.000219213	0.000200451	171564/63887/25552/29184/25598/301010/83810/114628/286976/84497/24360/24833/25081/170808/24291	15
339	GQD vs. N.Up	GQD vs. N	Up	GO:1901615	Organic hydroxy compound metabolic process	29/421	439/17363	1.1355e-06	0.000235515	0.000215357	252917/29725/246298/25750/29194/25317/64194/361730/360348/266770/140910/299511/116486/25330/25146/113902/310011/308129/84497/79223/25081/170897/25571/307616/24207/24856/54225/365345/25153	29
340	GQD vs. N.Up	GQD vs. N	Up	GO:0045834	Positive regulation of lipid metabolic process	15/421	143/17363	2.07235e-06	0.000384585	0.000351668	252917/305795/25317/29184/116486/25146/287774/292697/84497/25664/24360/305150/25081/361676/24207	15
341	GQD vs. N.Up	GQD vs. N	Up	GO:0097006	Regulation of plasma lipoprotein particle levels	9/421	58/17363	9.88837e-06	0.00147087	0.00134498	29184/266770/113902/292697/84497/25081/25419/24207/54225	9
342	GQD vs. N.Up	GQD vs. N	Up	GO:0051004	Regulation of lipoprotein lipase activity	5/421	15/17363	2.01067e-05	0.00272678	0.0024934	362850/287774/292697/25081/24207	5
343	GQD vs. N.Up	GQD vs. N	Up	GO:0017144	Drug metabolic process	7/421	37/17363	2.57272e-05	0.00335978	0.00307222	25303/246247/316421/361523/171352/24300/84493	7
344	GQD vs. N.Up	GQD vs. N	Up	GO:0034754	Cellular hormone metabolic process	11/421	100/17363	3.0519e-05	0.00371069	0.00339309	246298/29632/360348/299511/25146/79243/289456/84497/685750/29499/24856	11
345	GQD vs. N.Up	GQD vs. N	Up	GO:1905953	Negative regulation of lipid localization	7/421	41/17363	5.16771e-05	0.00548539	0.0050159	114628/292697/25664/29499/361676/25419/24207	7
346	GQD vs. N.Up	GQD vs. N	Up	GO:1901568	Fatty acid derivative metabolic process	12/421	126/17363	5.68796e-05	0.00559354	0.00511479	79242/286905/287424/50549/65210/298423/286963/56266/84497/361523/170897/24300	12
347	GQD vs. N.Up	GQD vs. N	Up	GO:0044283	Small molecule biosynthetic process	27/421	485/17363	5.71093e-05	0.00559354	0.00511479	252917/29725/287424/50549/25317/64194/360348/298423/299511/116486/113902/292697/246273/499328/25694/25081/114123/685750/361755/361637/170897/307616/24207/25044/25634/54225/25153	27
348	GQD vs. N.Up	GQD vs. N	Up	GO:0042060	Wound healing	25/421	442/17363	8.34135e-05	0.00773989	0.00707744	289055/361969/315272/24620/116467/29184/362648/306608/171162/29596/50692/287774/100910021/246294/366455/295342/83785/406865/24366/54254/29499/306761/25419/24329/113936	25
349	GQD vs. N.Up	GQD vs. N	Up	GO:0034377	Plasma lipoprotein particle assembly	5/421	20/17363	9.39103e-05	0.00805466	0.00736526	266770/113902/84497/25081/24207	5
350	GQD vs. N.Up	GQD vs. N	Up	GO:0033344	Cholesterol efflux	7/421	45/17363	9.59605e-05	0.00805466	0.00736526	266770/114628/292697/25081/29499/24207/54225	7
351	GQD vs. N.Up	GQD vs. N	Up	GO:0031282	Regulation of guanylate cyclase activity	4/421	11/17363	9.82276e-05	0.00805466	0.00736526	316218/500986/64055/303569	4
352	GQD vs. N.Up	GQD vs. N	Up	GO:0042730	Fibrinolysis	5/421	21/17363	0.000120816	0.00946661	0.00865636	361969/287774/24366/306761/113936	5
353	GQD vs. N.Up	GQD vs. N	Up	GO:0016053	Organic acid biosynthetic process	18/421	275/17363	0.00013974	0.00999208	0.00913686	252917/29725/287424/50549/64194/298423/299511/292697/246273/25694/25081/114123/685750/361755/361637/170897/24207/25044	18
354	GQD vs. N.Up	GQD vs. N	Up	GO:0046394	Carboxylic acid biosynthetic process	18/421	275/17363	0.00013974	0.00999208	0.00913686	252917/29725/287424/50549/64194/298423/299511/292697/246273/25694/25081/114123/685750/361755/361637/170897/24207/25044	18
355	GQD vs. N.Up	GQD vs. N	Up	GO:0032372	Negative regulation of sterol transport	4/421	12/17363	0.000144525	0.00999208	0.00913686	114628/292697/29499/24207	4
356	GQD vs. N.Up	GQD vs. N	Up	GO:0032375	Negative regulation of cholesterol transport	4/421	12/17363	0.000144525	0.00999208	0.00913686	114628/292697/29499/24207	4
357	GQD vs. N.Up	GQD vs. N	Up	GO:0010876	Lipid localization	21/421	355/17363	0.000166137	0.0108147	0.00988905	25303/361648/29184/266770/25598/114628/287774/292697/84497/25664/24360/503164/25081/25571/29499/361676/25419/24207/497943/24777/54225	21
358	GQD vs. N.Up	GQD vs. N	Up	GO:0046942	Carboxylic acid transport	19/421	305/17363	0.000174826	0.0108147	0.00988905	25303/303333/155205/29184/117100/113918/25598/301010/83810/362188/302668/25664/24360/685081/50690/29484/287450/29323/24777	19
359	GQD vs. N.Up	GQD vs. N	Up	GO:0010038	Response to metal ion	25/421	464/17363	0.000178064	0.0108251	0.00989855	361969/25303/294329/116569/29627/29632/25750/24190/360348/361833/299757/689415/79243/295213/25664/54231/361523/289353/171352/170897/24366/24300/29499/25419/24329	25
360	GQD vs. N.Up	GQD vs. N	Up	GO:0065005	Protein-lipid complex assembly	5/421	23/17363	0.000191952	0.0114716	0.0104897	266770/113902/84497/25081/24207	5
361	GQD vs. N.Up	GQD vs. N	Up	GO:0009268	Response to pH	7/421	53/17363	0.000275958	0.0147428	0.013481	79123/83810/25040/54231/116489/25571/100362565	7
362	GQD vs. N.Up	GQD vs. N	Up	GO:0008209	Androgen metabolic process	5/421	25/17363	0.000291219	0.0151005	0.0138081	29632/25146/79243/289456/29499	5
363	GQD vs. N.Up	GQD vs. N	Up	GO:0050878	Regulation of body fluid levels	21/421	371/17363	0.000302049	0.0154219	0.0141019	289055/361969/315272/25293/287424/309459/29184/306608/287774/313017/64055/25694/100910021/366455/24833/83785/406865/24366/29499/306761/113936	21
364	GQD vs. N.Up	GQD vs. N	Up	GO:0090303	Positive regulation of wound healing	7/421	54/17363	0.000310537	0.0154219	0.0141019	315272/24620/29184/171162/287774/306761/113936	7
365	GQD vs. N.Up	GQD vs. N	Up	GO:0031639	Plasminogen activation	5/421	26/17363	0.000353436	0.0166162	0.015194	361969/287774/24366/306761/113936	5
366	GQD vs. N.Up	GQD vs. N	Up	GO:0048240	Sperm capacitation	5/421	26/17363	0.000353436	0.0166162	0.015194	100362120/301010/171085/24833/362623	5
367	GQD vs. N.Up	GQD vs. N	Up	GO:1900048	Positive regulation of hemostasis	5/421	26/17363	0.000353436	0.0166162	0.015194	315272/29184/287774/306761/113936	5
368	GQD vs. N.Up	GQD vs. N	Up	GO:0009750	Response to fructose	4/421	15/17363	0.000376157	0.0172251	0.0157508	65197/497756/24190/301010	4
369	GQD vs. N.Up	GQD vs. N	Up	GO:1901617	Organic hydroxy compound biosynthetic process	14/421	205/17363	0.000495223	0.0218193	0.0199518	252917/29725/25317/64194/360348/140910/116486/113902/25081/170897/307616/54225/365345/25153	14
370	GQD vs. N.Up	GQD vs. N	Up	GO:0035428	Hexose transmembrane transport	5/421	28/17363	0.000507425	0.0218193	0.0199518	65197/294341/25351/25552/366251	5
371	GQD vs. N.Up	GQD vs. N	Up	GO:1904659	Glucose transmembrane transport	5/421	28/17363	0.000507425	0.0218193	0.0199518	65197/294341/25351/25552/366251	5
372	GQD vs. N.Up	GQD vs. N	Up	GO:1905950	Monosaccharide transmembrane transport	5/421	28/17363	0.000507425	0.0218193	0.0199518	65197/294341/25351/25552/366251	5
373	GQD vs. N.Up	GQD vs. N	Up	GO:0050820	Positive regulation of coagulation	5/421	29/17363	0.000601052	0.0255338	0.0233484	315272/29184/287774/306761/113936	5
374	GQD vs. N.Up	GQD vs. N	Up	GO:1903035	Negative regulation of response to wounding	8/421	79/17363	0.000648295	0.0262746	0.0240257	361969/306608/287774/25567/24366/306761/64133/113936	8
375	GQD vs. N.Up	GQD vs. N	Up	GO:1905952	Regulation of lipid localization	11/421	142/17363	0.000693988	0.0277007	0.0253298	29184/114628/292697/84497/25664/25081/29499/361676/25419/24207/54225	11
376	GQD vs. N.Up	GQD vs. N	Up	GO:0007596	Blood coagulation	13/421	189/17363	0.000728509	0.0279209	0.0255312	289055/361969/315272/29184/306608/287774/100910021/366455/406865/24366/29499/306761/113936	13
377	GQD vs. N.Up	GQD vs. N	Up	GO:0019915	Lipid storage	7/421	65/17363	0.000971785	0.0335348	0.0306646	29184/84497/25664/25081/361676/25419/54225	7
378	GQD vs. N.Up	GQD vs. N	Up	GO:0032355	Response to estradiol	15/421	245/17363	0.000981856	0.0335348	0.0306646	361969/25293/79242/29184/64194/360348/299757/680717/89829/83785/171352/29499/25419/24329/54225	15
379	GQD vs. N.Up	GQD vs. N	Up	GO:0010743	Regulation of macrophage derived foam cell differentiation	4/421	19/17363	0.000989115	0.0335348	0.0306646	29184/25664/25419/54225	4
380	GQD vs. N.Up	GQD vs. N	Up	GO:0097503	Sialylation	4/421	19/17363	0.000989115	0.0335348	0.0306646	287920/363040/303692/83505	4
381	GQD vs. N.Up	GQD vs. N	Up	GO:0098656	Anion transmembrane transport	15/421	247/17363	0.00106565	0.0351167	0.032111	315272/303333/29232/155205/117100/113918/301010/362188/679784/364973/50690/362053/81826/287450/29323	15
382	GQD vs. N.Up	GQD vs. N	Up	GO:0034381	Plasma lipoprotein particle clearance	5/421	33/17363	0.0011094	0.0355266	0.0324859	29184/292697/25419/24207/54225	5
383	GQD vs. N.Up	GQD vs. N	Up	GO:0051607	Defense response to virus	13/421	199/17363	0.00117152	0.0362349	0.0331336	192281/297989/361730/303538/310968/293624/100910806/298693/360733/363938/304545/294090/56824	13
384	GQD vs. N.Up	GQD vs. N	Up	GO:0006646	Phosphatidylethanolamine biosynthetic process	3/421	10/17363	0.00149598	0.0431608	0.0394667	29194/362713/360843	3
385	GQD vs. N.Up	GQD vs. N	Up	GO:0010838	Positive regulation of keratinocyte proliferation	3/421	10/17363	0.00149598	0.0431608	0.0394667	24620/171162/25694	3
386	GQD vs. N.Up	GQD vs. N	Up	GO:0051006	Positive regulation of lipoprotein lipase activity	3/421	10/17363	0.00149598	0.0431608	0.0394667	287774/292697/25081	3
387	GQD vs. N.Up	GQD vs. N	Up	GO:0002526	Acute inflammatory response	10/421	133/17363	0.00150561	0.0431608	0.0394667	361969/315272/24620/29142/24235/83810/171162/25664/306761/25419	10
388	GQD vs. N.Up	GQD vs. N	Up	GO:0039528	Cytoplasmic pattern recognition receptor signaling pathway in response to virus	4/421	22/17363	0.00176246	0.048174	0.0440508	297989/361730/303538/100910806	4
389	M vs. N.Down	M vs. N	Down	GO:0048002	Antigen processing and presentation of peptide antigen	9/197	54/17363	8.88008e-09	2.36388e-05	2.21441e-05	24974/309622/294270/414792/309621/24812/116591/103689996/100364500	9
390	M vs. N.Down	M vs. N	Down	GO:0002532	Production of molecular mediator involved in inflammatory response	8/197	63/17363	5.4083e-07	0.000625779	0.000586212	65030/287422/501736/25505/66029/293628/301291/117022	8
391	M vs. N.Down	M vs. N	Down	GO:0001820	Serotonin secretion	5/197	16/17363	7.05236e-07	0.000625779	0.000586212	116591/501736/25505/25075/25047	5
392	M vs. N.Down	M vs. N	Down	GO:0032945	Negative regulation of mononuclear cell proliferation	8/197	83/17363	4.53871e-06	0.00134245	0.00125757	309622/294270/309621/501736/66029/63835/25350/64569	8
393	M vs. N.Down	M vs. N	Down	GO:0050672	Negative regulation of lymphocyte proliferation	8/197	83/17363	4.53871e-06	0.00134245	0.00125757	309622/294270/309621/501736/66029/63835/25350/64569	8
394	M vs. N.Down	M vs. N	Down	GO:0050778	Positive regulation of immune response	16/197	497/17363	0.00018035	0.0282407	0.026455	24974/309622/24812/116591/500561/501736/408246/498075/25316/66029/63835/25047/114091/299567/502902/313121	16
395	M vs. N.Down	M vs. N	Down	GO:0008202	Steroid metabolic process	11/197	278/17363	0.000343995	0.0453322	0.0424659	65030/25728/252931/286989/65192/64677/312495/309527/170582/24296/286964	11
396	M vs. N.Down	M vs. N	Down	GO:1903038	Negative regulation of leukocyte cell-cell adhesion	7/197	116/17363	0.000357617	0.0453322	0.0424659	309622/294270/309621/501736/66029/63835/25350	7
Note: R package cluterProfiler was used to conduct GO enrichment analysis. 'compareCluster' function was used to compare the functional profiles among different clusters. Gene ratio, the ratio of the number of DEGs within the specific GO term to the total number of annotated DEGs; Bg ratio (background gene ratio), the ratio of the number of the specific GO term to the total number of genes in the…

## Sheet: N group-KEGG enrichment
Table S3 KEGG enrichment analysis of DEGs compared with N group
No.	Cluster	Group	Change	KEGG pathway ID	Description	Gene ratio	Bg ratio	P value	Adjusted P value	q value	Gene ID	Count
1	BBR vs. N.Down	BBR vs. N	Down	rno04060	Cytokine-cytokine receptor interaction	49/326	269/8832	2.59956e-21	6.57689e-19	5.47276e-19	81780/171081/117551/282832/652957/24932/307403/301291/117539/308977/116996/171499/287437/100124593/294797/246759/287673/363682/117518/171333/117022/361615/308163/60628/59086/24494/24500/298518/500910/288905/500311/301086/103693341/171054/301289/25712/25196/683163/25325/298006/25069/171369/24493/353218/302424/24336/116562/287034/301066	49
2	BBR vs. N.Down	BBR vs. N	Down	rno05340	Primary immunodeficiency	20/326	39/8832	4.51839e-19	5.71576e-17	4.7562e-17	313050/24812/24811/315609/85483/301348/24930/24932/681236/25326/103689996/294797/25710/100913063/24699/500910/103693341/64545/171369/103691557	20
3	BBR vs. N.Down	BBR vs. N	Down	rno04672	Intestinal immune network for IgA production	21/326	49/8832	6.57167e-18	5.54211e-16	4.6117e-16	309622/294270/25713/365542/309621/282832/287437/311144/363682/25408/60628/59086/500910/103693341/64545/24986/25325/25660/171369/116562/287034	21
4	BBR vs. N.Down	BBR vs. N	Down	rno04659	Th17 cell differentiation	28/326	109/8832	1.32075e-16	8.35374e-15	6.95131e-15	309622/294270/365542/313050/309621/315609/301348/81511/24932/301291/308977/25326/85471/85420/300678/25710/311658/171333/291100/59086/24494/288905/50662/301289/25712/24986/317382/116562	28
5	BBR vs. N.Down	BBR vs. N	Down	rno04640	Hematopoietic cell lineage	26/326	97/8832	5.42668e-16	2.7459e-14	2.28492e-14	309622/294270/365542/25021/140635/309621/315609/24930/652957/24932/307403/308501/29185/303747/311144/294797/300678/25710/117022/24494/24500/298518/54236/24986/24493/24336	26
6	BBR vs. N.Down	BBR vs. N	Down	rno04514	Cell adhesion molecules (CAMs)	33/326	176/8832	5.42091e-15	2.28582e-13	1.90207e-13	309622/24974/294270/414792/25713/365542/25752/25021/309621/309684/308995/24796/24930/24932/308501/311144/360323/360882/360871/360647/363930/25408/24699/311836/414784/63835/309607/64545/24988/24986/25660/171369/306454	33
7	BBR vs. N.Down	BBR vs. N	Down	rno04658	Th1 and Th2 cell differentiation	20/326	94/8832	1.39031e-10	5.02497e-09	4.18138e-09	309622/294270/365542/313050/309621/315609/301348/81511/24932/156726/25326/85471/85420/300678/25710/311658/171333/25712/24986/116562	20
8	BBR vs. N.Down	BBR vs. N	Down	rno05150	Staphylococcus aureus infection	18/326	76/8832	1.81372e-10	5.53161e-09	4.60296e-09	309622/294270/365542/25021/298566/309621/309684/308995/192262/24233/29687/362634/312705/304966/116591/363930/24986/25325	18
9	BBR vs. N.Down	BBR vs. N	Down	rno04660	T cell receptor signaling pathway	21/326	106/8832	1.96777e-10	5.53161e-09	4.60296e-09	313050/25150/315609/301348/363577/81511/24930/24932/155918/85420/300678/25710/311658/24699/63835/25712/64545/25325/25660/29432/116562	21
10	BBR vs. N.Down	BBR vs. N	Down	rno05332	Graft-versus-host disease	17/326	71/8832	4.8969e-10	1.23892e-08	1.03093e-08	309622/24974/294270/414792/365542/309621/360323/25408/414784/24494/309607/25712/24988/24986/25660/24493/116562	17
11	BBR vs. N.Down	BBR vs. N	Down	rno05330	Allograft rejection	17/326	74/8832	9.80717e-10	2.25565e-08	1.87697e-08	309622/24974/294270/414792/365542/309621/360323/25408/414784/309607/25712/24988/24986/25325/25660/171369/116562	17
12	BBR vs. N.Down	BBR vs. N	Down	rno05321	Inflammatory bowel disease (IBD)	16/326	66/8832	1.31738e-09	2.77748e-08	2.3112e-08	309622/294270/365542/309621/301291/308977/171333/59086/24494/301289/25712/24986/25325/317382/24493/116562	16
13	BBR vs. N.Down	BBR vs. N	Down	rno04940	Type I diabetes mellitus	17/326	80/8832	3.54453e-09	6.64113e-08	5.52621e-08	309622/24974/294270/414792/365542/309621/360323/25408/414784/24494/309607/25712/24988/24986/25660/24493/116562	17
14	BBR vs. N.Down	BBR vs. N	Down	rno04612	Antigen processing and presentation	19/326	101/8832	3.67493e-09	6.64113e-08	5.52621e-08	309622/24974/294270/414792/365542/24812/309621/24811/85483/24930/24932/103689996/360323/414784/309607/25712/24988/24986/103691557	19
15	BBR vs. N.Down	BBR vs. N	Down	rno05320	Autoimmune thyroid disease	17/326	81/8832	4.33764e-09	7.31615e-08	6.08792e-08	309622/24974/294270/414792/365542/309621/360323/25408/414784/63835/309607/24988/24986/25325/25660/171369/116562	17
16	BBR vs. N.Down	BBR vs. N	Down	rno05323	Rheumatoid arthritis	18/326	93/8832	5.94827e-09	9.4057e-08	7.82667e-08	309622/294270/365542/81780/25732/309621/309684/308995/287437/25408/63835/59086/24494/301289/25712/24986/25660/24493	18
17	BBR vs. N.Down	BBR vs. N	Down	rno05140	Leishmaniasis	16/326	75/8832	9.73052e-09	1.4194e-07	1.18111e-07	309622/294270/365542/25021/309621/309684/304966/311144/500904/116591/59086/24494/25712/24986/25325/24493	16
18	BBR vs. N.Down	BBR vs. N	Down	rno05416	Viral myocarditis	18/326	96/8832	1.00985e-08	1.4194e-07	1.18111e-07	309622/24974/294270/414792/365542/25150/309621/309684/308995/366957/360323/25408/414784/309607/24988/24986/25660/171369	18
19	BBR vs. N.Down	BBR vs. N	Down	rno04145	Phagosome	25/326	198/8832	6.32547e-08	8.42287e-07	7.00883e-07	309622/24974/294270/414792/365542/25021/24812/309621/24811/309684/155151/312705/304966/500904/103689996/360323/501797/116591/414784/25350/309607/501854/502902/24988/24986	25
20	BBR vs. N.Down	BBR vs. N	Down	rno04650	Natural killer cell mediated cytotoxicity	17/326	99/8832	1.01749e-07	1.28712e-06	1.07104e-06	313050/25150/309684/308995/301348/81511/366957/155918/304966/116591/311658/360647/361537/24934/501502/474146/25712	17
21	BBR vs. N.Down	BBR vs. N	Down	rno05322	Systemic lupus erythematosus	19/326	127/8832	1.75616e-07	2.11575e-06	1.76056e-06	309622/294270/365542/298566/309621/192262/24233/29687/362634/312705/304966/116591/25408/25712/24986/25325/25660/171369/408240	19
22	BBR vs. N.Down	BBR vs. N	Down	rno04380	Osteoclast differentiation	19/326	129/8832	2.261e-07	2.60015e-06	2.16364e-06	313050/25732/25150/307403/366126/155918/304966/361493/252971/500904/116591/311658/25050/59086/24494/361537/25712/308350/24493	19
23	BBR vs. N.Down	BBR vs. N	Down	rno05166	Human T-cell leukemia virus 1 infection	27/326	255/8832	7.10268e-07	7.81295e-06	6.50131e-06	309622/24974/294270/414792/365542/313050/309621/309684/308995/315609/24932/366126/24356/25326/360323/300678/25710/311658/117022/414784/59086/309607/500910/24988/24986/171369/116562	27
24	BBR vs. N.Down	BBR vs. N	Down	rno05152	Tuberculosis	22/326	185/8832	1.13335e-06	1.19474e-05	9.94168e-06	309622/294270/365542/25021/499271/309621/309684/85483/155151/361680/304966/117539/501797/116591/59086/24494/502902/25712/24986/25325/24493/103691557	22
25	BBR vs. N.Down	BBR vs. N	Down	rno05133	Pertussis	13/326	74/8832	2.5464e-06	2.57695e-05	2.14433e-05	25021/298566/309684/295703/192262/24233/500133/29687/362634/312705/24494/25325/24493	13
26	BBR vs. N.Down	BBR vs. N	Down	rno04630	JAK-STAT signaling pathway	18/326	155/8832	1.51458e-05	0.000147381	0.000122638	171081/652957/117539/252971/308977/25326/171499/294797/24387/171333/24500/298518/288905/25712/25325/83681/24336/116562	18
27	BBR vs. N.Down	BBR vs. N	Down	rno05310	Asthma	8/326	33/8832	1.95662e-05	0.000183342	0.000152563	309622/294270/365542/309621/25316/24986/25325/171369	8
28	BBR vs. N.Down	BBR vs. N	Down	rno04062	Chemokine signaling pathway	19/326	181/8832	3.71149e-05	0.00033536	0.00027906	81780/363577/117551/282832/317371/366957/25326/311647/100124593/246759/287673/363682/117518/308163/60628/301086/171054/298006/301066	19
29	BBR vs. N.Down	BBR vs. N	Down	rno04610	Complement and coagulation cascades	12/326	83/8832	4.79053e-05	0.000417933	0.00034777	25021/499271/298566/309684/295703/192262/24233/29687/362634/312705/25619/116669	12
30	BBR vs. N.Down	BBR vs. N	Down	rno00604	Glycosphingolipid biosynthesis-ganglio series	5/326	15/8832	0.000146996	0.00123967	0.00103155	64828/407765/64442/25280/29758	5
31	BBR vs. N.Down	BBR vs. N	Down	rno05169	Epstein-Barr virus infection	21/326	237/8832	0.000174441	0.00140549	0.00116953	309622/24974/294270/414792/365542/24812/309621/24811/308995/315609/156726/25326/103689996/360323/300678/25710/414784/309607/24988/24986/171369	21
32	BBR vs. N.Down	BBR vs. N	Down	rno05142	Chagas disease (American trypanosomiasis)	13/326	109/8832	0.000177769	0.00140549	0.00116953	81780/298566/315609/29687/362634/300678/25710/59086/24494/89788/25712/25325/116562	13
33	BBR vs. N.Down	BBR vs. N	Down	rno05020	Prion diseases	7/326	34/8832	0.000199103	0.00152645	0.00127019	81780/25150/298566/29687/362634/24494/24493	7
34	BBR vs. N.Down	BBR vs. N	Down	rno05144	Malaria	9/326	60/8832	0.000319508	0.00237752	0.00197838	309684/308995/59086/24494/24934/683758/25712/25325/171369	9
35	BBR vs. N.Down	BBR vs. N	Down	rno05145	Toxoplasmosis	13/326	118/8832	0.000392583	0.00283782	0.0023614	309622/294270/365542/309621/85483/117539/252971/59086/498491/25712/24986/25325/171369	13
36	BBR vs. N.Down	BBR vs. N	Down	rno05162	Measles	14/326	136/8832	0.000477874	0.00335839	0.00279458	25150/315609/25326/85420/300678/25710/501797/24494/501502/25712/108348062/25660/24493/116562	14
37	BBR vs. N.Down	BBR vs. N	Down	rno04670	Leukocyte transendothelial migration	12/326	115/8832	0.0010614	0.0072577	0.00603928	25021/309684/308995/363577/54355/366957/311144/500904/305341/60628/81687/306454	12
38	BBR vs. N.Down	BBR vs. N	Down	rno05146	Amoebiasis	11/326	101/8832	0.00119618	0.00796401	0.00662701	25021/309684/117022/59086/24494/89788/501854/25712/364705/25325/408240	11
39	BBR vs. N.Down	BBR vs. N	Down	rno05170	Human immunodeficiency virus 1 infection	19/326	243/8832	0.00161528	0.0104786	0.00871946	24974/414792/24812/24811/315609/24932/366957/103689996/360323/311580/300678/25710/65172/311658/414784/60628/309607/24988/29432	19
40	BBR vs. N.Down	BBR vs. N	Down	rno04064	NF-kappa B signaling pathway	10/326	97/8832	0.00297994	0.0188482	0.0156839	313050/301348/81511/25619/85420/170929/24494/500910/298006/171369	10
41	BBR vs. N.Up	BBR vs. N	Up	rno00140	Steroid hormone biosynthesis	9/175	85/8832	4.33011e-05	0.00491467	0.00442127	170509/360348/171352/286963/29632/25146/361523/29680/499353	9
42	BBR vs. N.Up	BBR vs. N	Up	rno00830	Retinol metabolism	9/175	85/8832	4.33011e-05	0.00491467	0.00442127	246298/170509/171352/298423/316421/299511/50549/361523/499353	9
43	BBR vs. N.Up	BBR vs. N	Up	rno04973	Carbohydrate digestion and absorption	6/175	42/8832	0.000161165	0.0117485	0.010569	25351/497756/65197/116569/286924/25552	6
44	BBR vs. N.Up	BBR vs. N	Up	rno03320	PPAR signaling pathway	8/175	82/8832	0.000207021	0.0117485	0.010569	362850/29184/25598/298423/114024/25664/50549/50522	8
45	BBR vs. N.Up	BBR vs. N	Up	rno04913	Ovarian steroidogenesis	6/175	55/8832	0.000720048	0.0326902	0.0294083	360348/65210/313373/29632/25146/29680	6
46	BBR vs. N.Up	BBR vs. N	Up	rno00590	Arachidonic acid metabolism	7/175	83/8832	0.00124442	0.0439437	0.039532	65210/313373/298423/50549/367808/361523/499353	7
47	BBR vs. N.Up	BBR vs. N	Up	rno00591	Linoleic acid metabolism	5/175	42/8832	0.00135509	0.0439437	0.039532	170509/171352/65210/313373/499353	5
48	D vs. N.Down	D vs. N	Down	rno05140	Leishmaniasis	10/133	75/8832	1.54203e-07	3.16117e-05	2.58088e-05	309622/294270/116591/25021/309621/81809/84405/304966/29527/25325	10
49	D vs. N.Down	D vs. N	Down	rno04145	Phagosome	14/133	198/8832	1.50496e-06	0.000145385	0.000118696	309622/24974/414792/294270/116591/25021/309621/414784/24812/501797/103689996/304966/29220/502902	14
50	D vs. N.Down	D vs. N	Down	rno04612	Antigen processing and presentation	10/133	101/8832	2.56607e-06	0.000145385	0.000118696	309622/24974/414792/294270/309621/414784/24812/103689996/299331/103691557	10
51	D vs. N.Down	D vs. N	Down	rno05144	Malaria	8/133	60/8832	2.83677e-06	0.000145385	0.000118696	81809/84405/25632/361619/360504/29220/25325/100134871	8
52	D vs. N.Down	D vs. N	Down	rno05330	Allograft rejection	8/133	74/8832	1.40037e-05	0.000574152	0.000468755	309622/24974/414792/294270/309621/414784/84405/25325	8
53	D vs. N.Down	D vs. N	Down	rno05152	Tuberculosis	12/133	185/8832	2.1041e-05	0.000718902	0.000586934	309622/294270/116591/25021/309621/501797/81809/84405/304966/103691557/25325/502902	12
54	D vs. N.Down	D vs. N	Down	rno05320	Autoimmune thyroid disease	8/133	81/8832	2.73608e-05	0.000801281	0.000654191	309622/24974/414792/294270/309621/414784/63835/25325	8
55	D vs. N.Down	D vs. N	Down	rno00830	Retinol metabolism	8/133	85/8832	3.89251e-05	0.000915386	0.00074735	252931/171518/286989/24188/54349/312495/286964/83790	8
56	D vs. N.Down	D vs. N	Down	rno05143	African trypanosomiasis	6/133	43/8832	4.01877e-05	0.000915386	0.00074735	84405/25632/361619/360504/25325/100134871	6
57	D vs. N.Down	D vs. N	Down	rno05321	Inflammatory bowel disease (IBD)	7/133	66/8832	5.57437e-05	0.00114275	0.000932974	309622/294270/309621/301291/81809/84405/25325	7
58	D vs. N.Down	D vs. N	Down	rno05204	Chemical carcinogenesis	8/133	95/8832	8.66811e-05	0.00161542	0.00131888	252931/171518/286989/102556347/83790/25375/24426/29527	8
59	D vs. N.Down	D vs. N	Down	rno04640	Hematopoietic cell lineage	8/133	97/8832	0.000100499	0.00171686	0.0014017	309622/294270/25021/309621/140635/294797/117022/685269	8
60	D vs. N.Down	D vs. N	Down	rno05310	Asthma	5/133	33/8832	0.000121471	0.00191551	0.00156388	309622/294270/309621/25316/25325	5
61	D vs. N.Down	D vs. N	Down	rno05150	Staphylococcus aureus infection	7/133	76/8832	0.000138126	0.00202256	0.00165128	309622/294270/116591/25021/309621/304966/25325	7
62	D vs. N.Down	D vs. N	Down	rno04940	Type I diabetes mellitus	7/133	80/8832	0.000190947	0.00260961	0.00213057	309622/24974/414792/294270/309621/414784/84405	7
63	D vs. N.Down	D vs. N	Down	rno00590	Arachidonic acid metabolism	7/133	83/8832	0.000240409	0.00308025	0.00251481	691810/65030/171518/290623/102556347/83790/29527	7
64	D vs. N.Down	D vs. N	Down	rno00140	Steroid hormone biosynthesis	7/133	85/8832	0.000278771	0.00336165	0.00274455	252931/171518/286989/64677/286964/83790/25322	7
65	D vs. N.Down	D vs. N	Down	rno05322	Systemic lupus erythematosus	8/133	127/8832	0.000639327	0.00721915	0.00589394	309622/294270/116591/309621/408240/304966/25325/310678	8
66	D vs. N.Down	D vs. N	Down	rno05332	Graft-versus-host disease	6/133	71/8832	0.000669092	0.00721915	0.00589394	309622/24974/414792/294270/309621/414784	6
67	D vs. N.Down	D vs. N	Down	rno04060	Cytokine-cytokine receptor interaction	12/133	269/8832	0.000721542	0.0073958	0.00603816	294797/117551/117022/301291/81809/500311/84405/57301/308163/25556/246759/25325	12
68	D vs. N.Down	D vs. N	Down	rno05145	Toxoplasmosis	7/133	118/8832	0.0019764	0.0192934	0.0157517	309622/294270/309621/81809/84405/498491/25325	7
69	D vs. N.Down	D vs. N	Down	rno05340	Primary immunodeficiency	4/133	39/8832	0.00268763	0.0248265	0.0202691	24812/294797/103689996/103691557	4
70	D vs. N.Down	D vs. N	Down	rno04726	Serotonergic synapse	7/133	126/8832	0.00286666	0.0248265	0.0202691	691810/171518/294962/29713/83790/29527/25075	7
71	D vs. N.Down	D vs. N	Down	rno04614	Renin-angiotensin system	4/133	40/8832	0.00295186	0.0248265	0.0202691	25627/171105/408240/54242	4
72	D vs. N.Down	D vs. N	Down	rno04657	IL-17 signaling pathway	6/133	95/8832	0.00302762	0.0248265	0.0202691	301291/299331/81687/29527/116547/94195	6
73	D vs. N.Down	D vs. N	Down	rno05416	Viral myocarditis	6/133	96/8832	0.00319032	0.0251545	0.0205369	309622/24974/414792/294270/309621/414784	6
74	D vs. N.Down	D vs. N	Down	rno00591	Linoleic acid metabolism	4/133	42/8832	0.00353256	0.0268213	0.0218978	691810/252931/171518/83790	4
75	D vs. N.Down	D vs. N	Down	rno05146	Amoebiasis	6/133	101/8832	0.00410362	0.0300444	0.0245292	25021/117022/408240/81809/84405/25325	6
76	D vs. N.Down	D vs. N	Down	rno04514	Cell adhesion molecules (CAMs)	8/133	176/8832	0.00502124	0.035495	0.0289792	309622/24974/414792/294270/25021/309621/414784/63835	8
77	D vs. N.Down	D vs. N	Down	rno04672	Intestinal immune network for IgA production	4/133	49/8832	0.00616751	0.0421446	0.0344082	309622/294270/309621/25325	4
78	D vs. N.Down	D vs. N	Down	rno04625	C-type lectin receptor signaling pathway	6/133	114/8832	0.00737304	0.0487572	0.0398069	501797/117551/84405/29527/25325/502902	6
79	D vs. N.Up	D vs. N	Up	rno05332	Graft-versus-host disease	8/96	71/8832	8.79752e-07	0.000124985	0.000108572	414793/24973/414783/361787/171528/309603/294274/294273	8
80	D vs. N.Up	D vs. N	Up	rno05330	Allograft rejection	8/96	74/8832	1.21345e-06	0.000124985	0.000108572	414793/24973/414783/361787/171528/309603/294274/294273	8
81	D vs. N.Up	D vs. N	Up	rno04940	Type I diabetes mellitus	8/96	80/8832	2.21259e-06	0.000125317	0.00010886	414793/24973/414783/361787/171528/309603/294274/294273	8
82	D vs. N.Up	D vs. N	Up	rno05320	Autoimmune thyroid disease	8/96	81/8832	2.43333e-06	0.000125317	0.00010886	414793/24973/414783/361787/171528/309603/294274/294273	8
83	D vs. N.Up	D vs. N	Up	rno05169	Epstein-Barr virus infection	12/96	237/8832	8.97086e-06	0.0003696	0.000321063	414793/24973/414783/192281/246756/361787/297989/100910771/309603/294274/310553/294273	12
84	D vs. N.Up	D vs. N	Up	rno04514	Cell adhesion molecules (CAMs)	10/96	176/8832	1.96345e-05	0.000674117	0.00058559	414793/24973/414783/361787/309603/294274/294273/25258/24564/84588	10
85	D vs. N.Up	D vs. N	Up	rno05416	Viral myocarditis	7/96	96/8832	7.79274e-05	0.00229329	0.00199213	414793/24973/414783/361787/309603/294274/294273	7
86	D vs. N.Up	D vs. N	Up	rno04612	Antigen processing and presentation	7/96	101/8832	0.000107599	0.00277069	0.00240683	414793/24973/414783/361787/309603/294274/294273	7
87	D vs. N.Up	D vs. N	Up	rno05168	Herpes simplex virus 1 infection	14/96	414/8832	0.0001404	0.0032136	0.00279158	414793/24973/414783/192281/246756/361787/297989/100910771/309603/294274/310553/294273/102551539/338457	14
88	D vs. N.Up	D vs. N	Up	rno04145	Phagosome	9/96	198/8832	0.000287119	0.0057816	0.00502234	414793/24973/414783/361787/498736/309603/294274/310553/294273	9
89	D vs. N.Up	D vs. N	Up	rno00830	Retinol metabolism	6/96	85/8832	0.000308726	0.0057816	0.00502234	308445/170509/246298/171352/50549/298423	6
90	D vs. N.Up	D vs. N	Up	rno04976	Bile secretion	5/96	73/8832	0.00114514	0.0190342	0.0165346	305509/25303/25293/29725/29500	5
91	D vs. N.Up	D vs. N	Up	rno05170	Human immunodeficiency virus 1 infection	9/96	243/8832	0.00125764	0.0190342	0.0165346	414793/24973/414783/246756/361787/100910771/309603/310553/29432	9
92	D vs. N.Up	D vs. N	Up	rno05140	Leishmaniasis	5/96	75/8832	0.00129359	0.0190342	0.0165346	100910771/294274/24599/310553/294273	5
93	GQD vs. N.Down	GQD vs. N	Down	rno05340	Primary immunodeficiency	20/297	39/8832	7.02512e-20	1.74223e-17	1.36805e-17	24812/85483/315609/313050/24811/681236/103689996/25710/24930/301348/24699/294797/24932/24931/64545/500910/171369/100913063/103691557/103693341	20
94	GQD vs. N.Down	GQD vs. N	Down	rno04640	Hematopoietic cell lineage	28/297	97/8832	3.6445e-19	4.51918e-17	3.54859e-17	309622/294270/309621/365542/140635/25021/315609/25710/24930/311144/29185/307403/690492/294797/24932/303747/54236/308501/300678/24931/298518/295279/652957/24493/117022/24986/24500/100911215	28
95	GQD vs. N.Down	GQD vs. N	Down	rno04514	Cell adhesion molecules (CAMs)	36/297	176/8832	6.86138e-19	5.67208e-17	4.45388e-17	309622/24974/294270/414792/309621/25752/365542/25713/25021/309684/308995/24930/24796/311144/24699/309607/360323/414784/24932/364786/308501/360871/25408/24931/360882/64545/24988/307199/360647/365527/56822/363784/171369/25660/24986/63835	36
96	GQD vs. N.Down	GQD vs. N	Down	rno04060	Cytokine-cytokine receptor interaction	41/297	269/8832	1.55084e-16	9.6152e-15	7.55014e-15	81780/282832/246759/117551/100124593/287437/171081/308977/301291/301086/307403/294797/24932/287673/117539/60628/308163/171056/81809/683163/298518/60665/288905/498951/117518/500910/171334/652957/500311/24493/25712/171369/117022/116637/24500/25325/171054/84405/103693341/117027/365769	41
97	GQD vs. N.Down	GQD vs. N	Down	rno04672	Intestinal immune network for IgA production	18/297	49/8832	8.17592e-15	4.05526e-13	3.18431e-13	309622/294270/309621/365542/25713/282832/287437/311144/25408/60628/64545/500910/56822/171369/25660/24986/25325/103693341	18
98	GQD vs. N.Down	GQD vs. N	Down	rno04612	Antigen processing and presentation	22/297	101/8832	1.52229e-12	6.29214e-11	4.94077e-11	309622/24974/294270/414792/309621/24812/365542/85483/24811/103689996/24930/309607/360323/414784/24932/24931/24988/365527/25712/24986/24472/103691557	22
99	GQD vs. N.Down	GQD vs. N	Down	rno05330	Allograft rejection	19/297	74/8832	2.31082e-12	8.18691e-11	6.4286e-11	309622/24974/294270/414792/309621/365542/309607/360323/414784/25408/24988/365527/56822/25712/171369/25660/24986/25325/84405	19
100	GQD vs. N.Down	GQD vs. N	Down	rno05140	Leishmaniasis	19/297	75/8832	3.00199e-12	9.30616e-11	7.30747e-11	309622/294270/309621/365542/116591/25021/309684/311144/304966/25023/500904/81809/24232/295279/24493/25712/24986/25325/84405	19
101	GQD vs. N.Down	GQD vs. N	Down	rno05416	Viral myocarditis	20/297	96/8832	3.88622e-11	1.07087e-09	8.40877e-10	309622/24974/294270/414792/309621/365542/309684/308995/25150/366957/309607/360323/414784/25408/24988/365527/56822/171369/25660/24986	20
102	GQD vs. N.Down	GQD vs. N	Down	rno04145	Phagosome	28/297	198/8832	8.38858e-11	2.08037e-09	1.63357e-09	309622/24974/294270/414792/309621/24812/365542/116591/25021/24811/309684/103689996/155151/304966/312705/309607/360323/414784/501854/500904/501797/24988/365527/24232/295279/502902/25350/24986	28
103	GQD vs. N.Down	GQD vs. N	Down	rno04940	Type I diabetes mellitus	18/297	80/8832	9.77431e-11	2.20366e-09	1.73038e-09	309622/24974/294270/414792/309621/365542/309607/360323/414784/25408/24988/365527/56822/24493/25712/25660/24986/84405	18
104	GQD vs. N.Down	GQD vs. N	Down	rno05332	Graft-versus-host disease	17/297	71/8832	1.14484e-10	2.32544e-09	1.826e-09	309622/24974/294270/414792/309621/365542/309607/360323/414784/25408/24988/365527/56822/24493/25712/25660/24986	17
105	GQD vs. N.Down	GQD vs. N	Down	rno05320	Autoimmune thyroid disease	18/297	81/8832	1.21898e-10	2.32544e-09	1.826e-09	309622/24974/294270/414792/309621/365542/309607/360323/414784/25408/24988/365527/56822/171369/25660/24986/25325/63835	18
106	GQD vs. N.Down	GQD vs. N	Down	rno04659	Th17 cell differentiation	20/297	109/8832	4.34907e-10	7.70407e-09	6.04946e-09	309622/294270/309621/365542/315609/313050/25710/308977/301348/301291/81511/24932/300678/85420/85471/288905/25712/291100/24986/365769	20
107	GQD vs. N.Down	GQD vs. N	Down	rno05323	Rheumatoid arthritis	18/297	93/8832	1.34851e-09	2.22953e-08	1.75069e-08	309622/294270/309621/81780/365542/25732/309684/308995/287437/25408/81809/60665/56822/24493/25712/25660/24986/63835	18
108	GQD vs. N.Down	GQD vs. N	Down	rno04660	T cell receptor signaling pathway	19/297	106/8832	1.81923e-09	2.8198e-08	2.21419e-08	315609/313050/25710/24930/25150/301348/363577/155918/81511/24699/24932/300678/85420/24931/64545/25712/25660/25325/63835	19
109	GQD vs. N.Down	GQD vs. N	Down	rno05150	Staphylococcus aureus infection	16/297	76/8832	3.13049e-09	4.56683e-08	3.58601e-08	309622/294270/309621/365542/116591/25021/309684/308995/304966/192262/312705/298566/24232/295279/24986/25325	16
110	GQD vs. N.Down	GQD vs. N	Down	rno05152	Tuberculosis	24/297	185/8832	1.15002e-08	1.50768e-07	1.18387e-07	309622/294270/309621/365542/116591/85483/25021/309684/155151/304966/361680/499271/117539/501797/81809/24232/295279/24493/25712/502902/24986/103691557/25325/84405	24
111	GQD vs. N.Down	GQD vs. N	Down	rno04658	Th1 and Th2 cell differentiation	17/297	94/8832	1.15508e-08	1.50768e-07	1.18387e-07	309622/294270/309621/365542/315609/313050/25710/301348/81511/24932/300678/85420/85471/171334/25712/24986/84405	17
112	GQD vs. N.Down	GQD vs. N	Down	rno05321	Inflammatory bowel disease (IBD)	14/297	66/8832	2.79166e-08	3.46166e-07	2.71819e-07	309622/294270/309621/365542/308977/301291/81809/171334/24493/25712/24986/25325/84405/365769	14
113	GQD vs. N.Down	GQD vs. N	Down	rno05322	Systemic lupus erythematosus	19/297	127/8832	4.01146e-08	4.73735e-07	3.7199e-07	309622/294270/309621/365542/116591/408240/304966/192262/312705/25408/298566/24232/295279/56822/25712/171369/25660/24986/25325	19
114	GQD vs. N.Down	GQD vs. N	Down	rno04062	Chemokine signaling pathway	22/297	181/8832	1.5595e-07	1.75016e-06	1.37427e-06	81780/282832/246759/117551/100124593/366957/363577/294962/317371/301086/311647/287673/25023/304109/60628/308163/171056/60665/117518/116637/171054/117027	22
115	GQD vs. N.Down	GQD vs. N	Down	rno04650	Natural killer cell mediated cytotoxicity	16/297	99/8832	1.62313e-07	1.75016e-06	1.37427e-06	116591/313050/309684/308995/25150/366957/301348/155918/304966/81511/24934/25023/361537/360647/501502/25712	16
116	GQD vs. N.Down	GQD vs. N	Down	rno04380	Osteoclast differentiation	17/297	129/8832	1.33879e-06	1.38342e-05	1.0863e-05	116591/25732/313050/25150/155918/304966/307403/308350/361537/500904/361493/252971/81809/295279/366126/24493/25712	17
117	GQD vs. N.Down	GQD vs. N	Down	rno05166	Human T-cell leukemia virus 1 infection	25/297	255/8832	1.39781e-06	1.38662e-05	1.08882e-05	309622/24974/294270/414792/309621/365542/315609/313050/309684/308995/25710/24356/309607/360323/414784/24932/300678/81809/24988/365527/500910/366126/171369/117022/24986	25
118	GQD vs. N.Down	GQD vs. N	Down	rno05133	Pertussis	12/297	74/8832	5.67786e-06	5.4158e-05	4.25265e-05	25021/309684/295703/192262/312705/500133/298566/24232/60665/24493/25325/84405	12
119	GQD vs. N.Down	GQD vs. N	Down	rno05145	Toxoplasmosis	15/297	118/8832	8.87858e-06	8.15514e-05	6.40365e-05	309622/294270/309621/365542/85483/498491/117539/252971/81809/25712/171369/24986/24472/25325/84405	15
120	GQD vs. N.Down	GQD vs. N	Down	rno05310	Asthma	8/297	33/8832	9.92051e-06	8.78673e-05	6.8996e-05	309622/294270/309621/365542/25316/171369/24986/25325	8
121	GQD vs. N.Down	GQD vs. N	Down	rno05144	Malaria	10/297	60/8832	2.697e-05	0.00023064	0.000181105	309684/308995/24934/361619/81809/25712/171369/683758/25325/84405	10
122	GQD vs. N.Down	GQD vs. N	Down	rno05146	Amoebiasis	13/297	101/8832	3.09328e-05	0.000255711	0.000200792	25021/309684/408240/25023/501854/364705/81809/89788/290905/25712/117022/25325/84405	13
123	GQD vs. N.Down	GQD vs. N	Down	rno04630	JAK-STAT signaling pathway	16/297	155/8832	6.2386e-05	0.000499088	0.000391898	171081/308977/294797/117539/24387/252971/298518/288905/171334/652957/25712/83681/24500/25325/84405/365769	16
124	GQD vs. N.Down	GQD vs. N	Down	rno04610	Complement and coagulation cascades	11/297	83/8832	9.63992e-05	0.000747094	0.00058664	25021/309684/295703/192262/312705/499271/25439/116669/298566/24232/24617	11
125	GQD vs. N.Down	GQD vs. N	Down	rno04670	Leukocyte transendothelial migration	13/297	115/8832	0.000121499	0.000913086	0.000716982	25021/305341/309684/308995/81521/54355/311144/366957/363577/25023/81687/500904/60628	13
126	GQD vs. N.Down	GQD vs. N	Down	rno05169	Epstein-Barr virus infection	20/297	237/8832	0.000137797	0.00100511	0.000789238	309622/24974/294270/414792/309621/24812/365542/315609/24811/308995/103689996/25710/309607/360323/414784/300678/24988/365527/171369/24986	20
127	GQD vs. N.Down	GQD vs. N	Down	rno05162	Measles	14/297	136/8832	0.000184405	0.00130664	0.00102601	315609/25710/25150/81521/300678/85420/501797/24493/501502/25712/25660/24472/84405/108348062	14
128	GQD vs. N.Down	GQD vs. N	Down	rno05142	Chagas disease (American trypanosomiasis)	12/297	109/8832	0.000283671	0.00195418	0.00153448	81780/315609/25710/300678/298566/81809/24232/89788/25712/24617/25325/84405	12
129	GQD vs. N.Down	GQD vs. N	Down	rno05170	Human immunodeficiency virus 1 infection	19/297	243/8832	0.000531391	0.00356176	0.0027968	24974/414792/24812/315609/24811/103689996/25710/366957/294962/309607/311580/360323/414784/24932/300678/25023/60628/24988/365527	19
130	GQD vs. N.Down	GQD vs. N	Down	rno00604	Glycosphingolipid biosynthesis - ganglio series	4/297	15/8832	0.0012751	0.00832169	0.00653443	64828/407765/407764/25280	4
131	GQD vs. N.Down	GQD vs. N	Down	rno05163	Human cytomegalovirus infection	18/297	253/8832	0.00216554	0.0137706	0.0108131	24974/414792/81780/24812/24811/103689996/366957/294962/309607/360323/414784/25023/117539/60628/24988/365527/116637/117027	18
132	GQD vs. N.Down	GQD vs. N	Down	rno05143	African trypanosomiasis	6/297	43/8832	0.00293698	0.0182093	0.0142985	66029/361619/25023/25712/25325/84405	6
133	GQD vs. N.Down	GQD vs. N	Down	rno04810	Regulation of actin cytoskeleton	16/297	223/8832	0.00345764	0.0209145	0.0164227	25713/25021/309684/308995/83577/81521/311144/366957/317371/303073/361223/499271/25439/364786/304109/60628	16
134	GQD vs. N.Down	GQD vs. N	Down	rno05020	Prion diseases	5/297	34/8832	0.00519342	0.0300656	0.0236084	81780/25150/298566/24493/24472	5
135	GQD vs. N.Down	GQD vs. N	Down	rno04064	NF-kappa B signaling pathway	9/297	97/8832	0.00521298	0.0300656	0.0236084	313050/170929/301348/81511/25023/85420/500910/171369/116637	9
136	GQD vs. N.Down	GQD vs. N	Down	rno05221	Acute myeloid leukemia	7/297	66/8832	0.00645877	0.036404	0.0285855	140635/25021/170929/307403/363595/295279/366126	7
137	GQD vs. N.Up	GQD vs. N	Up	rno03320	PPAR signaling pathway	12/231	82/8832	1.26534e-06	0.000327723	0.000299686	362850/50549/29184/25598/298423/25629/25664/24360/79223/50522/25081/24207	12
138	GQD vs. N.Up	GQD vs. N	Up	rno04979	Cholesterol metabolism	9/231	51/8832	5.72614e-06	0.000741535	0.000678096	362850/29184/266770/114628/287774/292697/25081/24207/54225	9
139	GQD vs. N.Up	GQD vs. N	Up	rno00830	Retinol metabolism	11/231	85/8832	1.19851e-05	0.00103471	0.000946192	246298/50549/170509/298423/299511/84497/316421/366791/361523/171352/24300	11
140	GQD vs. N.Up	GQD vs. N	Up	rno04978	Mineral absorption	8/231	46/8832	2.14565e-05	0.00138931	0.00127045	303333/25552/29232/301010/689415/171135/117240/300051	8
141	GQD vs. N.Up	GQD vs. N	Up	rno04974	Protein digestion and absorption	11/231	94/8832	3.15399e-05	0.00163377	0.001494	24590/155205/25684/362285/302668/25253/301012/29484/24291/113936/94341	11
142	GQD vs. N.Up	GQD vs. N	Up	rno04975	Fat digestion and absorption	7/231	40/8832	6.8254e-05	0.0029463	0.00269423	29184/25598/114628/84497/24360/25081/54225	7
143	GQD vs. N.Up	GQD vs. N	Up	rno04973	Carbohydrate digestion and absorption	7/231	42/8832	9.44703e-05	0.0034954	0.00319636	65197/497756/25351/116569/25552/286924/25634	7
144	GQD vs. N.Up	GQD vs. N	Up	rno00140	Steroid hormone biosynthesis	9/231	85/8832	0.000358316	0.0116005	0.010608	29632/170509/360348/25146/79243/286963/361523/171352/24300	9
145	GQD vs. N.Up	GQD vs. N	Up	rno04976	Bile secretion	8/231	73/8832	0.000602677	0.0173437	0.0158599	25303/29725/25293/25552/114628/54231/81779/24777	8
146	GQD vs. N.Up	GQD vs. N	Up	rno05160	Hepatitis C	12/231	155/8832	0.000737643	0.0191049	0.0174705	192281/297989/246756/304124/293624/84588/363938/89829/294090/103694380/24329/56824	12
147	GQD vs. N.Up	GQD vs. N	Up	rno04622	RIG-I-like receptor signaling pathway	7/231	64/8832	0.00133621	0.0314618	0.0287702	297989/246756/361730/303538/293624/298693/103694380	7
148	M vs. N.Down	M vs. N	Down	rno05204	Chemical carcinogenesis	8/102	95/8832	1.27382e-05	0.00128044	0.00107405	252931/171518/286989/83790/102556347/25375/24296/25315	8
149	M vs. N.Down	M vs. N	Down	rno04145	Phagosome	11/102	198/8832	1.63476e-05	0.00128044	0.00107405	24974/309622/294270/414792/309621/24812/116591/103689996/501797/25350/502902	11
150	M vs. N.Down	M vs. N	Down	rno04612	Antigen processing and presentation	8/102	101/8832	2.00068e-05	0.00128044	0.00107405	24974/309622/294270/414792/309621/299331/24812/103689996	8
151	M vs. N.Down	M vs. N	Down	rno05310	Asthma	5/102	33/8832	3.4177e-05	0.0016405	0.00137607	309622/294270/309621/25316/25047	5
152	M vs. N.Down	M vs. N	Down	rno00140	Steroid hormone biosynthesis	7/102	85/8832	5.25948e-05	0.00168303	0.00141175	252931/171518/286989/83790/64677/24296/286964	7
153	M vs. N.Down	M vs. N	Down	rno00830	Retinol metabolism	7/102	85/8832	5.25948e-05	0.00168303	0.00141175	252931/171518/286989/83790/312495/24296/286964	7
154	M vs. N.Down	M vs. N	Down	rno05320	Autoimmune thyroid disease	6/102	81/8832	0.000329862	0.00904764	0.0075893	24974/309622/294270/414792/309621/63835	6
155	M vs. N.Down	M vs. N	Down	rno04640	Hematopoietic cell lineage	6/102	97/8832	0.000865829	0.0207799	0.0174305	309622/294270/309621/685269/117022/24500	6
156	M vs. N.Down	M vs. N	Down	rno04614	Renin-angiotensin system	4/102	40/8832	0.00111367	0.0232412	0.0194951	25627/408240/171105/81638	4
157	M vs. N.Down	M vs. N	Down	rno05332	Graft-versus-host disease	5/102	71/8832	0.0013257	0.0232412	0.0194951	24974/309622/294270/414792/309621	5
158	M vs. N.Down	M vs. N	Down	rno00591	Linoleic acid metabolism	4/102	42/8832	0.0013401	0.0232412	0.0194951	691810/252931/171518/83790	4
159	M vs. N.Down	M vs. N	Down	rno00980	Metabolism of xenobiotics by cytochrome P450	5/102	74/8832	0.00159612	0.0232412	0.0194951	286989/102556347/25375/24296/25315	5
160	M vs. N.Down	M vs. N	Down	rno05330	Allograft rejection	5/102	74/8832	0.00159612	0.0232412	0.0194951	24974/309622/294270/414792/309621	5
161	M vs. N.Down	M vs. N	Down	rno05140	Leishmaniasis	5/102	75/8832	0.00169467	0.0232412	0.0194951	309622/294270/309621/116591/313121	5
162	M vs. N.Down	M vs. N	Down	rno04940	Type I diabetes mellitus	5/102	80/8832	0.00225575	0.0288737	0.0242197	24974/309622/294270/414792/309621	5
163	M vs. N.Down	M vs. N	Down	rno00590	Arachidonic acid metabolism	5/102	83/8832	0.0026513	0.0318156	0.0266874	691810/65030/171518/83790/102556347	5
164	M vs. N.Up	M vs. N	Up	rno05332	Graft-versus-host disease	6/87	71/8832	6.58529e-05	0.00504487	0.00442532	414793/24973/414783/361787/171528/309603	6
165	M vs. N.Up	M vs. N	Up	rno05330	Allograft rejection	6/87	74/8832	8.3195e-05	0.00504487	0.00442532	414793/24973/414783/361787/171528/309603	6
166	M vs. N.Up	M vs. N	Up	rno04940	Type I diabetes mellitus	6/87	80/8832	0.000128741	0.00504487	0.00442532	414793/24973/414783/361787/171528/309603	6
167	M vs. N.Up	M vs. N	Up	rno05320	Autoimmune thyroid disease	6/87	81/8832	0.000137952	0.00504487	0.00442532	414793/24973/414783/361787/171528/309603	6
168	M vs. N.Up	M vs. N	Up	rno00512	Mucin type O-glycan biosynthesis	4/87	28/8832	0.000150145	0.00504487	0.00442532	287920/292325/286976/310011	4
169	M vs. N.Up	M vs. N	Up	rno04514	Cell adhesion molecules (CAMs)	8/87	176/8832	0.000324352	0.00908187	0.00796655	414793/24973/414783/361787/311426/84588/25258/309603	8
170	M vs. N.Up	M vs. N	Up	rno04973	Carbohydrate digestion and absorption	4/87	42/8832	0.000739016	0.0177364	0.0155582	65197/497756/116569/25351	4
171	M vs. N.Up	M vs. N	Up	rno05169	Epstein-Barr virus infection	8/87	237/8832	0.00225001	0.0441499	0.038728	414793/24973/414783/361787/245920/297989/310553/309603	8
172	M vs. N.Up	M vs. N	Up	rno05416	Viral myocarditis	5/87	96/8832	0.00250036	0.0441499	0.038728	414793/24973/414783/361787/309603	5
173	M vs. N.Up	M vs. N	Up	rno05170	Human immunodeficiency virus 1 infection	8/87	243/8832	0.00262797	0.0441499	0.038728	414793/24973/414783/361787/64199/310553/114118/309603	8
174	M vs. N.Up	M vs. N	Up	rno04612	Antigen processing and presentation	5/87	101/8832	0.00311832	0.0471367	0.041348	414793/24973/414783/361787/309603	5
175	M vs. N.Up	M vs. N	Up	rno05163	Human cytomegalovirus infection	8/87	253/8832	0.00336691	0.0471367	0.041348	414793/24973/414783/361787/64199/89808/114118/309603	8
Note: R package cluterProfiler was used to conduct KEGG enrichment analysis. 'compareCluster' function was used to compare the functional profiles among different clusters. Gene ratio, the ratio of the number of DEGs within the specific KEGG pathway to the total number of annotated DEGs; Bg ratio (background gene ratio), the ratio of the number of the specific KEGG pathway to the total number of …

## Sheet: GQD and BBR-GO enrichment
Table S3 GO enrichment analysis of common DEGs shared by GQD vs. D and BBR vs. D comparisons
No.	GO ID	Description	Gene ratio	Bg ratio	P value	Adjusted P value	q value	Gene ID	Count
1	GO:0042110	T cell activation	28/150	449/17363	1.62e-16	2.1e-13	1.81e-13	Vnn1/Ccl5/Cd8a/Lck/Cd6/Cd3e/Rhoh/Spn/Cd3d/Zap70/Dtx1/Sash3/Was/Tnfrsf13c/Coro1a/Slamf6/Itgb2/Pla2g2d/Ikzf1/Lax1/Il12rb2/Sit1/Ripor2/Ccr7/Irf4/Cd28/Cxcr4/Il21	28
2	GO:0050851	Antigen receptor-mediated signaling pathway	17/150	119/17363	2.54e-16	2.1e-13	1.81e-13	Lck/Cd3e/Zap70/Trat1/Cd79b/Blk/Skap1/Cd79a/Sh2b2/Klhl6/Prkcb/Themis2/Lax1/Ccr7/Mef2c/Cd28/Cd19	17
3	GO:0050778	Positive regulation of immune response	29/150	497/17363	2.54e-16	2.1e-13	1.81e-13	Nlrp6/Lck/Cd3e/Zap70/Sash3/Tnfrsf13c/Trat1/Cd79b/Cd180/Blk/Slamf6/Skap1/Itgb2/Cd79a/Tlr2/Nlrc5/Sh2b2/Klhl6/Prkcb/Themis2/Lax1/Tlr9/Ccr7/Mmp12/Mef2c/Irf4/Cd28/Cd19/Il21	29
4	GO:0002694	Regulation of leukocyte activation	28/150	472/17363	5.82e-16	3.62e-13	3.11e-13	Vnn1/Ccl5/Ikzf3/Lck/Cd6/Cd3e/Spn/Zap70/Dtx1/Sash3/Tnfrsf13c/Coro1a/Itgb2/Pla2g2d/Ikzf1/Lax1/Il12rb2/Sit1/Bank1/Tlr9/Ripor2/Cnr2/Ccr7/Mef2c/Cd37/Cd28/Tnfrsf13b/Il21	28
5	GO:0032943	Mononuclear cell proliferation	21/150	288/17363	6.56e-14	1.36e-11	1.17e-11	Ccl5/Ikzf3/Cd6/Cd3e/Spn/Zap70/Sash3/Tnfrsf13c/Coro1a/Cd180/Slamf6/Itgb2/Cd79a/Pla2g2d/Tlr9/Ripor2/Mef2c/Cd28/Cxcr4/Tnfrsf13b/Il21	21
6	GO:0050863	Regulation of T cell activation	20/150	282/17363	4.55e-13	7.55e-11	6.49e-11	Vnn1/Ccl5/Lck/Cd6/Cd3e/Spn/Zap70/Dtx1/Sash3/Tnfrsf13c/Coro1a/Pla2g2d/Ikzf1/Lax1/Il12rb2/Sit1/Ripor2/Ccr7/Cd28/Il21	20
7	GO:0007159	Leukocyte cell-cell adhesion	21/150	328/17363	8.29e-13	1.29e-10	1.11e-10	Vnn1/Ccl5/Lck/Cd6/Cd3e/Spn/Zap70/Dtx1/Sash3/Tnfrsf13c/Coro1a/Itgb2/Pla2g2d/Ikzf1/Lax1/Il12rb2/Sit1/Ripor2/Ccr7/Cd28/Il21	21
8	GO:1903037	Regulation of leukocyte cell-cell adhesion	20/150	296/17363	1.12e-12	1.64e-10	1.41e-10	Vnn1/Ccl5/Lck/Cd6/Cd3e/Spn/Zap70/Dtx1/Sash3/Tnfrsf13c/Coro1a/Pla2g2d/Ikzf1/Lax1/Il12rb2/Sit1/Ripor2/Ccr7/Cd28/Il21	20
9	GO:0032944	Regulation of mononuclear cell proliferation	16/150	223/17363	9.58e-11	1.08e-08	9.32e-09	Ccl5/Ikzf3/Cd6/Cd3e/Spn/Zap70/Sash3/Tnfrsf13c/Coro1a/Pla2g2d/Tlr9/Ripor2/Mef2c/Cd28/Tnfrsf13b/Il21	16
10	GO:0002250	Adaptive immune response	17/150	309/17363	1.49e-09	1.23e-07	1.06e-07	Fga/Cd8a/Pou2f2/Cd8b/Spn/Sash3/Was/Tnfrsf13c/Slamf6/Skap1/Klhl6/Prkcb/Lax1/Sit1/Mef2c/Irf4/Cd28	17
11	GO:0042108	Positive regulation of cytokine biosynthetic process	8/150	61/17363	5.14e-08	3.2e-06	2.75e-06	Cd3e/Spn/Tnfrsf13c/Tlr2/Tlr9/Irf4/Cd28/Il21	8
12	GO:0032733	Positive regulation of interleukin-10 production	6/150	32/17363	2.83e-07	1.5e-05	1.29e-05	Sash3/Tlr2/Tlr9/Irf4/Cd28/Il21	6
13	GO:0031349	Positive regulation of defense response	14/150	305/17363	4.16e-07	2.15e-05	1.85e-05	Nlrp6/Ccl5/Cd6/Cd180/Slamf6/Tlr2/Nlrc5/Tlr9/Ccr7/Mmp12/Mef2c/Irf4/Cd28/Il21	14
14	GO:0002683	Negative regulation of immune system process	16/150	435/17363	1.16e-06	5.56e-05	4.78e-05	Hoxb8/Nlrp6/Spn/Dtx1/RT1-DOb/Pla2g2d/Nlrc5/Lax1/Bank1/Tlr9/Ripor2/Cnr2/Mmp12/Cd37/Irf4/Tnfrsf13b	16
15	GO:0042089	Cytokine biosynthetic process	8/150	105/17363	3.54e-06	0.000146545	0.000126036	Cd3e/Spn/Tnfrsf13c/Tlr2/Tlr9/Irf4/Cd28/Il21	8
16	GO:0032613	Interleukin-10 production	6/150	50/17363	4.37e-06	0.000178082	0.00015316	Sash3/Tlr2/Tlr9/Irf4/Cd28/Il21	6
17	GO:0051260	Protein homooligomerization	13/150	356/17363	1.33e-05	0.000472252	0.000406161	Angptl4/Stom/Aldh1a1/Mff/Trpv1/Cd3e/Cd3d/Cd79b/Cd79a/Ripor2/Ehd3/Kctd7/Kcna3	13
18	GO:0002443	Leukocyte mediated immunity	12/150	313/17363	1.79e-05	0.000609601	0.000524288	Cd8a/Pou2f2/Spn/Sash3/Was/Coro1a/Slamf6/Itgb2/Tlr2/Tlr9/Cd28/Il21	12
19	GO:0002440	Production of molecular mediator of immune response	9/150	184/17363	3.19e-05	0.00105758	0.000909571	Pou2f2/Sash3/Nuggc/Tlr2/Lax1/Tlr9/Cd37/Cd28/Il21	9
20	GO:0002697	Regulation of immune effector process	12/150	344/17363	4.51e-05	0.00140175	0.00120558	Spn/Sash3/Was/Slamf6/Itgb2/Tlr2/Il12rb2/Tlr9/Mmp12/Cd37/Cd28/Il21	12
21	GO:0018108	Peptidyl-tyrosine phosphorylation	12/150	353/17363	5.78e-05	0.00173644	0.00149343	Ccl5/Pak2/Lck/Cd3e/Zap70/Blk/Itgb2/Hcls1/Grap/Il12rb2/Bank1/Il21	12
22	GO:0002260	Lymphocyte homeostasis	6/150	79/17363	6.22e-05	0.00181314	0.00155939	Tnfrsf13c/Coro1a/Sh2b2/Sit1/Mef2c/Tnfrsf13b	6
23	GO:0018894	Dibenzo-p-dioxin metabolic process	3/150	11/17363	9.91e-05	0.0027667	0.0023795	Hsd3b1/Ccl5/Prkcb	3
24	GO:0002526	Acute inflammatory response	7/150	133/17363	0.000156585	0.00405652	0.00348882	Vnn1/Fga/Trpv1/Ccl5/Cd6/Spn/Ccr7	7
25	GO:0002861	Regulation of inflammatory response to antigenic stimulus	4/150	32/17363	0.000159403	0.00408695	0.00351499	Nlrp6/Spn/Ccr7/Cd28	4
26	GO:0061900	Glial cell activation	4/150	33/17363	0.000180177	0.00443664	0.00381573	Mt2A/Trpv1/Tlr2/Tlr9	4
27	GO:0070098	Chemokine-mediated signaling pathway	5/150	66/17363	0.000263233	0.00608427	0.00523278	Ccl5/Cxcr6/Cxcr5/Ccr7/Cxcr4	5
28	GO:0002467	Germinal center formation	3/150	16/17363	0.000325867	0.00717197	0.00616826	Tnfrsf13c/Klhl6/Mef2c	3
29	GO:0032496	Response to lipopolysaccharide	12/150	426/17363	0.000332946	0.00726348	0.00624697	Maob/Ccl5/Cd6/Slpi/Nuggc/Cd180/Tlr2/Il12rb2/Tlr9/Cnr2/Ccr7/Mef2c	12
30	GO:0050850	Positive regulation of calcium-mediated signaling	4/150	43/17363	0.000508198	0.0103597	0.0089099	Cd8a/Cd3e/Zap70/Trat1	4
31	GO:0009615	Response to virus	9/150	268/17363	0.000543412	0.0108341	0.00931788	Ccl5/Cd8a/Spn/Hyal1/Nlrc5/Tlr9/Mmp12/Mef2c/Cd37	9
32	GO:0002577	Regulation of antigen processing and presentation	3/150	19/17363	0.000553249	0.0108341	0.00931788	Was/RT1-DOb/Ccr7	3
33	GO:0010038	Response to metal ion	12/150	464/17363	0.000710967	0.0134975	0.0116086	Lct/Maob/Fga/Cyp2b2/Cyp2b1/Fosb/Mt2A/Hsd3b1/Lck/Hvcn1/Tlr9/Mef2c	12
34	GO:0050731	Positive regulation of peptidyl-tyrosine phosphorylation	7/150	182/17363	0.00103543	0.0189346	0.0162848	Ccl5/Pak2/Lck/Cd3e/Hcls1/Bank1/Il21	7
35	GO:0032868	Response to insulin	9/150	300/17363	0.00120618	0.0215811	0.0185608	Fga/Uchl3/Cyp2b1/Si/Hsd3b1/Ccl5/Tlr2/Sh2b2/Prkcb	9
36	GO:0071467	Cellular response to pH	3/150	25/17363	0.00126428	0.022459	0.0193159	Trpv1/Hyal1/Hvcn1	3
37	GO:0030595	Leukocyte chemotaxis	7/150	191/17363	0.00136899	0.0239766	0.0206211	Ccl5/Cxcr5/Coro1a/Itgb2/Ripor2/Cnr2/Ccr7	7
38	GO:0045766	Positive regulation of angiogenesis	6/150	141/17363	0.00141593	0.0244544	0.021032	Ccl5/Hyal1/Itgb2/Ppp1r16b/Prkcb/Cxcr4	6
39	GO:0002822	Regulation of adaptive immune response based on somatic recombination of immune receptors built from immunoglobulin superfamily domains	6/150	142/17363	0.00146805	0.0251796	0.0216558	Spn/Sash3/Was/Tnfrsf13c/Mef2c/Cd28	6
40	GO:0002718	Regulation of cytokine production involved in immune response	4/150	67/17363	0.00268964	0.0405401	0.0348666	Sash3/Tlr2/Tlr9/Il21	4
41	GO:0002285	Lymphocyte activation involved in immune response	6/150	161/17363	0.00276458	0.0414188	0.0356223	Coro1a/Cd180/Slamf6/Il12rb2/Irf4/Cd28	6
42	GO:0008643	Carbohydrate transport	6/150	163/17363	0.00293916	0.0429982	0.0369807	Slc5a4/Slc2a2/Slc2a7/Clip3/Prkcb/Ostn	6
43	GO:0032103	Positive regulation of response to external stimulus	8/150	280/17363	0.00303234	0.0441019	0.0379299	Ccl5/Cd6/Cd180/Tlr2/Tlr9/Ripor2/Ccr7/Cd28	8
44	GO:0097484	Dendrite extension	3/150	34/17363	0.00310782	0.0446772	0.0384247	Cyfip2/Rasal1/Ostn	3
45	GO:0071888	Macrophage apoptotic process	2/150	10/17363	0.00318794	0.0447933	0.0385245	Ccl5/Mef2c	2
46	GO:2000109	Regulation of macrophage apoptotic process	2/150	10/17363	0.00318794	0.0447933	0.0385245	Ccl5/Mef2c	2
Note: R package cluterProfiler was used to conduct GO enrichment analysis. 'compareCluster' function was used to compare the functional profiles among different clusters. Gene ratio, the ratio of the number of DEGs within the specific GO term to the total number of annotated DEGs; Bg ratio (background gene ratio), the ratio of the number of the specific GO term to the total number of genes in the…

## Sheet: GQD and BBR-KEGG enrichment
Table S3 KEGG enrichment analysis of common DEGs shared by GQD vs. D and BBR vs. D comparisons
No.	KEGG pathway ID	Description	Gene ratio	Bg ratio	P value	Adjusted P value	q value	Gene ID	Count
1	rno05340	Primary immunodeficiency	12/87	39/8832	1.20099e-15	2.1858e-13	1.90894e-13	24930/24931/313050/85483/315609/25710/301348/500910/100913063/681236/103693341/365367	12
2	rno04640	Hematopoietic cell lineage	8/87	97/8832	4.53141e-06	0.000412358	0.000360128	24930/24931/315609/25710/365542/100911215/29185/365367	8
3	rno04660	T cell receptor signaling pathway	8/87	106/8832	8.80025e-06	0.000492472	0.000430094	24930/29432/24931/313050/315609/25710/301348/25660	8
4	rno04659	Th17 cell differentiation	8/87	109/8832	1.08236e-05	0.000492472	0.000430094	313050/315609/308977/25710/301348/365542/291100/365769	8
5	rno04672	Intestinal immune network for IgA production	5/87	49/8832	0.000112004	0.00407694	0.00356054	500910/365542/25660/60628/103693341	5
6	rno04060	Cytokine-cytokine receptor interaction	10/87	269/8832	0.000294044	0.00812595	0.00709669	81780/100124593/308977/29363/500910/171334/287673/60628/103693341/365769	10
7	rno04658	Th1 and Th2 cell differentiation	6/87	94/8832	0.000312536	0.00812595	0.00709669	313050/315609/25710/301348/365542/171334	6
8	rno05321	Inflammatory bowel disease (IBD)	5/87	66/8832	0.000460397	0.010474	0.00914736	308977/365542/310553/171334/365769	5
9	rno04662	B cell receptor signaling pathway	5/87	71/8832	0.000645395	0.0130513	0.0113982	171055/100913063/25023/681236/365367	5
10	rno04973	Carbohydrate digestion and absorption	4/87	42/8832	0.000739016	0.0134501	0.0117465	116569/25351/497756/25023	4
11	rno04514	Cell adhesion molecules (CAMs)	7/87	176/8832	0.00169381	0.0280249	0.0244752	24930/24931/25752/24796/365542/309684/25660	7
12	rno04062	Chemokine signaling pathway	7/87	181/8832	0.00198766	0.0301462	0.0263278	81780/100124593/29363/317371/25023/287673/60628	7
13	rno05323	Rheumatoid arthritis	5/87	93/8832	0.00217544	0.0304562	0.0265985	81780/365542/309684/310553/25660	5
Note: R package cluterProfiler was used to conduct KEGG enrichment analysis. 'compareCluster' function was used to compare the functional profiles among different clusters. Gene ratio, the ratio of the number of DEGs within the specific KEGG pathway to the total number of annotated DEGs; Bg ratio (background gene ratio), the ratio of the number of the specific KEGG pathway to the total number of …
